# Supplementary material for: Functional Dissection of the Drosophila melanogaster Condensin Subunit Cap-G Reveals Its Exclusive Association with Condensin I
Source: PLoS Genet. 2013 Apr 18;9(4):e1003463. doi: 10.1371/journal.pgen.1003463 (PMC3630105; doi:10.1371/journal.pgen.1003463)
Supplement: Table S2 — Complete list of proteins identified in anti-mRFP1 immunoprecipitates from ovary extracts of Cap-G-mRFP1 expressing females. Condensin subunits are highlighted in light grey. The hits are ranked according to their cumulated peptide intensities in the Cap-G-mRFP1 sample. Included are the peptide intensities of the same proteins detected in precipitates from w1-ovaries not expressing Cap-G-mRFP1. (XLSX) [file pgen.1003463.s012.xlsx]

## Sheet: proteinGroups
ID	Protein IDs	Protein Names	Unique + Razor Sequence Coverage [%]	Mol. Weight [kDa]	Sequence Length	Slice Average	Pep controle	Pep CapG	Intensity controle	Intensity CapG
42	FBpp0070787;FBpp0070788;FBpp0100124;FBpp0100125	Actin-5C	77.9	41.821	376	3.26	208	82	1046100000	150080000
605	FBpp0082514;FBpp0082515;FBpp0082516;FBpp0082517;FBpp0082518;FBpp0082519;FBpp0075504;FBpp0075503;FBpp0075505;FBpp0083974;FBpp0081956;FBpp0081986;FBpp0082106;FBpp0082107;FBpp0082147;FBpp0082105	Heat shock 70 kDa protein cognate 4;Heat shock 70 kDa protein 88E	63.3	71.131	651	3.88	101	86	269390000	133400000
793	FBpp0086591	SMC2; CG10212-PA	52.2	134.33	1179	5	0	105	0	101770000
508	FBpp0080489	SMC4; LD25919p	47.3	159.88	1409	5.9	0	104	0	100370000
122	FBpp0072306;FBpp0099896;FBpp0072305;FBpp0099894	zip; Myosin heavy chain, non-muscle;Zipper protein;Myosin II;Non-muscle MHC	65.1	236.63	2056	5.5	537	160	1188800000	76121000
821	FBpp0087142;FBpp0087143;FBpp0085193;FBpp0085194;FBpp0089103;FBpp0089104	Elongation factor 1-alpha 1;EF-1-alpha-1;50 kDa female-specific protein;Elongation factor 1-alpha 2;EF-1-alpha-2	39.1	50.306	463	3.27	47	39	73740000	63100000
760	FBpp0085720;FBpp0085721;FBpp0085722;FBpp0085723;IPI:CON_00713000.2|ENSEMBL:ENSBTAP00000025008|REFSEQ:XP_615408	CG9277-PA, isoform A	57.9	50.147	447	3.46	51	83	35158000	58024000
712	FBpp0084818	Cap-D2; CG1911-PA;LD40412p	34.4	157.5	1380	5.76	0	85	0	56621000
731	FBpp0085254;FBpp0085255	cul-2; CG1512-PA, isoform A;CG1512-PB, isoform B;LD36177p	56.8	87.372	753	4.04	64	49	60057000	34056000
675	FBpp0099527;FBpp0084019;FBpp0099529;FBpp0099531;FBpp0084020;FBpp0099528	Myosin heavy chain 95F;95F MHC;Protein jaguar	60.7	145.35	1271	4.88	225	71	428380000	34039000
530	FBpp0080880;FBpp0080881	Barren	41.5	82.761	735	4.52	0	58	0	33304000
50	FBpp0070906	CG10695-PA;GH10889p	39.8	78.543	686	4.01	48	40	45880000	31463000
699	FBpp0084617	60S ribosomal protein L4;L1	62.3	45.025	401	3.01	45	30	83047000	31446000
674	FBpp0084017	CG5720-PA;BcDNA.LD27873	3.3	112.97	1004	3.54	13	13	20930000	30585000
186	FBpp0073652;FBpp0074167;FBpp0111663;FBpp0077840	Vitellogenin-3 precursor;Vitellogenin III;Yolk protein 3	68.3	46.101	420	3.52	55	46	90561000	28376000
664	FBpp0083802	40S ribosomal protein S3	81.3	27.471	246	2.29	53	41	100600000	26266000
539	FBpp0081062;FBpp0081063;FBpp0081153;FBpp0081565	Tubulin alpha-3 chain;Tubulin alpha-1 chain;Tubulin alpha-2 chain	53.1	49.89	450	3.27	26	37	24056000	26099000
773	FBpp0085915;FBpp0085916;FBpp0085917;FBpp0085918;FBpp0085919;FBpp0085920;FBpp0085921;FBpp0085922	Polyadenylate-binding protein;Poly(A)-binding protein;PABP	60.3	69.925	634	3.75	67	49	78034000	25549000
869	FBpp0088242;FBpp0088243;FBpp0088244	40S ribosomal protein S3a;C3 protein	64.9	30.34	268	2.38	40	31	75503000	24651000
305	FBpp0076152;FBpp0076154;FBpp0076153	40S ribosomal protein S9	54.4	22.623	195	2.02	25	20	71063000	22858000
291	FBpp0075618;FBpp0075619	40S ribosomal protein S4	61.3	29.134	261	2	35	24	73944000	22779000
903	FBpp0099686	40S ribosomal protein S8	61.5	23.759	208	2.12	27	24	53024000	22365000
466	FBpp0079484;FBpp0099517	60S ribosomal protein L13;BBC1 protein homolog	44	24.951	218	2.09	18	17	53943000	22254000
28	FBpp0070596	Protein lava lamp	60.3	315.9	2779	5.8	230	103	154450000	21780000
567	FBpp0081822;FBpp0081824;FBpp0081825;FBpp0081823;FBpp0081826	60S ribosomal protein L3	53.8	46.915	416	3.06	40	30	45613000	19794000
175	FBpp0073445;FBpp0073446;FBpp0073447;FBpp0073448;FBpp0082175	Heat shock 70 kDa protein cognate 3 precursor;78 kDa glucose-regulated protein homolog;GRP 78;Heat shock protein cognate 72	45.1	72.26	656	3.99	40	27	43022000	18853000
300	FBpp0075764;FBpp0075765;FBpp0075766	Ribosomal protein L1	51.6	24.273	217	1.98	31	23	45796000	18046000
469	FBpp0079536	60S ribosomal protein L7	50.8	29.552	252	2.04	26	22	53250000	17265000
877	FBpp0088439;FBpp0088440;FBpp0088970;FBpp0088441	40S ribosomal protein S7	60.3	22.17	194	2	20	17	51949000	17197000
467	FBpp0079500	40S ribosomal protein S2;Protein strings of pearls	50.6	28.899	267	2.07	26	18	46994000	16997000
13	FBpp0070279;FBpp0070277;FBpp0070278	40S ribosomal protein SA;p40;Stubarista protein;Laminin receptor homolog;K14	60.7	35.341	313	2.87	25	20	44612000	16498000
164	FBpp0073278;FBpp0073280;FBpp0073277;FBpp0073279;FBpp0073281;FBpp0073282	ADP,ATP carrier protein;ADP/ATP translocase;Adenine nucleotide translocator;ANT;Stress sensitive B protein	59.6	34.214	312	2.02	28	19	45981000	16205000
145	FBpp0072801;FBpp0072802	60S ribosomal protein L8	51.2	27.892	256	2.07	22	22	33520000	16111000
889	FBpp0088684;FBpp0088686;FBpp0088685	CG2146-PC, isoform C	59.7	208.24	1800	5.58	275	67	375100000	15956000
4	FBpp0070047;FBpp0070046	60S ribosomal protein L10;QM protein homolog;dQM	38.8	27.762	237	2.1	19	22	33973000	15263000
453	FBpp0079187;FBpp0073459	Guanine nucleotide-binding protein subunit beta-like protein;Receptor of activated protein kinase C homolog	63.5	35.618	318	2.16	31	25	58550000	14793000
78	FBpp0071359	Vitellogenin-2 precursor;Vitellogenin II;Yolk protein 2	50.9	49.66	442	3.48	61	34	72422000	14614000
58	FBpp0071087;FBpp0071089;FBpp0071088	40S ribosomal protein S6	41.9	28.407	248	2.05	21	17	39648000	14442000
46	FBpp0070877;FBpp0070878;FBpp0070879	60S ribosomal protein L7a	45	30.731	271	2.22	33	26	58290000	14397000
332	FBpp0076602	60S ribosomal protein L18	46.8	21.664	188	2	15	12	35212000	14131000
386	FBpp0078134	60S acidic ribosomal protein P0;DNA-(apurinic or apyrimidinic site) lyase;Apurinic-apyrimidinic endonuclease	56.8	34.202	317	2.53	38	15	56842000	14044000
471	FBpp0079565;FBpp0079566	Putative ATP-dependent RNA helicase me31b;Maternal expression at 31B	66.4	51.945	459	3.12	42	35	32885000	13635000
77	FBpp0071354	Vitellogenin-1 precursor;Vitellogenin I;Yolk protein 1	43.7	48.711	439	3.88	67	45	53108000	13410000
909	FBpp0110423;FBpp0110421;FBpp0110424;FBpp0110420;FBpp0110422	CG17489-PC, isoform C	43.1	36.27	320	2.44	29	19	49247000	13193000
130	FBpp0072567;FBpp0072568;FBpp0072565;FBpp0072566	CG9155-PC, isoform C	53.1	121.1	1052	4.61	131	34	134940000	12823000
726	FBpp0085166;FBpp0085165	60S ribosomal protein L6	31.7	29.736	262	2.06	19	16	32280000	12590000
925	FBpp0112464;FBpp0112465;FBpp0112466;FBpp0112467	60S ribosomal protein L15	31.3	27.765	233	2	15	12	29204000	12197000
295	FBpp0075691	CG10686-PA;GH08269p	38.8	69.339	652	4.04	28	23	21185000	11865000
403	FBpp0078405		45.1	24.59	226	2	21	23	10589000	11791000
507	FBpp0080461	Mhc	58.6	224.4	1960	5.78	247	56	240490000	11130000
590	FBpp0082219;FBpp0082220;FBpp0082221;FBpp0082222;FBpp0082223	CG8863-PA, isoform A;CG8863-PB, isoform B;CG8863-PC, isoform C;CG8863-PD, isoform D;CG8863-PE, isoform E;GM13664p	44.7	45.23	403	3	15	19	8311900	10761000
565	FBpp0081704	RuvB-like helicase 1;Pontin;Dpontin;Dpon	47.1	50.242	456	3.56	16	18	6327800	10504000
324	FBpp0076359	60S ribosomal protein L14	44	19.173	166	1.33	23	19	35270000	10344000
136	FBpp0072687	Ribosomal protein L23a	37.2	29.463	277	2.73	38	22	25771000	9687600
601	FBpp0082465	40S ribosomal protein S5b	31.7	25.716	230	2	20	19	21987000	9529000
123	FBpp0072312;FBpp0089141	60S ribosomal protein L19	45.8	23.998	203	2.03	20	17	25673000	9507800
314	FBpp0076224	Heat shock protein 26	53.8	22.994	208	2	15	14	24070000	9501100
781	FBpp0086103	60S ribosomal protein L18a	53.7	21.029	177	1.91	23	12	33458000	8973100
786	FBpp0086252;FBpp0089424	60S acidic ribosomal protein P2;Acidic ribosomal protein RPA1	79.6	11.757	113	1.05	13	9	22318000	8651300
98	FBpp0071766	40S ribosomal protein S16	66.9	16.774	148	1.45	23	15	33194000	8609400
482	FBpp0079752;FBpp0079753	60S ribosomal protein L9	70.5	21.392	190	2	19	12	20134000	8566700
398	FBpp0078354	60S ribosomal protein L13A	36.6	23.647	205	2	17	13	18986000	8321000
260	FBpp0074969	CG6298-PA	3.6	45.156	412	3.69	9	4	12932000	8253000
888	FBpp0088675;FBpp0088674	CAD protein;Protein rudimentary;Glutamine-dependent carbamoyl-phosphate synthase;Aspartate carbamoyltransferase;Dihydroorotase	23.1	246.67	2224	5.91	37	37	11827000	8097100
818	FBpp0087113;FBpp0087115;FBpp0087114	CG8857-PB, isoform B	51.6	18.105	155	1.43	26	21	29179000	8057100
82	FBpp0071448	Actin-57B	31.4	41.834	376	3.1	52	9	129060000	7763500
235	FBpp0074457	CG8010-PA;LD24910p	25.1	43.524	383	3.82	23	15	13190000	7136200
510	FBpp0080529;FBpp0080528;FBpp0080531;FBpp0080530;FBpp0110234;FBpp0110235	Restin homolog;Cytoplasmic linker protein 190;Microtubule-binding protein 190;d-CLIP-190	47.9	189.06	1690	5.68	134	46	60268000	7108000
413	FBpp0078561;FBpp0078562	RH35990p	48.1	59.742	545	4	23	19	13785000	7026200
153	FBpp0072957;FBpp0072959;FBpp0072960;FBpp0072958	60S ribosomal protein L28	56.9	16.029	144	1.27	20	20	26561000	6959600
733	FBpp0085265;FBpp0085266;FBpp0085267	Elongation factor 2;EF-2	44.5	94.458	844	4.12	42	30	20037000	6871400
243	FBpp0074550;FBpp0074549;FBpp0076311	Probable isocitrate dehydrogenase [NAD] subunit alpha, mitochondrial precursor;Isocitric dehydrogenase;NAD(+)-specific ICDH	46.9	40.844	377	2.94	19	17	9215200	6734800
251	FBpp0074756	RuvB-like helicase 2;Reptin;Dreptin;Drep	35.3	53.541	481	3.49	16	19	5573400	6648900
312	FBpp0076207	40S ribosomal protein S17	60.3	15.285	131	1	13	11	15963000	6570100
458	FBpp0079328;FBpp0099990	40S ribosomal protein S13	43	17.178	151	1.18	18	10	22233000	6413800
303	FBpp0076111	Laminin subunit gamma-1 precursor;Laminin B2 chain	23.4	182.34	1639	5.33	34	27	10478000	6232000
441	FBpp0078928	Protein cup;Oskar ribonucleoprotein complex 147 kDa subunit	38.3	127.34	1132	4.99	55	33	20119000	6231100
472	FBpp0079606;FBpp0073034;FBpp0073035;FBpp0089269;FBpp0070894;FBpp0077159	40S ribosomal protein S27a;CG11624-PC, isoform C;GH17513p;60S ribosomal protein L40;CEP52	54.5	17.94	156	3.45	44	22	43466000	6074600
213	FBpp0074070;FBpp0111781	Actin-related protein 2;Actin-like protein 2;Actin-like protein 14D	6.3	44.702	394	3.33	5	1	1723400	5928200
373	FBpp0077716	60S acidic ribosomal protein P1;RP21C;Acidic ribosomal protein RPA2	67.9	11.513	112	1	9	6	8025000	5733500
51	FBpp0070940;FBpp0070941;FBpp0070942;FBpp0070943	CG3203-PA, isoform A;CG3203-PB, isoform B;CG3203-PC, isoform C;CG3203-PD, isoform D;GM02242p	29	21.593	186	1.93	9	5	19184000	5730500
100	FBpp0071808	60S ribosomal protein L23;L17A	60	14.936	140	1	15	13	14265000	5670000
752	FBpp0085585;FBpp0085586	40S ribosomal protein S18	57.2	17.611	152	1.23	31	17	20498000	5413600
238	FBpp0074500;FBpp0074501;FBpp0084564	40S ribosomal protein S10b	50.6	17.878	160	1.11	12	6	12540000	5399700
499	FBpp0080102	RH14088p	25.8	17.52	155	1.83	9	9	9017900	5305200
99	FBpp0071794	ATP synthase subunit alpha, mitochondrial precursor;Protein bellwether	31.2	59.421	552	3.29	16	18	8166700	5286700
110	FBpp0072083;FBpp0072084;FBpp0072085	RE28824p;CG3195-PC, isoform C;CG3195-PA, isoform A	49.7	17.673	165	1.22	10	8	9244700	5259600
351	FBpp0077142	60S ribosomal protein L27a	40.3	17.022	149	1.85	21	18	9667200	5112000
147	FBpp0072852;FBpp0072853	CG1274-PA, isoform A;CG1274-PB, isoform B;GH25379p;Secretable thioredoxin peroxidase;Thioredoxin peroxidase 2	31.8	26.743	242	2	7	11	2116400	5098600
9	FBpp0070143	60S ribosomal protein L22	45.5	30.61	299	2.9	27	13	26665000	5062700
759	FBpp0085717	60S ribosomal protein L11	37.5	21.112	184	1.95	12	7	14739000	4928400
737	FBpp0085314	CG12775-PA;RH06526p;RE62581p	49.1	18.476	159	1.26	25	10	23163000	4875400
307	FBpp0076182	Heat shock protein 27	54.5	23.616	213	2	14	11	12144000	4792400
114	FBpp0072128	Nucleosome assembly protein NAP-1	38.1	42.767	370	3.31	30	18	34601000	4750300
554	FBpp0081527;FBpp0081528;FBpp0084345;FBpp0084346	CG9354-PA, isoform A;CG9354-PB, isoform B;RH48056p;RE63456p	33.3	18.431	168	3	20	14	11083000	4738500
690	FBpp0084306	60S ribosomal protein L27	51.1	15.903	135	1.25	14	10	11497000	4691100
185	FBpp0073623;FBpp0073624;FBpp0073625;FBpp0073626	40S ribosomal protein S15Aa	64.6	14.771	130	1.19	10	6	20599000	4682500
60	FBpp0071098;FBpp0071097;FBpp0071099	Defective chorion-1 protein, FC125 isoform precursor	46.5	137.44	1208	3.66	179	12	135510000	4668500
702	FBpp0084630	LP10436p	14	58.57	522	3.47	8	9	2539800	4600700
861	FBpp0111967;FBpp0087947;FBpp0087948;FBpp0111966	CG11198-PA, isoform A	13.3	287.55	2571	6	19	26	3712800	4539600
734	FBpp0085281;FBpp0091113;FBpp0091115;FBpp0091117;FBpp0091119;FBpp0091121;FBpp0091123;FBpp0091125;FBpp0091127;FBpp0091129;FBpp0091131;FBpp0091133;FBpp0091135;FBpp0091137;FBpp0091139;FBpp0091141;FBpp0091143;FBpp0091145;FBpp0091147;FBpp0091149;FBpp0091151;FBp	Histone H2B	43.1	13.696	123	1.52	15	10	15253000	4517400
304	FBpp0076122	Tubulin alpha-4 chain	34.6	51.18	462	3.43	11	10	3553200	4506500
920	FBpp0111817;FBpp0088303;FBpp0088566	CG10811-PA, isoform A;Translation initiation factor eIF4G	32.3	211.12	1919	5.52	102	35	29368000	4319900
253	FBpp0074833;FBpp0088117	CG6846-PA;RE17611p	57	17.281	149	1.38	33	25	17123000	4241800
459	FBpp0079329;FBpp0079330;FBpp0079331	Glutactin precursor	17.5	118.75	1026	5.05	20	24	10591000	4192100
55	FBpp0071050;FBpp0071051;FBpp0071052	40S ribosomal protein S14	51.7	16.265	151	1.28	20	12	22132000	4073400
151	FBpp0072904	Heat shock protein 83;HSP 82	36.7	81.864	717	4.07	23	18	9275100	4072100
768	FBpp0085823	LD47410p;CG15092-PA	22.8	35.961	320	3.11	9	18	2367900	4031000
10	FBpp0070150;FBpp0070151;FBpp0070152;FBpp0070153	60S ribosomal protein L36;Protein minute(1)1B	34.8	13.502	115	1.14	12	10	12319000	4011300
604	FBpp0082496;FBpp0082494;FBpp0082495	Putative glycogen [starch] synthase	37.7	81.753	709	4	27	13	19828000	4003300
895	FBpp0088899	CG4898-PG, isoform G;CG4898-PJ, isoform J	79.4	29.297	252	2.46	67	13	92265000	3908200
334	FBpp0076649;FBpp0076650	HL07910p	35.2	88.209	818	4.05	28	13	20116000	3901900
798	FBpp0086701	40S ribosomal protein S23	49	16.016	143	1.22	11	12	5527100	3872200
788	FBpp0086269;FBpp0086270	CG8332-PB, isoform B	43.2	17.037	148	1.19	8	8	8090500	3842700
750	FBpp0085555;FBpp0085556;FBpp0085557	Maternal protein exuperantia	31.2	57.974	532	3.96	17	9	17366000	3627700
523	FBpp0080769;FBpp0077326	Tubulin gamma-2 chain;Gamma-2-tubulin	34.4	51.296	457	3.39	20	13	8515800	3623500
404	FBpp0078416	CG2099-PA;RH44960p;RE17737p	23.6	17.655	157	1.62	16	10	9499700	3616500
547	FBpp0081374	ATP-dependent RNA helicase bel;Protein belle	29.4	85.08	798	4.03	16	20	3620000	3606900
519	FBpp0080723;FBpp0080724	RH09938p	53.2	12.234	111	1	10	7	14272000	3465800
606	FBpp0082535;FBpp0082536;FBpp0089270	Tropomyosin-2;Tropomyosin I	71.5	32.806	284	2.77	75	17	86344000	3427800
841	FBpp0087608;FBpp0087609;FBpp0087610	60S ribosomal protein L31	55.6	14.532	124	1.04	14	9	12973000	3342200
906	FBpp0100014	Troponin T, skeletal muscle;Protein upheld;Protein intended thorax	41.2	47.13	393	3.19	36	17	72997000	3277500
687	FBpp0084242	Ribosomal protein S27	42.9	9.364	84	1	9	5	10296000	3244600
654	FBpp0083611;FBpp0083610	Pyruvate kinase;PK	27.8	57.44	533	3.79	3	11	586980	3009300
38	FBpp0070749	Myosin-2 essential light chain;Myosin II essential light chain;Non-muscle myosin essential light chain	52.4	16.613	147	1.05	13	6	31469000	3002700
101	FBpp0071846	40S ribosomal protein S24	45.8	15.048	131	1.05	12	9	11603000	2951200
569	FBpp0081845;FBpp0081846	40S ribosomal protein S25	30.8	13.201	117	1.13	9	6	15025000	2920500
299	FBpp0075759	Y-box protein	41.8	38.18	352	3.47	17	15	6062500	2911000
204	FBpp0073966;FBpp0073967;FBpp0089397;FBpp0089398;FBpp0111709;FBpp0111710	Clathrin heavy chain	28.6	191.18	1678	5.2	55	10	17832000	2887200
641	FBpp0083371	40S ribosomal protein S20	28.3	13.488	120	1.09	6	5	6682800	2811600
74	FBpp0071295	40S ribosomal protein S28	46.2	7.4766	65	1.43	4	3	995490	2753400
525	FBpp0080781	CG13084-PA	25.6	51.298	454	3.55	8	12	3747100	2710100
229	FBpp0074294;FBpp0074298;FBpp0074295;FBpp0074296;FBpp0074297;FBpp0074299;FBpp0074300	Troponin I;Tn I;Protein wings apart-A;Protein heldup	38.9	24.489	208	1.97	22	11	42672000	2697300
685	FBpp0084188	LD43045p	16.3	296.38	2695	5.54	55	17	14955000	2689000
447	FBpp0079113;FBpp0079114	Laminin subunit beta-1 precursor;Laminin B1 chain	16.3	198.33	1788	5.8	27	17	6354200	2667000
513	FBpp0080639;FBpp0080640;FBpp0080641	40S ribosomal protein S26;DS31	31.6	13.266	114	1.58	7	5	10221000	2663300
721	FBpp0112393;FBpp0085020;FBpp0085021;FBpp0085022;FBpp0085023;FBpp0085025;FBpp0085024	Sanpodo protein;CG1539-PA, isoform A	27.4	58.755	526	3.14	21	1	13972000	2630400
219	FBpp0074180	40S ribosomal protein S5a	10.1	25.434	228	2	5	6	5811500	2619600
730	FBpp0085249;FBpp0091055;FBpp0091060;FBpp0091063;FBpp0091066;FBpp0091069;FBpp0091072;FBpp0091075;FBpp0091078;FBpp0091081;FBpp0091084;FBpp0091087;FBpp0091090;FBpp0091093;FBpp0091096;FBpp0091108;FBpp0091111;FBpp0091099;FBpp0091102;FBpp0091105	Histone H2A	37.1	13.363	124	2.21	10	4	15891000	2605800
198	FBpp0073872;FBpp0073873	GM14873p	26	69.501	611	4	15	14	3089800	2574400
717	FBpp0084959;FBpp0084958;FBpp0084960;FBpp0113047;FBpp0113048	60S ribosomal protein L32;Ribosomal protein 49	38.8	17.43	147	1.28	21	11	10140000	2556400
862	FBpp0087969;FBpp0087970;FBpp0087968	Proteasome subunit alpha type-6;20S proteasome subunit alpha-1	32.8	27.162	244	2	5	8	873540	2520100
135	FBpp0072672;FBpp0083601	Spectrin alpha chain	71.1	278.3	2415	5.72	394	28	513690000	2409600
797	FBpp0086694	Heat shock 70 kDa protein cognate 5	32.9	74.065	686	3.85	23	16	8339900	2325300
817	FBpp0087109;FBpp0087110	Calmodulin;CaM	74.5	16.81	149	1	28	12	25665000	2321000
193	FBpp0073715	Putative vitellogenin receptor precursor;Protein yolkless;YL	24.8	219.52	1984	5.74	75	13	46672000	2269100
526	FBpp0080783;FBpp0080782	CG13083-PB, isoform B;IP19005p;IP19111p	13	35.396	316	3	5	5	3006300	2213300
480	FBpp0079663	LP05936p	1.6	302.15	2727	5.83	4	2	464820	2211000
639	FBpp0083354	Elongin B;CG4204-PA	64.4	13.258	118	1	7	7	1704500	2113600
620	FBpp0082729;FBpp0099503	Single-stranded DNA-binding protein, mitochondrial precursor;Mt-SSB;MtSSB;Dm mtSSB;Protein low power	63	16.367	146	1	13	6	7455600	2106800
780	FBpp0086097;FBpp0086098	CG4878-PA, isoform A	16.8	80.44	690	4	11	12	2378800	2015000
41	FBpp0070766;FBpp0070767	RE09547p	23.6	14.449	123	1	8	4	7289200	1968400
115	FBpp0072135	Thiolase	21.7	50.641	469	3	10	8	3294200	1966300
619	FBpp0082728	Cytoplasmic protein 89BC	24.3	68.36	604	4.1	10	11	3138500	1953800
139	FBpp0072728;FBpp0072727		0.6	2065.7	18141	4.61	12	6	1951900	1924400
414	FBpp0078584;FBpp0110402	LD35838p	20.3	133.88	1140	5	24	16	4109100	1912200
63	FBpp0071151	Chorion protein S38	25.5	30.447	306	2.25	16	8	6929900	1904500
491	FBpp0079874	Probable cysteine desulfurase, mitochondrial precursor	18.2	51.074	462	3	5	7	834050	1889400
887	FBpp0088623;FBpp0088622;FBpp0088624	CG14066-PB, isoform B	13.2	150.92	1403	5.78	17	15	2931900	1843700
494	FBpp0079992	T-complex protein 1, delta subunit	14.1	57.116	533	3.43	7	7	1551700	1821600
629	FBpp0082987;FBpp0082988;FBpp0082990;FBpp0082989	14-3-3 protein epsilon;Suppressor of Ras1 3-9	48.1	29.798	262	2.3	19	11	8730700	1780500
356	FBpp0077307;FBpp0077308;FBpp0077309;FBpp0089181	CG2986-PA, isoform A;CG2986-PB, isoform B;CG2986-PC, isoform C;CG2986-PD, isoform D;RH57501p;Ribosomal protein S21	63.9	9.1672	83	1	7	5	4442200	1707700
484	FBpp0079755	Protein piwi	39.3	97.176	843	4	34	12	10232000	1659000
837	FBpp0087502;FBpp0087503;FBpp0099540;FBpp0087504;FBpp0089338	14-3-3-like protein;Protein Leonardo;14-3-3 protein zeta	36.7	28.227	248	2.08	9	4	4603100	1634300
165	FBpp0073290;FBpp0073291;FBpp0078742;FBpp0078743;FBpp0078744	60 kDa heat shock protein, mitochondrial precursor;Hsp60;60 kDa chaperonin;CPN60;Heat shock protein 60;HSP-60;Mitochondrial matrix protein P1	36.5	60.808	573	3.97	21	8	6335200	1620100
286	FBpp0075508	CG8947-PA;RE18380p;Homologue of Sarcophaga 26,29kDa proteinase	24.2	62.129	549	3.07	20	10	4477000	1602500
442	FBpp0078974;FBpp0078975;FBpp0078976	Heterogeneous nuclear ribonucleoprotein 27C;Hrb27-C;hnRNP 48;HRP48.1	30.4	44.769	421	3	19	7	6216300	1566200
908	FBpp0110412	RE42506p;CG18001-PA	31.4	8.1996	70	1	4	3	4390300	1529900
506	FBpp0080395	CG5809-PA;LD28038p	14.3	46.751	433	3.17	6	6	2109700	1512400
410	FBpp0078532	CG9769-PA;LD47792p	22.9	31.104	280	2	5	5	1683300	1476300
870	FBpp0088250;FBpp0088251;FBpp0075203	ATP synthase subunit beta, mitochondrial precursor	32.1	54.107	505	3.33	13	8	3401800	1420400
405	FBpp0078450	CG11999-PA;GH21273p	26.4	23.633	216	2	4	5	719730	1419100
290	FBpp0075612;FBpp0075614	40S ribosomal protein S12	59.7	15.168	139	1	9	5	5910600	1398900
820	FBpp0087140	CG8274-PA	11.6	262.35	2346	5.82	21	1	3183400	1383000
43	FBpp0070842	Myosin regulatory light chain, nonmuscle;MRLC-C;Protein spaghetti-squash	64.9	19.954	174	1.11	21	6	18501000	1371900
680	FBpp0084115	LD26355p	0.5	189.69	1654	4.67		3	0	1357700
374	FBpp0077720	CG4164-PA;LD30318p	16.9	40.211	354	3	4	6	368540	1317700
617	FBpp0082690	Inhibitor of nuclear factor kappa-B kinase subunit beta;DmIKK-beta;Immune response deficient protein 5;IKK-like protein;Lipopolysaccharide-activated kinase;DLAK;Cactus kinase IKK	16.2	86.372	751	4	14	9	2217500	1266600
800	FBpp0086719;FBpp0086717;FBpp0086718	Cathepsin L precursor;Cysteine proteinase 1;Cathepsin L heavy chain;Cathepsin L light chain	33.4	41.6	371	2.56	21	6	8734600	1263600
561	FBpp0081618	CG8507-PA;LD29322p	18.5	44.603	379	3	7	5	2418600	1222800
313	FBpp0076215;FBpp0076217;FBpp0076218;FBpp0076219;FBpp0076220;FBpp0076221;FBpp0076216	CG4035-PB, isoform B;CG4035-PD, isoform D;CG4035-PE, isoform E;CG4035-PF, isoform F;CG4035-PG, isoform G	41.7	29.223	259	2.88	11	6	2709600	1200000
340	FBpp0076722	Laminin subunit alpha precursor;Laminin A chain	6.2	411.13	3712	5.79	15	14	1991700	1184500
545	FBpp0081324	RE50350p	34.8	45.644	399	3.12	17	8	5694100	1178400
200	FBpp0073913	CG8509-PA;GH26069p	1.6	49.949	432	2	1	1	2963400	1169600
560	FBpp0081614;FBpp0081615	40S ribosomal protein S29	50	6.5906	56	1	6	2	5513700	1163600
331	FBpp0076590	CG14834-PA;AT11423p	7.9	46.02	407	1.86	4	3	1490800	1105200
834	FBpp0087439;FBpp0087438	CG12908-PB, isoform B	12.6	151.3	1370	5.41	19	10	4647400	1054800
905	FBpp0099974;FBpp0099975	Serine/threonine-protein phosphatase PP2A 65 kDa regulatory subunit;Protein phosphatase PP2A regulatory subunit A;PR65	10.3	65.423	591	3.83	6	6	772050	1036500
642	FBpp0083376;FBpp0083377	RH08962p	7.6	14.585	132	1	1	1	3077300	1015000
418	FBpp0078640;FBpp0078641;FBpp0078642	Collagen alpha-1(IV) chain precursor	1.9	174.3	1779	5.43	3	4	1694600	992360
736	FBpp0085311;FBpp0085310;FBpp0085309	CG17018-PD, isoform D	17.2	147.69	1305	5.03	22	8	5219100	959360
777	FBpp0086013	CG4954-PA	11.1	105.65	910	4.71	16	8	1689600	944350
918	FBpp0111651	Cap-G; CG34438-PB	4.5	153.88	1351	6		6	0	922630
40	FBpp0070765	CG4119-PA;BcDNA.LD23634	14.8	112.7	998	5	7	10	975380	921290
267	FBpp0075104	Probable eukaryotic translation initiation factor 3 subunit E;eIF-3 p48;eIF3e	11	51.162	435	3	5	6	1214000	919270
657	FBpp0083683;FBpp0083684	T-complex protein 1 subunit alpha;TCP-1-alpha;CCT-alpha	22.8	59.556	557	4	9	6	2275700	918250
871	FBpp0088252	Retinoid-and fatty acid-binding protein	15.1	372.67	3351	5.4	42	8	9904200	900130
655	FBpp0083625	RE33426p	24	54.837	496	3.3	14	6	7093100	890570
592	FBpp0082253;FBpp0082254;FBpp0082597;FBpp0078131	Actin-87E;Actin, indirect flight muscle;Actin-88F;Actin, larval muscle;Actin-79B	6.4	41.801	376	2.67	2	4	8154700	889800
319	FBpp0076300	Chorion protein S19 precursor	47.4	18.524	173	1	6	4	1248400	878780
298	FBpp0075754	CG5642-PA;RE21692p	8.3	63.223	539	3.78	5	4	732470	872550
653	FBpp0083588	CG6439-PA;GH26270p	15.9	40.381	370	3	4	4	547460	871950
103	FBpp0071892	rRNA 2'-O-methyltransferase fibrillarin	41	34.636	344	2.96	16	7	6782900	871630
199	FBpp0073902	CG8231-PA;GH13725p	16.9	58.246	533	4	9	6	2667800	865840
599	FBpp0082421;FBpp0082422;FBpp0082423;FBpp0085280;FBpp0091116;FBpp0091118;FBpp0091120;FBpp0091128;FBpp0091130;FBpp0091132;FBpp0091134;FBpp0091136;FBpp0091138;FBpp0091140;FBpp0091142;FBpp0091144;FBpp0091146;FBpp0091148;FBpp0091150;FBpp0091152;FBpp0091154;FBp	Histone H4	51.5	11.381	103	1.65	13	4	12667000	865080
695	FBpp0084465;FBpp0084466	CG6386-PB, isoform B	12	65.993	599	4	5	6	625530	848200
924	FBpp0112461	CG17374-PA	0.4	254.53	2284	3.36	6	5	925570	824010
589	FBpp0082211;FBpp0082212;FBpp0082210;FBpp0082207	RE62048p	8.9	116.38	1025	4.91	9	2	1392300	816040
422	FBpp0078672	Collagen type IV alpha 2	3.1	193.77	1940	6	3	5	865830	807590
682	FBpp0084153	CG11847-PA	1.5	110.21	972	3.5	5	5	500120	791470
819	FBpp0087124	CG8877-PA	7.6	279.57	2396	6	17	11	3123400	780590
505	FBpp0080361;FBpp0080362;FBpp0080363;FBpp0112760	Protein bicaudal C	22.2	97.848	905	4.35	18	8	5662300	761300
268	FBpp0075106	Probable ATP-dependent RNA helicase Dbp73D;DEAD box protein 73D	1.3	77.589	687	4.75	3	1	830410	752860
886	FBpp0088565	GM13889p	9.5	63.797	560	4	4	3	1365600	742620
350	FBpp0077121	CG4104-PA;Trehalose-6-phosphate synthase 1;RE05454p;BcDNA.GH08860	3.6	91.134	809	3.89	5	4	672190	713420
679	FBpp0084076	CG6980-PA;GH10293p	3.6	28.926	250	2		2	0	689810
137	FBpp0072693;FBpp0072694	Coatomer alpha subunit	24.7	139.33	1234	5	29	6	7131200	649960
211	FBpp0074034;FBpp0074035;FBpp0074036	Protein NipSnap	7.3	31.965	273	2	1	2	199470	648830
30	FBpp0070611	CG4857-PB	7.8	199.63	1911	5.95	10	9	1931100	642980
570	FBpp0081862	CG5252-PA;LP08082p;Ran binding protein 9	11.4	114.41	1018	5	11	6	1462300	632110
746	FBpp0085482	CG3152-PA	2	77.962	691	4	1	1	1275100	628630
709	FBpp0084761;FBpp0084762	Elongation factor 1-gamma;EF-1-gamma;eEF-1B gamma	24.8	48.967	431	3	10	3	4941000	627610
481	FBpp0079710	Nup107	17.6	97.381	845	4	14	7	4077900	616840
751	FBpp0085564	Protein rigor mortis	5.7	137.83	1235	5	5	6	678800	616030
183	FBpp0073594;FBpp0073595	Peroxiredoxin 1;Thioredoxin peroxidase;Cytosolic thioredoxin peroxidase;DmTPx-1;DPx-4783	10.8	21.738	194	2.43	2	5	286940	615060
19	FBpp0070395	CG2918-PA;GH11566p;EG:25E8.1 protein	11.3	103.44	923	5	9	5	1638500	610150
124	FBpp0072333	NF-kappa-B essential modulator;Inhibitor of nuclear factor kappa B kinase subunit gamma;DmIKKgamma;NEMO homolog	15	43.878	387	3	4	5	593680	602110
419	FBpp0078655;FBpp0078656	60S ribosomal protein L37a	54.3	10.311	92	1	8	5	2681900	602000
37	FBpp0070717	Thioredoxin-1;DmTrx-1;Protein deadhead	30.8	12.384	107	1	5	5	564810	599500
93	FBpp0071697;FBpp0071698	RE01730p;CG3074-PA, isoform A	11.8	48.786	431	3	3	3	488760	592480
785	FBpp0086190	Probable elongation factor 1-beta;EF-1-beta	23.4	28.608	261	2	6	4	2750700	590270
329	FBpp0076520	Probable medium-chain specific acyl-CoA dehydrogenase, mitochondrial precursor;MCAD	18.6	45.871	419	3	8	4	1571000	583010
321	FBpp0076340	Protein matrimony;Cell cycle arrest protein D52	29.5	24.78	217	2	5	3	1088600	577740
815	FBpp0087094	Small nuclear ribonucleoprotein SM D3;snRNP core protein D3;SM-D3	12.6	15.582	151	1	2	2	1102600	575460
700	FBpp0084623	CG5520-PA;LD23641p	1.8	90.238	787	4	3	2	1483000	571410
748	FBpp0085526;FBpp0085527;FBpp0089194	LD37992p;CG9446-PC, isoform C;CG9446-PA, isoform A;Coronin	45.5	57.268	528	3.78	35	6	25967000	568050
787	FBpp0086265	CG8303-PA	7.7	61.893	543	3.67	2	4	601070	567060
562	FBpp0081633	GM01353p	8.6	124.61	1182	5	8	6	1500800	563790
227	FBpp0074278	CG6842-PA;BcDNA.GH02678	24.2	49.595	442	3.74	13	6	2564500	560620
132	FBpp0072593;FBpp0072591;FBpp0072592;FBpp0072594	Poly(U)-binding-splicing factor half pint;68 kDa poly(U)-binding-splicing factor;Protein half pint;PUF60 homolog	11.8	67.939	637	4	6	4	1413000	555470
584	FBpp0082165;FBpp0082164	CG7518-PB, isoform B	0.9	266.96	2451	3.33	3	6	231050	554190
476	FBpp0079635	Small nuclear ribonucleoprotein-associated protein B;snRNP-B;Sm protein B;Sm-B;SmB	22.1	21.021	199	1.73	7	4	1479000	547890
784	FBpp0086167;FBpp0086168	SD01637p;CG8963-PA, isoform A;CG8963-PB, isoform B	12.7	63.229	559	4	7	4	1608900	546360
710	FBpp0084780	RH31687p	6.5	29.698	263	3		3	0	543410
202	FBpp0087977;FBpp0099914;FBpp0073922;FBpp0073923	Glyceraldehyde-3-phosphate dehydrogenase 1;Glyceraldehyde-3-phosphate dehydrogenase I;GAPDH I;Glyceraldehyde-3-phosphate dehydrogenase 2;Glyceraldehyde-3-phosphate dehydrogenase II;GAPDH II	6.3	35.35	332	2.75	3	5	258710	535000
483	FBpp0079754;FBpp0111705	CG6137-PA, isoform A;AUBERGINE;Sting	27.4	98.558	866	4.22	20	7	5472800	527280
778	FBpp0086051	LD29590p;CG6459 protein;CG6459-PA	28.5	28.975	263	2	8	2	3943200	522520
478	FBpp0079643	BcDNA.GH07774	7.9	139.35	1248	5	11	7	1720600	518970
850	FBpp0087764	LD24495p;CG8258-PA	13.4	59.432	546	3.91	6	5	682980	518180
611	FBpp0082584;FBpp0082585;FBpp0082583	Histone-lysine N-methyltransferase Su(var)3-9;Protein suppressor of variegation 3-9;Histone H3-K9 methyltransferase;H3-K9-HMTase;Lysine N-methyltransferase 1	20	51.484	475	3	7	5	965210	517780
497	FBpp0080048	Coatomer subunit beta';Beta'-coat protein;Beta'-COP	16.8	102.71	914	4.31	11	5	3080900	516660
73	FBpp0071280;FBpp0071281;FBpp0071282;FBpp0078649;FBpp0085250;FBpp0091051;FBpp0091053;FBpp0091056;FBpp0091058;FBpp0091061;FBpp0091064;FBpp0091067;FBpp0091070;FBpp0091073;FBpp0091076;FBpp0091079;FBpp0091082;FBpp0091085;FBpp0091088;FBpp0091091;FBpp0091094;FBp	Histone H3.3;H3.A/B;H3.3Q;Histone H3	15.4	15.328	136	2.33	6	3	3204300	515490
424	FBpp0078689	Eukaryotic translation initiation factor 3 subunit I;Eukaryotic translation initiation factor 3 subunit 2;eIF-3-beta;eIF3i;TRIP-1 homolog	17.5	36.159	326	3	4	5	598990	511180
739	FBpp0085365	Actin-42A	10.1	41.823	376	3	5	1	5253000	503530
181	FBpp0073551	CG12244-PA;SD04985p;MAP kinase kinase;MAP kinase kinase 3;Stress activated MAP kinase kinase 3	15.3	38.195	334	3	2	4	304740	490540
95	FBpp0071732	CG10382-PA;GH03113p	1.8	55.493	500	4		1	0	485140
293	FBpp0075680;FBpp0075681	CG10971-PB, isoform B	7.7	128.4	1124	5	2	9	126820	470470
890	FBpp0088688;FBpp0088687	Myosin regulatory light chain 2;MLC-2	50	23.714	222	1.92	22	2	9451300	469370
171	FBpp0073396	CG1837-PA;LD24756p	13.9	46.65	416	3	6	3	960040	463970
897	FBpp0088955;FBpp0088954;FBpp0088498	Protein tumorous imaginal discs, mitochondrial precursor;Protein lethal(2)tumorous imaginal discs;TID56;TID50	18.3	56.136	520	3	5	4	968000	452380
718	FBpp0084971;FBpp0112220	CG7911-PA, isoform A;CG7911-PB, isoform B	18.6	17.369	156	2	2	2	362970	447250
451	FBpp0079168	CG7424-PA;IP17351p	23.1	12.501	104	1.11	5	4	1030100	446750
88	FBpp0071518;FBpp0071519;FBpp0071520	60S ribosomal protein L29;L43	25	8.9202	76	1	2	2	889490	446640
840	FBpp0087539;FBpp0087543;FBpp0087545;FBpp0087546;FBpp0087540;FBpp0087541;FBpp0087542;FBpp0087544;FBpp0087547	CG1516-PI, isoform I;CG1516-PK, isoform K;CG1516-PL, isoform L	4.3	132.67	1197	5	3	5	143500	445280
180	FBpp0073546	CG15721-PA	9.7	92.764	843	6	4	4	780040	445070
224	FBpp0074228	Spectrin beta chain	61	265.74	2291	5.63	304	8	329380000	433600
595	FBpp0082320;FBpp0082319;FBpp0082321		6.4	36.184	344	3	1	2	312890	433120
503	FBpp0080282;FBpp0080283	Myosin-VIIa;DmVIIa;Protein crinkled	41.6	250.31	2167	5.76	135	7	74212000	429110
633	FBpp0083001	CG14309-PA	13.1	110.61	966	3.44	13	5	2821100	426580
462	FBpp0079443	NHP2-like protein;Hoi-polloi protein	36.2	13.883	127	1	3	2	1987100	424530
468	FBpp0079527	Importin subunit alpha;Karyopherin subunit alpha;Pendulin	13	57.821	522	3.89	6	3	811780	421160
808	FBpp0086887;FBpp0086888	Tripeptidyl-peptidase 2;Tripeptidyl-peptidase II;TPP-II;Tripeptidyl aminopeptidase;dTPP II	11.5	158.74	1441	5.04	16	7	1792700	419850
242	FBpp0074544;FBpp0074545;FBpp0074546	CG3917-PA, isoform A	13	106.78	926	4	11	4	2963200	415010
421	FBpp0078667;FBpp0089133	GM14618p	16.6	38.407	338	3	3	4	546390	408520
444	FBpp0078997	DNop5 protein;CG10206 protein	49.3	57.17	511	3.96	21	3	9200600	406470
445	FBpp0079072;FBpp0079073	CG5261-PA, isoform A	6.8	54.251	512	3.6	2	3	369710	402650
163	FBpp0073274;FBpp0073275;FBpp0073276;FBpp0073269;FBpp0073270;FBpp0073271;FBpp0073272;FBpp0073273;FBpp0110267	RE72930p	28.3	62.129	566	4	16	3	3370400	394400
725	FBpp0085155;FBpp0085154	Gamma coatomer	18.1	97.689	883	4	16	5	4012900	392470
277	FBpp0075282	LD03265p	15.5	244.51	2142	6	25	8	4603900	392000
69	FBpp0071226;FBpp0071228	CG7033-PC, isoform C	11	58.063	535	4	4	3	538720	388400
91	FBpp0071587	Probable eukaryotic translation initiation factor 3 subunit K;eIF-3 p25;eIF3k	15.3	25.665	222	2	3	2	610940	386570
555	FBpp0081545	CG8199-PA;GH19141p	6.6	49.743	439	3	3	3	337360	383480
761	FBpp0085724;FBpp0085725	RH71704p;CG9291-PA, isoform A;RE05591p	41	13.119	117	1	8	4	1157400	383130
898	FBpp0089031;FBpp0089032;FBpp0089034;FBpp0089035;FBpp0089033	Armadillo segment polarity protein	26.3	91.152	843	3.9	20	1	6005600	383000
188	FBpp0073672	Gamma-tubulin complex component 3 homolog;Gamma-ring complex protein 91;dGrip91;d91p	14.5	103.71	917	4.18	12	5	3152200	382670
623	FBpp0082787;FBpp0082788	T-complex protein 1 subunit gamma;TCP-1-gamma;CCT-gamma	17.8	59.394	544	4	6	4	699310	378210
742	FBpp0085393	CG7791-PA	4.1	80.235	699	4	3	2	397090	374770
142	FBpp0072780	CG5717-PA	28.2	43.025	393	3	9	3	3097500	373510
634	FBpp0083031;FBpp0083032;FBpp0083033	GM14473p	4.7	45.105	445	3	2	2	445690	368890
461	FBpp0079417;FBpp0079416	Borealin;Borealin-related	9.4	35.115	319	3	2	3	299200	363730
166	FBpp0073292;FBpp0081642;FBpp0081643	CG16916-PA;26S proteasome regulatory complex subunit p48A	6.1	46.998	413	3	1	3	81320	363390
395	FBpp0078301;FBpp0078298;FBpp0078300;FBpp0078302;FBpp0078303;FBpp0078299	CG10279-PC, isoform C;CG10279-PF, isoform F	15.2	78.547	719	3.43	10	4	1500700	362830
207	FBpp0074013	Splicing factor U2AF 50 kDa subunit;U2 auxiliary factor 50 kDa subunit;U2 snRNP auxiliary factor large subunit	8.4	46.654	416	3	1	2	49038	345520
190	FBpp0073682;FBpp0073683;FBpp0100013;FBpp0073684	Troponin T, skeletal muscle;Protein upheld;Protein intended thorax	9.6	47.447	397	3.2	3	2	5852700	343700
129	FBpp0072494;FBpp0072495	RE01065p	11.2	136.61	1227	5	10	6	1267800	343580
182	FBpp0073561	CG1591-PA;LD45860p;Proteasome regulator dREG	13.5	28.121	245	2	1	3	34482	338570
548	FBpp0081401	CG8351-PA;LD47396p	8.5	59.386	544	3.5	3	3	412370	336850
587	FBpp0082187	CG8031-PA;LP04475p	6.1	33.234	295	2.4	2	3	468670	334850
764	FBpp0085736;FBpp0085737;FBpp0085738	Succinate dehydrogenase [ubiquinone] flavoprotein subunit, mitochondrial precursor;FP;Flavoprotein subunit of complex II	13.2	72.342	661	4	6	4	852260	334770
610	FBpp0082574	39 kDa FK506-binding nuclear protein;Peptidyl-prolyl cis-trans isomerase;PPIase;Rotamase	28.3	39.343	357	3.12	19	6	3399500	330250
879	FBpp0088478;FBpp0088965;FBpp0088479;FBpp0088480	cher; CG3937-PA, isoform A;Filamin A	64.7	239.18	2210	5.34	222	7	181100000	327240
749	FBpp0085534	CG18067-PA	8.6	26.229	245	2	1	2	230850	325360
24	FBpp0070435;FBpp0070439;FBpp0070440;FBpp0070436;FBpp0111723;FBpp0070438;FBpp0070437	CG33950-PB, isoform B	2.1	513.42	4629	5.31	10	6	1821100	323370
799	FBpp0086705	Eukaryotic translation initiation factor 3 subunit M;eIF3m;Transport and Golgi organization protein 7;Tango-7	6.2	44.086	387	3	2	2	444230	311310
716	FBpp0084918	Nucleoplasmin-like protein;dNLP;Chromatin decondensation protein 1	23.7	16.996	152	2	4	2	1000800	299670
83	FBpp0071451	Proteasome subunit alpha type-4;Proteasome 29 kDa subunit;PROS-Dm29	7.6	29.411	264	2	3	3	432240	297590
22	FBpp0070430	CG8636-PA;LD24347p	8.9	29.946	269	2	2	3	161150	285470
727	FBpp0085215;FBpp0085214	CG2118-PB, isoform B;RE65842p	8.6	76.514	698	3.75	4	4	216110	275230
33	FBpp0070651;FBpp0070652	LD31211p;CG7035-PA, isoform A	6.4	93.226	800	4.14	4	3	565330	273960
56	FBpp0071075	CG2233-PA;GH20802p	4.6	46.509	414	3	2	2	234220	272430
732	FBpp0085258;FBpp0085259;FBpp0085260	CG1416-PA, isoform A;CG1416-PB, isoform B;CG1416-PC, isoform C;LD43819p	4.8	40.154	354	3	2	3	174860	267780
493	FBpp0079928;FBpp0079927;FBpp0079926;FBpp0110257;FBpp0079935;FBpp0079933;FBpp0079934;FBpp0079929	Bruno	18.7	65.174	616	4	12	3	2563700	259880
81	FBpp0071434;FBpp0073258;FBpp0071436	CG32673-PA;CG32671-PA;CG9807-PA	5.6	22.886	197	2	1	1	218760	258240
205	FBpp0073989	Proteasome subunit alpha type-7-1;Proteasome 28 kDa subunit 1;PROS-Dm28.1	14.5	27.973	249	2	3	4	246420	256480
542	FBpp0081234	Probable small nuclear ribonucleoprotein Sm D2;snRNP core protein D2;Sm-D2	32.8	13.504	119	1	6	2	1235400	253530
563	FBpp0081650	CG3909-PA;Putative uncharacterized protein	10.9	36.1	331	2.5	2	2	227840	252920
6	FBpp0070117	RING-box protein 1A;Regulator of cullins 1a;dRbx1	22.2	12.538	108	1	2	2	691190	250970
406	FBpp0078465;FBpp0078464	Putative cysteine proteinase CG12163 precursor	11.1	68.96	614	2.12	5	3	435050	243180
763	FBpp0085732;FBpp0085730;FBpp0085733;FBpp0085734;FBpp0085729	CG9325-PD, isoform D	52.2	127.94	1156	3.79	101	3	67233000	241760
90	FBpp0071562	H/ACA ribonucleoprotein complex subunit 1-like protein;GCR 101 snRNP	10.1	22.665	237	2	2	2	863370	237530
701	FBpp0084626	CG4849-PA;LD28793p	15.1	110.65	975	4.8	15	5	2606900	232440
583	FBpp0082139;FBpp0082140	Vacuolar ATP synthase subunit B;V-ATPase subunit B;Vacuolar proton pump subunit B;V-ATPase 55 kDa subunit	11.2	54.549	490	3.33	7	2	1201300	232160
333	FBpp0076608	RH04336p	13.6	56.861	508	3.56	14	2	2427100	227460
209	FBpp0074020;FBpp0074021;FBpp0074022;FBpp0074023	LD41494p;CG9911-PB, isoform B;CG9911-PD, isoform D;CG9911-PA, isoform A	10	47.054	412	3	3	2	434900	220530
429	FBpp0078823	Protein Kr-h2	14.5	31.215	276	2		3	0	216630
201	FBpp0073918	CG8578-PA;LD07988p	59.3	45.401	396	3	21	3	8811200	213790
891	FBpp0088701;FBpp0088702	GH17623p;CG30159-PA, isoform A;CG30159-PB, isoform B	12.1	27.611	239	2	4	2	632580	213220
428	FBpp0078806;FBpp0078807;FBpp0078808;FBpp0078809	Eukaryotic initiation factor 4A;ATP-dependent RNA helicase eIF4A;eIF-4A	15.1	45.878	403	3	5	3	1625700	210690
671	FBpp0083906	26S protease regulatory subunit 4;P26s4	10.5	49.323	439	3.43	4	3	294200	206400
658	FBpp0083687	26S proteasome non-ATPase regulatory subunit 6;26S proteasome regulatory subunit S10;Rpn7 protein	5.7	45.38	389	3	2	2	191310	205640
117	FBpp0072166;FBpp0099583	H/ACA ribonucleoprotein complex subunit 4;Nucleolar protein AT band 60B;Protein minifly	13	56.83	508	3.6	12	3	2188300	201610
347	FBpp0076918	Protein penguin	8.5	81.301	737	4.11	7	2	1235200	201420
280	FBpp0075401;FBpp0075403	Protein disulfide-isomerase precursor;PDI	9.7	55.78	496	3.33	4	2	507810	201010
230	FBpp0074348	Coatomer subunit beta;Beta-coat protein;Beta-COP	17.3	107.41	964	4.14	12	2	2342300	199120
867	FBpp0088040;FBpp0086647	GM13272p;CG11107-PA	12.8	82.651	729	4	11	3	2746700	198800
705	FBpp0084735;FBpp0084738;FBpp0084736;FBpp0084737	GH08474p;CG11876-PA, isoform A	16.7	39.351	365	2.29	5	2	845940	198490
801	FBpp0086732	CG13350	2.9	96.646	895	4.25	2	2	257450	197530
256	FBpp0074865	CG18811-PA;LP14942p	12.2	103.59	961	5	11	3	2355600	195720
688	FBpp0084275;FBpp0112201;FBpp0112203;FBpp0112202;FBpp0112204	RH49423p;CG5028-PB, isoform B;CG5028-PA, isoform A	4.5	44.431	402	3	1	2	80760	191080
47	FBpp0070883	Serine/threonine-protein phosphatase PP-V	6.6	34.759	303	2	2	2	187960	188880
273	FBpp0075153	CG16725-PA;LD23602p;Survival motor neuron protein SMN	4.4	24.621	226	2	1	1	295600	188520
281	FBpp0075447	CG5272-PA;CG5272 protein;LD12084p;Gnu protein	7.5	27.223	240	2	2	2	340490	188000
719	FBpp0084986;FBpp0084987;FBpp0084988	Ferritin 2 light chain homolog	12.3	25.242	227	1.88	5	3	412070	186750
113	FBpp0072101;FBpp0072100	CHIP;LD25129p;CG3924-PA, isoform A	2	64.778	596	4	1	1	367100	181610
375	FBpp0077728	CG2807-PA	10.1	149.64	1340	5	10	3	1038600	181460
172	FBpp0089135;FBpp0073404;FBpp0073403;FBpp0073405;FBpp0073406;FBpp0099985	CG15224-PC, isoform C;CG15224-PD, isoform D;CG15224-PF, isoform F	10.6	27.087	235	2	4	3	571720	178790
521	FBpp0080749;FBpp0080750;FBpp0080748	CG10237-PC, isoform C	5.2	37.587	324	3		2	0	177160
446	FBpp0079097;FBpp0079099;FBpp0079098;FBpp0079100	RH39293p	0.3	243.3	2122	2	2	1	192230	176300
551	FBpp0081448	CG11990-PA;Hyrax;LD47989p	5.9	61.384	538	4	2	2	166710	175420
294	FBpp0075684	Probable small nuclear ribonucleoprotein Sm D1;snRNP core protein D1;Sm-D1	19.4	13.796	124	1	2	1	305750	170830
549	FBpp0081437;FBpp0112118	GH10480p	4	54.807	502	3		2	0	169580
408	FBpp0078500	SD05186p	4.6	123.56	1105	5.14	4	3	304970	168540
896	FBpp0088908	CG15102-PB, isoform B	2.8	52.005	463	3	1	1	109460	167610
3	FBpp0070041;FBpp0070042;FBpp0070043	Casein kinase II subunit alpha;CK II alpha subunit	9.8	39.959	336	2.75	3	1	517710	164370
648	FBpp0083463;FBpp0083472;FBpp0083480;FBpp0083478;FBpp0083473;FBpp0083467;FBpp0112910;FBpp0083474;FBpp0083464;FBpp0083461;FBpp0083462;FBpp0083466;FBpp0083469;FBpp0083477;FBpp0112909;FBpp0083471;FBpp0083481;FBpp0083460;FBpp0083483;FBpp0083465;FBpp0083482;FBp	Modifier of mdg4	4.5	64.966	603	4	1	2	117500	160000
48	FBpp0070884	Protein swallow	60.2	62.069	548	3.98	42	2	22583000	156840
372	FBpp0077715	F-box-like/WD repeat-containing protein ebi	4	72.387	700	4	1	1	157320	155430
264	FBpp0075069	CG4169-PA;AT02348p	5.9	45.415	440	3	2	2	250300	155270
258	FBpp0074963;FBpp0089253;FBpp0074962	Zinc finger protein on ecdysone puffs	3.5	78.047	716	3.75	2	2	219830	152020
454	FBpp0079211	RNA polymerase II transcriptional coactivator;p11	9.1	12.189	110	1	2	1	0	151800
651	FBpp0083551	CG17820-PA;RH40291p	8.3	13.878	121	1	1	1	155950	151440
140	FBpp0072761	CG13804-PA;TA01530p;IP19120p;IP19520p	8.4	42.526	382	2.6	4	1	1265400	148580
479	FBpp0079648	Ribonucleoside-diphosphate reductase large subunit;Ribonucleoside-diphosphate reductase subunit M1;Ribonucleotide reductase large chain	4.2	91.977	812	4		3	0	147710
650	FBpp0083503;FBpp0083504	CG3320-PA, isoform A;Rab1	10.2	22.762	205	2	2	2	104630	144060
380	FBpp0077868	CG4858-PA;LP21185p	7.3	28.25	260	2	1	1	52463	143920
18	FBpp0070355	CG14813-PA;GH18123p	13.3	57.904	532	4	6	2	1214200	142750
157	FBpp0073017	SD09294p	18.9	34.185	302	2	5	1	851850	140690
317	FBpp0076284;FBpp0076285	CG5651-PA, isoform A;CG5651-PB, isoform B;RE71924p	11.8	69.298	611	4	6	2	1242400	140330
791	FBpp0086386	CG18243-PA	0.6	158.58	1419	3.14	6	1	1933000	139850
308	FBpp0110163;FBpp0076184	CG3689-PB, isoform B;SD03330p	11.8	26.961	237	2	2	1	341310	139520
678	FBpp0084071	Protein abnormal spindle	1.4	230.18	1954	5.5		4	0	137470
769	FBpp0085841	CG30122-PB	2.5	140.49	1271	6	1	2	110060	137280
758	FBpp0085705	CG7461-PA	11.3	71.326	655	4	7	2	1250100	135200
509	FBpp0080501	AT14165p	0.5	230.01	2042	2		1	0	132580
475	FBpp0079625;FBpp0079626	Myosin-IA;MIA;Brush border myosin IA;BBMIA	27.3	117.09	1011	4.75	30	2	5261600	128550
581	FBpp0082129;FBpp0082130	Cytosolic malic enzyme	18.9	84.625	763	4.08	11	1	3245000	127000
155	FBpp0073010	Succinyl-CoA ligase [GDP-forming] subunit alpha, mitochondrial precursor;Succinyl-CoA synthetase subunit alpha;SCS-alpha	15.5	34.389	328	2.8	3	2	295060	122970
630	FBpp0082994;FBpp0089421	Eukaryotic translation initiation factor 1A	6.8	17.096	148	1		1	0	122350
282	FBpp0075448	H/ACA ribonucleoprotein complex subunit 2-like protein;Nucleolar protein family A member 2-like protein;H/ACA snoRNP protein NHP2	18.1	17.723	160	1	4	2	715920	122100
36	FBpp0070716	U1 small nuclear ribonucleoprotein A;U1 snRNP protein A;U1-A;Sex determination protein snf	8.3	24.546	216	2	2	1	604610	121900
708	FBpp0084754	26S proteasome non-ATPase regulatory subunit 1;26S proteasome regulatory subunit RPN2;26S proteasome regulatory complex subunit p110	4.9	113.2	1020	5	5	2	446990	121000
714	FBpp0084901;FBpp0084902	CG7834-PA, isoform A	7.1	27.217	253	2		2	0	118590
600	FBpp0082428	LD21907p;CG3509 protein;CG3509-PA	5.9	38.663	353	3		2	0	117260
596	FBpp0099767;FBpp0082334;FBpp0082337;FBpp0100174;FBpp0082335	Protein roadkill;Hh-induced MATH and BTB domain-containing protein	9.2	89.666	829	3	7	1	1327100	115140
770	FBpp0085859;FBpp0085860;FBpp0085861;FBpp0085862;FBpp0089201;FBpp0089202	Putative uncharacterized protein;CG5170-PA, isoform A;CG5170-PB, isoform B;CG5170-PD, isoform D;CG5170-PE, isoform E;CG5170-PF, isoform F	9.4	144.27	1301	5.15	11	2	1293800	114900
661	FBpp0083769	CDC16	2.5	81.737	718	4	1	2	103060	114230
504	FBpp0080306;FBpp0080307;FBpp0080308	CG11861-PA, isoform A;CG11861-PB, isoform B;LD10516p	3.4	89.553	773	4	2	1	321740	112730
579	FBpp0082067;FBpp0073834;FBpp0077344;FBpp0112617	Serine/threonine-protein phosphatase alpha-2 isoform;Serine/threonine-protein phosphatase alpha-3 isoform	48	34.542	302	2.06	16	1	9071100	112320
270	FBpp0075119	Pros26 protein	14.5	25.842	235	2	2	1	208340	110260
423	FBpp0078688	CG8885-PA;AT19154p	4.8	28.175	251	2		1	0	110140
489	FBpp0079812	LD06837p	3.4	40.815	356	3	1	1	116080	109470
322	FBpp0076351;FBpp0076352	CG6822-PA, isoform A;CG6822-PB, isoform B;LD43551p;Rhea	3.7	57.568	512	3	2	1	398690	109240
344	FBpp0076890;FBpp0085042	26S protease regulatory subunit 8;CG2241-PA;SD17676p	5.4	45.857	405	3	1	1	19255	108480
118	FBpp0072177	Tubulin beta-3 chain;Beta-3-tubulin	4.8	50.849	454	3.5	1	1	375040	108450
250	FBpp0074662	CG7762-PA;26S proteasome regulatory complex subunit p97;Putative uncharacterized protein	4.8	102.28	919	4.17	4	2	655680	106150
53	FBpp0070992	CG3035-PA;LD09732p;Mu3 subunit of clathrin-associated protein complex AP-3;Clathrin-associated adaptor complex AP-3 medium chain	3.9	46.795	415	3		1	0	105230
558	FBpp0081584;FBpp0081585;FBpp0081586	Karyopherin alpha 3	5.8	56.989	514	3.33	2	1	432520	104670
62	FBpp0071150	Chorion protein S36 precursor	13	29.915	284	3	3	1	505050	103050
550	FBpp0081443;FBpp0081442;FBpp0081444	CG11980-PB, isoform B	3.9	40.875	359	4.5	1	1	107290	101940
833	FBpp0099887;FBpp0087358;FBpp0087357	Protein midlife crisis;Ran-binding proteins 9/10 homolog	4.6	106.65	962	4	1	2	121870	101860
191	FBpp0073686	Ubiquitin-conjugating enzyme E2-17 kDa;Ubiquitin-protein ligase;Ubiquitin carrier protein;Protein bendless	17.9	17.236	151	1		2	0	100080
511	FBpp0080549;FBpp0080550	Villin-like protein quail	48.8	100.95	887	4.29	74	1	92756000	99832
197	FBpp0073844	Probable 60S ribosomal protein L37-A	20.4	10.643	93	1	2	1	1509500	99369
546	FBpp0081370;FBpp0081371;FBpp0081372	CG8036-PD, isoform D	5.4	68.031	626	4	2	2	256950	99226
713	FBpp0084900	Protein claret segregational	4.3	77.473	700	4	2	1	130270	97553
214	FBpp0074075	Eukaryotic translation initiation factor 2 subunit alpha;eIF-2-alpha	6.7	38.645	341	3.5	1	1	0	97416
366	FBpp0077525	LD46453p	3.4	188.51	1641	5.38	5	3	414440	96319
176	FBpp0073458	Protein LSM12 homolog A	6	23.745	217	2	1	1	231070	95937
61	FBpp0071148	CG15350-PA	6.6	56.094	500	1.67	2	1	126840	95561
514	FBpp0080649	Gamma-tubulin ring complex subunit Dgrip71	9.9	71.78	646	4	4	1	923750	93329
835	FBpp0087479;FBpp0111818;FBpp0111819;FBpp0087480	Transitional endoplasmic reticulum ATPase TER94	9.4	88.858	801	4	6	1	1040000	92057
647	FBpp0083434	Slimb	8	58.952	510	3.33	4	2	327090	89802
772	FBpp0085902	Gbp protein	5	55.198	505	3.25	3	1	284750	89708
464	FBpp0079454;FBpp0079453;FBpp0079455	CG4389-PB, isoform B;CG4389-PC, isoform C	10.1	84.073	783	4	6	1	718760	87494
31	FBpp0070616;FBpp0070617	LD40453p;CG2982-PA, isoform A	9.3	73.097	653	4	6	2	1191200	87155
836	FBpp0087500;FBpp0087501;FBpp0087505;FBpp0089337;FBpp0099539	14-3-3-like protein;Protein Leonardo;14-3-3 protein zeta	4.4	28.282	248	2	1	1	312940	86128
899	FBpp0089041;FBpp0089040	Proteasome subunit alpha type-3;20S proteasome subunit alpha-7	16.6	27.675	253	2	3	2	288530	85016
244	FBpp0074558	CG12532-PA;LP17054p;Beta-adaptin Drosophila 1	5.5	101.18	921	4.38	6	2	1054400	84169
771	FBpp0085869;FBpp0085865;FBpp0085863;FBpp0085864;FBpp0085866;FBpp0085868;FBpp0085867	CG5174-PJ, isoform J	12.4	39.358	355	2	4	2	416110	83703
362	FBpp0077470;FBpp0077471;FBpp0077472;FBpp0077473;FBpp0077474;FBpp0077475	CG3664-PA, isoform A;CG3664-PB, isoform B;CG3664-PC, isoform C;CG3664-PD, isoform D;CG3664-PE, isoform E;CG3664-PF, isoform F;Rab5;GH24702p;Drab5	5	23.959	219	2		1	0	80693
449	FBpp0079157	BAF-like protein CG7380	27.8	10.116	90	1	3	1	991970	80647
67	FBpp0071213;FBpp0071214;FBpp0089236;FBpp0071212;FBpp0089231;FBpp0089232;FBpp0089233;FBpp0089234;FBpp0089235;FBpp0071215	CG10701-PE, isoform E;CG10701-PF, isoform F;CG10701-PG, isoform G;CG10701-PH, isoform H;CG10701-PI, isoform I	40.2	76.17	649	3.95	40	1	21020000	79681
452	FBpp0079182	Probable small nuclear ribonucleoprotein E;snRNP-E;Sm protein E;Sm-E;SmE	16	11.096	94	1	1	1	147050	79436
128	FBpp0072486	CG32479-PA;LD28815p	6.2	164.69	1517	6	8	2	1068600	76673
23	FBpp0070432	CG8590-PA;EG:BACR25B3.9 protein;Putative uncharacterized protein	12.5	135.81	1212	5	13	4	1611300	75538
14	FBpp0070284	CG14788-PA;GH06695p;EG:BACN32G11.5 protein	3.6	70.245	606	4	1	1	89762	75351
586	FBpp0082180	CG7855-PA	14.1	159.36	1384	5.05	19	1	2762700	74969
116	FBpp0072144	Probable eukaryotic translation initiation factor 6;eIF-6	10.6	26.494	245	2	2	1	315720	74128
233	FBpp0074386	CG6617-PA;LD25271p	8.4	25.996	225	2		1	0	73746
588	FBpp0082196;FBpp0082197;FBpp0082198	CG7340-PA, isoform A	3.7	71.179	655	3.33	2	1	203680	73594
80	FBpp0071394;FBpp0071395	SD10723p	5.7	235.59	2309	5.79	12	2	1057600	72050
39	FBpp0070761;FBpp0070760;FBpp0070762	CG3249-PC, isoform C	4.9	67.332	607	4	3	1	351060	71800
438	FBpp0078891	CG9543-PA;BcDNA.LD29885	13.7	34.619	306	2.2	4	1	972730	71604
608	FBpp0082555;FBpp0082556;FBpp0082557	Ataxin-2 homolog;Datx2	8.8	117.58	1084	5	9	2	1429200	70202
316	FBpp0076244	Signal recognition particle 68 kDa protein;SRP68	5.3	69.008	604	4	4	2	302090	69339
59	FBpp0071095	CG10932-PA;LD24105p	7.6	43.47	410	3	1	1	90587	69069
843	FBpp0087637	Probable nucleolar GTP-binding protein 1	7.2	75.351	652	4	4	1	649020	68527
517	FBpp0080702;FBpp0080703;FBpp0089239	CG10719-PC, isoform C	1.8	110.37	1037	5	2	1	144890	68018
487	FBpp0079788	Nuclear pore complex protein Nup160 homolog	8.6	160.27	1411	5	11	1	1973300	67718
809	FBpp0086897	GM14334p;CG3821-PA	5.5	59.058	531	3.67	1	2	57906	64743
524	FBpp0080775	Ran GTPase-activating protein;RanGAP;Protein segregation distorter	18	66.069	596	4	8	1	2295600	63969
259	FBpp0074964	CG6259-PA;RE24819p	4.4	25.151	226	3	1	1	82506	62686
401	FBpp0078393;FBpp0078394;FBpp0078395;FBpp0078396;FBpp0078397;FBpp0078398;FBpp0078399	CG2922-PB, isoform B;CG2922-PC, isoform C;CG2922-PD, isoform D;CG2922-PE, isoform E;CG2922-PF, isoform F;CG2922-PG, isoform G	7.6	49.224	422	3	3	1	263880	61745
663	FBpp0083801	LD03471p	6.5	39.527	356	3	2	1	568890	61602
212	FBpp0089381;FBpp0074055;FBpp0074056	Rbp2 protein	3.6	38.263	358	2.5	1	1	135890	61517
632	FBpp0082998	RE68083p;RE68483p	19.8	40.148	358	3	5	1	1336600	60878
216	FBpp0074107	CG4789-PA;RE04047p	4	30.049	274	2	1	1	88931	60707
564	FBpp0081675;FBpp0081676;FBpp0081677;FBpp0081678;FBpp0081674	Fragile X mental retardation syndrome-related protein 1;dFMR1;dfxr	20.8	76.075	684	4	12	1	3631200	60341
402	FBpp0078400	Splicing factor 3A subunit 3;Protein noisette	3.8	58.421	503	4	2	1	327250	60010
417	FBpp0078611;FBpp0078607;FBpp0078608;FBpp0078612;FBpp0078610	Gelsolin precursor	16.6	98.275	883	3.13	14	1	4484700	59535
474	FBpp0079623	Gamma-tubulin complex component 4 homolog;Gamma-ring complex protein 75;dGrip75	8.8	74.979	650	4	6	2	1011300	58591
854	FBpp0100030;FBpp0087852;FBpp0087854;FBpp0087853	Protein lingerer	9	139.49	1375	5.12	7	1	1294000	57986
109	FBpp0072065	LD45730p	1.7	91.593	802	4	1	1	110700	57325
822	FBpp0087164;FBpp0087165	Erp60;CG8983-PA, isoform A	7	55.37	489	3.25	3	1	430470	56897
161	FBpp0073120	Replication factor C subunit 2;Replication factor C 40 kDa subunit;RF-C 40 kDa subunit;RFC40;Activator 1 40 kDa subunit;A1 40 kDa subunit	2.7	37.173	331	3	1	1	72404	54817
381	FBpp0077912;FBpp0077911;FBpp0077910	CG4365-PC, isoform C	3.2	38.857	348	2.5	1	1	110310	54001
194	FBpp0073723;FBpp0073722;FBpp0073724;FBpp0075509	Mushroom body defect protein	11.5	288.84	2520	6	20	1	4627500	53903
287	FBpp0075513;FBpp0075514;FBpp0075515	Hsp70	3.6	88.5	804	4.25	2	2	240320	53854
361	FBpp0077424	AT04516p	4.2	82.565	735	4	3	1	343590	53506
828	FBpp0087319;FBpp0087320	Proteasome subunit beta type	8.2	31.161	282	2	1	1	66987	53189
880	FBpp0088490;FBpp0088945	AP-2 complex subunit alpha;Alpha-adaptin	13.6	105.62	940	4	12	1	2078700	52411
805	FBpp0086769;FBpp0086770	LD24265p;CG6543-PA, isoform A	24.4	31.582	295	2	7	1	881010	52283
254	FBpp0074843	GH07925p	5.1	45.366	414	3	2	1	186080	52235
120	FBpp0072246;FBpp0072247	Putative ATP synthase subunit f, mitochondrial	17.8	12.483	107	1	2	1	199810	52205
323	FBpp0076353	SD07967p	10.2	306.99	2836	6	23	1	3874400	51760
34	FBpp0070666	CG11444-PA;GM14292p	8.4	22.877	215	2		1	0	51507
928	FBpp0113043	Mitochondrial dimethyladenosine transferase 1, mitochondrial precursor;S-adenosylmethionine-6-N', N'-adenosyl(rRNA) dimethyltransferase 1;Mitochondrial 12S rRNA dimethylase 1;Mitochondrial transcription factor B1;d-mtTFB1	2.2	47.671	414	1	1	1	62341	51233
552	FBpp0081460;FBpp0081461	CG9735-PA, isoform A	1.9	47.97	430	4		1	0	50913
691	FBpp0084340	GH16325p	7	27.348	256	1.67	2	1	506050	50334
371	FBpp0077677;FBpp0099899	LD11211p	5.3	36.322	319	1	2	1	112860	49965
756	FBpp0085688	Serine/threonine-protein kinase hippo;STE20-like kinase MST;dMST;Drosophila homolog of MST1 and MST2	3.7	75.109	669	4	2	1	225440	49937
926	FBpp0112471	SD20688p	6.1	293.91	2630	6	14	1	2292700	49876
754	FBpp0085619;FBpp0089395	Proliferating cell nuclear antigen;PCNA;Cyclin;Mutagen-sensitive 209 protein	5	28.83	260	2.5	1	1	79476	49345
87	FBpp0071497	Protein mago nashi	6.1	17.311	147	1	1	1	354320	48951
379	FBpp0077831;FBpp0077832;FBpp0077833;FBpp0077834;FBpp0077835;FBpp0077836	Eukaryotic peptide chain release factor subunit 1;eRF1;Eukaryotic release factor 1	4.8	49.159	438	3	1	1	310780	48612
178	FBpp0073513;FBpp0073514;FBpp0073515	Casein kinase I isoform alpha;CKI-alpha;DmCK1	5.9	39.535	337	3	2	1	304850	48332
141	FBpp0072770;FBpp0072773;FBpp0072771;FBpp0072772	CG32306-PD, isoform D	22.1	237.02	2197	5.26	86	4	26119000	46568
326	FBpp0076408	Ran binding protein 7	5.2	119.31	1049	5	5	1	524010	45646
670	FBpp0083898;FBpp0083899	Bifunctional aminoacyl-tRNA synthetase;Glutamyl-tRNA synthetase;Glutamate--tRNA ligase;Prolyl-tRNA synthetase;Proline--tRNA ligase	1.9	189.41	1714	6	3	1	299600	44876
278	FBpp0075313;FBpp0075312	Argonaute-2	2.5	137.21	1217	5	2	1	146700	44273
775	FBpp0085951	RE28271p;CG5726-PA	8.5	86.591	766	4.17	5	1	1023100	44066
112	FBpp0072097	Cofilin/actin-depolymerizing factor homolog;Protein D61;Protein twinstar	31.1	17.153	148	1	4	1	1078600	43960
246	FBpp0074567;FBpp0074568	Putative uncharacterized protein	15.6	235.14	2090	6	30	2	7469700	43446
383	FBpp0078002	CG6014-PA;BcDNA.GH11973	2.8	97.345	800	5	1	1	46106	42169
516	FBpp0080697;FBpp0080698	Alpha-methyldopa hypersensitive protein	2.2	57.037	510	3		1	0	42140
703	FBpp0084649	CG14065-PA	4.6	28.449	281	6	1	1	44483	42057
341	FBpp0076727	SD02803p	1.1	111.19	991	5	1	1	45675	40734
790	FBpp0086380	CG8443-PA	4.7	160.85	1448	5.14	6	1	608050	39296
646	FBpp0083413;FBpp0083414	CG5771-PA, isoform A;CG5771-PB, isoform B;Rab11;RE11886p;GM06568p;Drab11	7	24.245	214	2.5	1	1	173540	38941
262	FBpp0074984	CG7580-PA;AT13736p	11.2	10.093	89	1	1	1	38205	38798
665	FBpp0083851	Nup98	8.6	210.14	1960	4.4	19	1	3265900	38549
753	FBpp0085591;FBpp0085592;FBpp0085593	CG8920-PB, isoform B	3.1	138.11	1222	4.75	3	1	180380	37931
220	FBpp0074189	E3 ubiquitin-protein ligase UBR1;N-recognin;Ubiquitin-protein ligase E3-alpha	4.6	208.36	1824	6	7	1	522200	37735
635	FBpp0083037;FBpp0083038	CG7208-PB, isoform B;RE23003p	14.9	50.716	450	3.12	7	1	1118200	37576
575	FBpp0081972;FBpp0081964;FBpp0081971;FBpp0081973;FBpp0081968;FBpp0081969;FBpp0081974;FBpp0081967;FBpp0081976;FBpp0081963;FBpp0081965;FBpp0081966;FBpp0081977;FBpp0081970;FBpp0081975	Midline fasciclin precursor	3	100.26	905	4.33	2	1	277210	36978
35	FBpp0070679;FBpp0070676;FBpp0070677;FBpp0070678	CG7010-PC, isoform C	4.7	48.876	443	3	1	1	71544	36881
638	FBpp0083195	Probable nucleoporin Nup58	3.8	55.527	546	4.33	2	1	319570	36568
394	FBpp0078278	CG1100-PA;GH11341p;Hypothetical 55kDa protein	4.6	57.747	502	3.5	1	1	62921	36374
704	FBpp0084669;FBpp0084670;FBpp0084667;FBpp0084671;FBpp0084672;FBpp0084668	Heterogeneous nuclear ribonucleoprotein A1;hnRNP core protein A1-A;PEN repeat clone P9	3.6	39.037	365	3		1	0	36340
816	FBpp0087095;FBpp0087096	CG8439-PB, isoform B	3.3	59.278	542	4	1	1	113980	36068
397	FBpp0078349;FBpp0078350	Vacuolar proton pump subunit E;V-ATPase subunit E;V-ATPase 26 kDa subunit	28.8	26.082	226	2	7	1	1597400	35847
916	FBpp0111584;FBpp0111585;FBpp0111586	GH26494p	4.8	281.14	2505	6	12	1	1753300	35378
125	FBpp0072388;FBpp0072387;FBpp0072389	CG16940-PC, isoform C	3.1	118.22	1044	5	3	2	205070	35306
779	FBpp0086066;FBpp0086067	Proteasome subunit alpha type-5	4.1	26.883	244	2	1	1	49443	35153
738	FBpp0085354;FBpp0085356;FBpp0085357	Arsenite-resistance protein 2 homolog	5.9	107.22	943	5	5	1	508620	35127
355	FBpp0077251	SD07726p	2.5	134.87	1182	5	3	1	274760	34630
865	FBpp0087990;FBpp0087991;FBpp0087989;FBpp0112294;FBpp0087987;FBpp0087988	CG30492-PC, isoform C	25.1	102.95	938	4.84	30	1	8015100	33389
512	FBpp0080622	GM01081p	4.1	94.545	822	4.25	3	1	144750	30962
173	FBpp0073417	CG15737-PA	2.9	151.31	1373	5.2	4	1	227140	30713
573	FBpp0081896	RE26470p	1.8	142.81	1252	5	2	1	38054	30711
885	FBpp0088546;FBpp0088547	Troponin C, isoform 3	65.2	17.696	155	1	20	1	8802600	30639
279	FBpp0075314	DCN1-like protein;Defective in cullin neddylation protein 1-like protein	5.9	33.694	288	2		1	0	30123
338	FBpp0076693	Serine protease nudel precursor	25.2	292.49	2616	5.34	128	1	123150000	29906
618	FBpp0082724	CG6987-PA;LD40489p;SR family splicing factor;SR family splicing factor SF2	40	28.35	255	2	13	1	2476400	29601
878	FBpp0088465;FBpp0088993;FBpp0088466;FBpp0088994	CG32171-PF, isoform F	2.1	63.674	559	2.5	1	1	99256	29261
847	FBpp0087705	CG8057-PA, isoform A	4.1	36.417	341	3		1	0	28940
686	FBpp0084189	CG11857-PA;RE24638p	5.4	23.721	203	2	1	1	120710	27272
241	FBpp0074528	CG12234	2.1	139.19	1241	5	3	1	83560	26380
640	FBpp0083356;FBpp0083355	CG4217-PB, isoform B	7.7	32.998	284	2	3	1	179590	25409
336	FBpp0076685;FBpp0076686	CG8368-PA, isoform A;CG8368-PB, isoform B;LD29573p	7	76.718	681	4	3	1	282300	25294
803	FBpp0086747;FBpp0086745;FBpp0086742;FBpp0086743;FBpp0086744;FBpp0086746	CG18076-PG, isoform G	9.7	989.54	8805	5.87	85	1	16243000	24435
660	FBpp0083695	Nup133	10.2	135.14	1200	5	13	1	2754400	24365
106	FBpp0071922;FBpp0071924	CG10315-PB, isoform B	2.1	61.839	576	4		1	0	23546
616	FBpp0082685;FBpp0110274;FBpp0082683;FBpp0110273;FBpp0082686;FBpp0082687	Myosin heavy chain	4.6	244.84	2194	6	9	1	1649500	23106
121	FBpp0072253	CG4612-PA;LD36772p	7.2	33.66	307	2	2	1	174400	21632
774	FBpp0085947	Otefin	6.1	46.583	424	3.33	2	1	212750	21595
218	FBpp0074162;FBpp0110299	Bazooka protein	14.3	157.43	1464	5.56	24	1	4567000	20721
315	FBpp0076238	CG5012	7.1	19.658	182	2	1	1	30882	16816
29	FBpp0070610	CG4865-PA;SD26403p	6.4	21.425	188	2		1	0	16259
666	FBpp0083853	CG10210-PA;LD23303p	2.3	135.77	1197	5	2	1	51188	15860
612	FBpp0082601	GH18520p	1.8	248.99	2183	6	3	2	253170	15855
874	FBpp0088384;FBpp0088389;FBpp0088381;FBpp0088391;FBpp0088388;FBpp0088377;FBpp0088379;FBpp0088950;FBpp0088394;FBpp0088376;FBpp0088383;FBpp0088392;FBpp0088378;FBpp0088395;FBpp0099680;FBpp0088386;FBpp0088390;FBpp0088951;FBpp0088948;FBpp0088385;FBpp0088393;FBp	CG12052-PU, isoform U	1.8	105.81	970	5	1	1	17190	15318
71	FBpp0071254	CG16892-PA;LD42637p	6.4	52.278	466	3	3	2	356670	14775
368	FBpp0077551	CG31938-PA;RE44908p	4.3	25.026	232	2		1	0	14701
522	FBpp0080763;FBpp0080764	CG15825-PA, isoform A	15.1	58.031	577	3.83	5	1	1070900	14221
543	FBpp0081255	Transcription termination factor 2;RNA polymerase II termination factor;Transcription release factor 2;Protein lodestar	0.9	118.37	1061	5	0	1	0	13047
272	FBpp0075151;FBpp0075152	mbf1, GM01267p	7.6	16.056	145	1	1	1	28251	8973.4
170	FBpp0073371;FBpp0073372	Bifocal	54.8	130.09	1235	4.67	102	0	40179000	0
320	FBpp0076320;FBpp0076321;FBpp0076322;FBpp0076323	Paramyosin, long form	54.2	102.34	879	4.15	60	0	24411000	0
883	FBpp0088505;FBpp0088506;FBpp0088985;FBpp0088986	Annexin-B9;Annexin-9;Annexin IX	38	36.057	324	2	13	0	21126000	0
152	FBpp0111753;FBpp0089204;FBpp0089203;FBpp0072934	CG12008-PA, isoform A	17.3	496.78	4331	5.93	71	0	17536000	0
12	FBpp0070200	CG11411-PA;RE10379p;EG:8D8.1 protein	19.9	238.76	2118	5.36	56	0	13438000	0
556	FBpp0081570;FBpp0081572;FBpp0081573;FBpp0081575;FBpp0081574	CG31352-PA;SD01878p;DUNC-115l;CG31332-PB, isoform B	38.6	89.597	806	4.14	43	0	12529000	0
741	FBpp0085380	CG7897-PA	24.7	209.79	1876	6	36	0	12001000	0
16	FBpp0070330;FBpp0070331;FBpp0070329	Alpha-actinin, sarcomeric;F-actin cross-linking protein	36.8	103.76	895	4	35	0	10184000	0
636	FBpp0083071;FBpp0083072;FBpp0079839	CG18617-PA, isoform A;CG18617-PB, isoform B;Putative uncharacterized protein	22.4	94.848	834	4.05	22	0	9977700	0
45	FBpp0070857	Polehole precursor	16.5	207.24	1836	5.37	38	0	9953000	0
913	FBpp0111498		19.6	167.89	1488	4.82	33	0	9348000	0
434	FBpp0078868	GM32356p	10.8	40.531	381	4.25	8	0	8962700	0
911	FBpp0111447		19.9	56.116	578	3.83	12	0	8871200	0
367	FBpp0077549	F-actin-capping protein subunit beta	47.8	31.363	276	1.94	16	0	8229700	0
84	FBpp0071461	F-actin-capping protein subunit alpha	48.6	32.759	286	2	16	0	6744800	0
345	FBpp0076893	Protein flightless-1;Flightless-I	18.1	143.68	1256	4.91	23	0	6307700	0
2	FBpp0070037	Catenin alpha	29.1	102.44	917	4.82	40	0	6277300	0
85	FBpp0071470	LD46156p	24.3	31.556	296	2	8	0	5970800	0
893	FBpp0088820;FBpp0088821	Nup154	19.7	153.89	1365	5	27	0	5969400	0
177	FBpp0073485	CG2556-PA;RE14150p	17.7	50.907	470	3.54	13	0	5585100	0
146	FBpp0072831	GM16129p	12	233.21	2145	5.79	29	0	5361700	0
247	FBpp0074578	CG12702-PA	27	97.172	870	3.95	20	0	5321700	0
0	FBpp0070006	CG9577-PA;RE22677p	33	33.818	312	2	12	0	5127600	0
426	FBpp0078733	Lamin Dm0	28.9	71.299	622	4	16	0	4871200	0
495	FBpp0079999;FBpp0080000;FBpp0080001;FBpp0080002;FBpp0080010	Vacuolar ATP synthase catalytic subunit A isoform 2;V-ATPase subunit A 2;Vacuolar proton pump subunit alpha 2;V-ATPase 69 kDa subunit 2	30.3	68.301	614	4	17	0	4767300	0
196	FBpp0073793	CG12398-PA	23.9	71.415	633	4	11	0	4241800	0
187	FBpp0073659	CG11092-PA;Putative uncharacterized protein	24.4	93.851	823	4	18	0	4130400	0
215	FBpp0074077;FBpp0074078	CG9968-PB, isoform B	34.5	36.289	322	2.27	15	0	4044800	0
593	FBpp0082264;FBpp0082265;FBpp0082266;FBpp0082267;FBpp0082268	LD31194p;CG9412-PB, isoform B;CG9412-PC, isoform C;CG9412-PD, isoform D;CG9412-PE, isoform E;AT27578p;CG9412-PA, isoform A	17.8	74.942	690	4	12	0	3939300	0
11	FBpp0110088;FBpp0070156	EG:118B3.2 protein	18.6	121.65	1094	4.79	24	0	3809000	0
782	FBpp0086124;FBpp0086125;FBpp0086123	CG9635-PD, isoform D	9.8	280.8	2559	5.86	22	0	3766800	0
846	FBpp0087704	GH13992p;CG8055-PA	28.3	25.443	226	3	7	0	3473900	0
757	FBpp0085697;FBpp0085696;FBpp0085695;FBpp0085694	CG11949-PD, isoform D	13.6	184.17	1698	5.5	26	0	2982600	0
683	FBpp0084175;FBpp0084174	Protein phosphatase Slingshot	13.5	131.52	1193	5	15	0	2968600	0
723	FBpp0085075;FBpp0085076	LD25144p	15.1	105.96	953	4.88	16	0	2861900	0
440	FBpp0078925;FBpp0078926	LD26265p	10.3	159.05	1430	5.88	16	0	2861600	0
399	FBpp0078359;FBpp0078360	RE35250p	20.7	86.801	773	4	15	0	2700200	0
328	FBpp0076460	Actin-related protein 3;Actin-like protein 3;Actin-like protein 66B;Actin-2	27.8	47.032	418	3	10	0	2698200	0
776	FBpp0085954	Nup75	12.9	76.871	668	4	8	0	2688700	0
576	FBpp0082038	CG4066-PA	7.3	63.662	588	5	4	0	2620300	0
722	FBpp0085066;FBpp0085067;FBpp0085069;FBpp0085068	SD08724p	17.5	92.422	882	4.79	14	0	2544400	0
535	FBpp0080922	Importin subunit beta;Karyopherin subunit beta;Protein ketel	12.1	98.695	884	4	9	1	2399900	0
697	FBpp0084566;FBpp0084565	Myosin light chain alkali	23.2	17.524	155	1	4	0	2345000	0
882	FBpp0088502;FBpp0088501;FBpp0088503;FBpp0088981;FBpp0088982;FBpp0088983;FBpp0088984;FBpp0088504;FBpp0072120;FBpp0072121;FBpp0072122;FBpp0072123;FBpp0072125;FBpp0072126;FBpp0072127;FBpp0072124	CG5670-PE, isoform E;Calcium-transporting ATPase sarcoplasmic/endoplasmic reticulum type;Calcium pump	1.8	115.6	1041	4.5	2	0	2318200	0
390	FBpp0078206;FBpp0078207;FBpp0078208	CG11128-PA, isoform A;CG11128-PB, isoform B;CG11128-PC, isoform C;LD37241p	8.3	65.986	604	4.07	14	0	2200200	0
501	FBpp0080177	CG15293-PA	22.5	36.698	333	3	6	0	2079500	0
532	FBpp0080890	Probable actin-related protein 2/3 complex subunit 2;Arp2/3 complex 34 kDa subunit;p34-ARC	25.9	35.104	301	2	7	0	2069000	0
917	FBpp0111619;FBpp0111616;FBpp0111618;FBpp0111615	CG34417-PG, isoform G	3.3	557.61	4979	5.5	18	0	2043600	0
363	FBpp0077487	CG10882-PA;LP05220p	9.9	129.27	1193	5	10	0	1960300	0
534	FBpp0080920;FBpp0080919	SD10041p	11.7	81.98	720	4	8	0	1880100	0
222	FBpp0074217;FBpp0074215;FBpp0074216	CG8649-PA, isoform A;LD05347p;Fimbrin	15	72.066	641	3.15	13	0	1807800	0
825	FBpp0087235;FBpp0087236	CG7777-PA, isoform A	16	28.975	268	2	4	0	1780700	0
306	FBpp0076158	Transporter	4.3	69.778	629	4.5	8	0	1775200	0
226	FBpp0074262;FBpp0074263;FBpp0074264	CG8465-PA, isoform A	7.4	128.5	1169	5	10	0	1700800	0
283	FBpp0075470	RE18302p	13.7	118.51	1100	4.61	18	0	1666400	0
450	FBpp0079165	CG7586-PA;LD23292p	6.6	202.78	1760	6	10	0	1649300	0
274	FBpp0075196;FBpp0075197;FBpp0111763;FBpp0075199	Myosin phosphatase DMBS-S	11.5	123.69	1145	5	11	0	1622600	0
863	FBpp0087972	SD07085p;CG1548-PA;Cathepsin D	33.9	42.472	392	3	8	0	1614400	0
498	FBpp0080099	Vitelline membrane protein Vm34Ca precursor	10.1	11.954	119	1	2	0	1611400	0
868	FBpp0088238;FBpp0088239;FBpp0088240;FBpp0088241	CG1651-PA, isoform A;CG1651-PC, isoform C;CG1651-PD, isoform D;LD10053p	9.6	170.17	1549	5	11	0	1541800	0
582	FBpp0082137	Nuclear pore complex protein Nup88;Nucleoporin Nup88;88 kDa nuclear pore complex protein;dNup88;Protein members only	14.7	78.68	702	4	10	0	1521700	0
388	FBpp0078150;FBpp0078151;FBpp0078152	LD27166p;CG11471-PC, isoform C;CG11471-PD, isoform D;CG11471-PA, isoform A	9.9	141.1	1229	5	12	0	1520700	0
26	FBpp0070584	Vacuolar proton pump subunit d 1;V-ATPase subunit d 1;V-ATPase 39 kDa subunit	17.7	39.851	350	3	4	0	1464900	0
812	FBpp0086987	CG8771-PA	6.2	208.41	1822	5.91	11	0	1461700	0
553	FBpp0081524	Tubulin beta-2 chain;Beta-2-tubulin	3.4	49.869	446	3	4	0	1439300	0
167	FBpp0073327;FBpp0073328	GTP-binding nuclear protein Ran	33.8	24.708	216	2	6	0	1414500	0
430	FBpp0078831	CG5972-PA;RE43724p	30.4	19.578	168	1	6	0	1352000	0
64	FBpp0071155;FBpp0071154;FBpp0089326	Neuroglian precursor	7.5	143.62	1302	5	9	0	1329100	0
602	FBpp0082467	CG7262-PA;GH01087p	11.6	90.598	796	4	7	0	1277500	0
86	FBpp0071475	DE-cadherin precursor;Protein shotgun	7.4	169.82	1507	4.27	11	0	1251200	0
17	FBpp0070350	Phosphoglycerate mutase family member 5 homolog precursor	21.1	33.165	289	2	5	0	1237600	0
676	FBpp0084021	Probable phenylalanyl-tRNA synthetase beta chain;Phenylalanine--tRNA ligase beta chain;PheRS	8.8	65.777	589	4	5	0	1216400	0
1	FBpp0070024;FBpp0089019;FBpp0089015;FBpp0089018;FBpp0089017	Annexin-B10;Annexin-10;Annexin X	27.2	35.59	320	2	8	0	1120500	0
337	FBpp0076692	Innexin inx4;Innexin-4;Protein zero population growth	11.7	42.784	367	2.14	7	0	1063400	0
236	FBpp0074476;FBpp0074477	Kekkon5 precursor	11.3	102.49	931	4.6	10	0	1003300	0
814	FBpp0087063	Probable nucleoporin Nup54	9.8	64.396	610	4	5	0	983310	0
131	FBpp0072590	LD11871p;CG12086-PA	7.3	72.622	644	4	4	0	931970	0
876	FBpp0088433;FBpp0088431;FBpp0088432;FBpp0088434;FBpp0088435;FBpp0088963	SD10611p	8.6	98.592	874	5	7	0	923280	0
628	FBpp0082984	Brix domain-containing protein 1 homolog	13.4	36.497	320	3	4	0	921030	0
894	FBpp0110197;FBpp0100120;FBpp0088877;FBpp0088878	RE42883p	14.7	23.087	217	2	3	0	898150	0
858	FBpp0087920	CG30377-PA	8.2	96.444	897	4.14	7	0	897330	0
217	FBpp0074158;FBpp0074159	CG4991-PA, isoform A;CG4991-PB, isoform B;LD23664p	6.5	50.813	459	4.2	5	0	895040	0
728	FBpp0085233	DNA-binding protein modulo	10.1	60.309	542	4	4	0	879950	0
301	FBpp0076030;FBpp0076032;FBpp0076031	CG32056-PB, isoform B	6.2	43.693	416	3	3	0	874610	0
490	FBpp0079818;FBpp0079819	LD32717p	5	149.25	1354	5	8	0	824590	0
652	FBpp0083586;FBpp0083587	Putative mitochondrial inner membrane protein	6.3	93.611	841	4	5	0	805100	0
559	FBpp0081601	GH11495p	9.7	66.73	632	4	5	0	798360	0
302	FBpp0076068;FBpp0076069	BcDNA.GH07921	7.2	102.95	919	5	6	0	771480	0
364	FBpp0110183;FBpp0111924;FBpp0077488;FBpp0111925;FBpp0110182	LD47622p	2.7	257.59	2347	5.33	9	0	750230	0
707	FBpp0084751;FBpp0084752	CG14516-PB, isoform B	6.9	115.27	999	5	6	0	746720	0
57	FBpp0071084	CG10777-PB;LD32873p	3.7	100.42	945	4	3	0	742640	0
807	FBpp0086873	RE62692p;CG4670-PA	7.2	71.84	637	4	5	0	724520	0
465	FBpp0079460	CG13117-PA;SD27505p	50.9	12.064	110	1	4	0	710530	0
692	FBpp0099536;FBpp0084393;FBpp0084390;FBpp0084391;FBpp0110332;FBpp0099537;FBpp0084392	Protein lap4;Protein scribble;Protein smell-impaired	3	210.18	1939	5.83	6	0	686440	0
915	FBpp0111562		4.6	151.57	1340	4.56	9	0	683980	0
842	FBpp0087623	CG12928-PA	15.1	31.452	278	4.5	4	0	682070	0
668	FBpp0083867;FBpp0083868	CG10254-PA, isoform A;CG10254-PB, isoform B;Putative uncharacterized protein	3.6	156.64	1398	6	5	1	664810	0
496	FBpp0080003	GM10438p	2.3	281.03	2470	6	5	0	657080	0
855	FBpp0087861	LD27030p;CG2158-PA	8.5	59.434	564	3.5	4	0	647660	0
859	FBpp0087933;FBpp0087934	BcDNA.GH11110;CG2910-PA, isoform A	8.4	89.052	793	4	6	0	596550	0
257	FBpp0074920;FBpp0074921	RE29825p;CG5492-PA, isoform A	16.1	26.483	236	2	5	0	591350	0
174	FBpp0073433	Regulator of nonsense transcripts 1 homolog	3.5	129.91	1180	5	4	0	590450	0
643	FBpp0083396	CG17272-PA;RE13780p	25.5	17.135	149	1	4	0	580340	0
804	FBpp0086767	CG13345-PA	5.6	69.762	625	4	3	0	580120	0
488	FBpp0079805	Vm32E protein precursor	26.7	12.1	116	1	3	0	578540	0
269	FBpp0099495;FBpp0075109	LIM and SH3 domain protein Lasp	7.2	74.246	657	4	4	0	576540	0
245	FBpp0074564	CG12703-PA;LD11581p	8.3	75.3	665	4	4	0	570650	0
839	FBpp0087536	CG1472-PA	4.4	129.38	1184	4.8	5	0	570640	0
662	FBpp0083776;FBpp0083777;FBpp0099606;FBpp0083778;FBpp0099607	Ovarian protein	3.3	98.736	915	4	3	0	536910	0
910	FBpp0110442;FBpp0110594;FBpp0110545	CG17494-PB, isoform B	5.5	104.24	927	5	5	0	522920	0
827	FBpp0087280	Troponin C, isoform 2	19.4	17.883	155	1	4	0	522530	0
603	FBpp0082490;FBpp0082492;FBpp0082491;FBpp0082493;FBpp0082489	Mf4 protein	11.8	41.666	365	1.8	5	0	511270	0
27	FBpp0070589;FBpp0089170;FBpp0089171;FBpp0089169	CG5014-PD, isoform D	15.2	29.477	269	2	4	0	503540	0
706	FBpp0084743;FBpp0084750;FBpp0084746;FBpp0084744;FBpp0084749;FBpp0084745;FBpp0084748;FBpp0084747	RE14149p	3	97.17	855	4	2	0	497300	0
343	FBpp0076869	CG4618-PA;LD36173p	15.6	23.829	212	2	3	0	479620	0
902	FBpp0099601	Mitogen-activated protein kinase kinase kinase;Mixed lineage kinase;dMLK;Protein slipper	0.7	127.57	1148	4	1	0	478820	0
615	FBpp0082678	GH18634p	2.3	226.74	2049	6	5	0	477810	0
622	FBpp0111715;FBpp0082784;FBpp0082783;FBpp0082782	Fasciclin-1 precursor;Fasciclin I;FAS I;FCN	5	73.732	662	4	2	0	475630	0
92	FBpp0071600	LD40776p	11	38.617	346	3	3	0	473120	0
684	FBpp0084187	CG11875-PA;SD22926p	10.6	35.35	320	2	3	0	471350	0
724	FBpp0085095;FBpp0085096	Alkaline phosphatase 4 precursor	7.7	65.261	596	4	4	0	470140	0
747	FBpp0085483;FBpp0085484;FBpp0085485;FBpp0085486	Vacuolar ATP synthase 16 kDa proteolipid subunit;Ductin;VHA16K	11.3	16.267	159	1	3	0	466650	0
20	FBpp0070404	Vinculin	5	106.3	961	1.5	6	0	465380	0
486	FBpp0079771;FBpp0079772;FBpp0100039	Voltage-dependent anion-selective channel;Porin;DmVDAC	21.3	30.55	282	2	4	0	458310	0
609	FBpp0082571;FBpp0082572	Surfeit locus protein 4 homolog	12.6	30.545	270	2	3	0	451770	0
536	FBpp0080929;FBpp0080930;FBpp0080931	CG1962-PA, isoform A;CG1962-PB, isoform B;CG1962-PC, isoform C;LD41224p	4.9	89.904	790	4	3	0	451470	0
335	FBpp0076658	CG10103-PA;LD14015p	5	45.644	417	3	2	0	451450	0
927	FBpp0112509;FBpp0112508		4.7	149.37	1323	3.6	5	0	438610	0
255	FBpp0074859	GH26351p;CG4108-PA	9.4	22.328	203	2	3	0	436500	0
265	FBpp0075072;FBpp0075073	RE37107p	3.4	121	1080	5	4	1	431890	0
591	FBpp0082228	LD47508p;CG9796-PA	10	27.691	250	2	2	0	427370	0
32	FBpp0070643	CG3564-PA;GH04989p	16.8	23.263	208	1	3	0	411900	0
5	FBpp0070114	EG:115C2.2 protein;Fbgn0001341;l(1)1bi protein	3.5	127.87	1133	5	4	0	408700	0
912	FBpp0111474	GH12891p	0.6	516	4638	6	3	0	405530	0
7	FBpp0070118;FBpp0070119;FBpp0070120;FBpp0070121;FBpp0070122;FBpp0070123;FBpp0070124;FBpp0099971	EG:115C2.4 protein;CG16983-PB, isoform B;CG16983-PC, isoform C;CG16983-PD, isoform D;CG16983-PE, isoform E;CG16983-PF, isoform F;CG16983-PG, isoform G;CG16983-PH, isoform H;HL01263p;SKPA;CG16983-PA, isoform A	22.2	18.597	162	1	3	0	404180	0
796	FBpp0086641	Lamin-C;pG-IF	8.2	69.859	621	4	4	0	402400	0
845	FBpp0087699	CG8014-PA	1.8	272.54	2408	6	4	0	397530	0
232	FBpp0074372	CG6540-PA;LD23604p	9.4	35.099	331	3	2	0	395770	0
578	FBpp0082059	C-Myc-binding protein homolog	12.7	20.153	181	2	2	0	391730	0
369	FBpp0077621	AT03044p	4.2	77.471	689	4	3	0	389120	0
420	FBpp0078663;FBpp0110323	Polypeptide N-acetylgalactosaminyltransferase 5;Protein-UDP acetylgalactosaminyltransferase 5;UDP-GalNAc:polypeptide N-acetylgalactosaminyltransferase 5;pp-GaNTase 5	8.3	72.097	630	4	4	0	387420	0
470	FBpp0079542;FBpp0079541	Probable elongation factor 1-delta;EF-1-delta	12.1	28.934	256	2	2	0	386290	0
755	FBpp0085652;FBpp0085649;FBpp0085648;FBpp0085651;FBpp0099805;FBpp0085650;FBpp0085653;FBpp0085654;FBpp0085655;FBpp0085656;FBpp0085646;FBpp0085647;FBpp0099804;FBpp0099806	CG8201-PB, isoform B	2.7	124.34	1138	4.5	4	0	385920	0
309	FBpp0076189	CG3529-PB;GH05942p	5.3	57.659	543	4	3	0	382060	0
297	FBpp0075699	CG10627-PA;LD02044p	7.5	60.58	549	4	3	0	381140	0
515	FBpp0080688;FBpp0080689	LD46360p	5.5	83.719	739	5	3	0	379010	0
810	FBpp0086905	RE03883p;CG13321-PA	19.2	30.873	286	2	4	0	378410	0
502	FBpp0080262	ATP-dependent RNA helicase vasa;Antigen Mab46F11	4.7	72.33	661	4	3	0	371960	0
766	FBpp0111775;FBpp0111774;FBpp0085796;FBpp0085797;FBpp0085798;FBpp0111776	CG15081-PA, isoform A;CG15081-PC, isoform C;CG15081-PF, isoform F;LD46344p	11.5	37.28	338	2	3	0	370130	0
149	FBpp0072875	RE03306p	8	29.58	263	2	2	0	363640	0
762	FBpp0085731	CG9325-PD, isoform D	2	54.552	495	3	2	0	360430	0
531	FBpp0080884;FBpp0080885;FBpp0080886;FBpp0080887	Protein spire	6	114.87	1020	5	5	0	356780	0
79	FBpp0071381;FBpp0071382	Serine/threonine-protein phosphatase beta isoform;Protein flap wing	5.9	51.311	461	3	2	0	354180	0
105	FBpp0071905	Nuclear pore complex protein Nup214;Nucleoporin Nup214;214 kDa nucleoporin;DNup214	3	175.17	1711	5.5	4	0	353680	0
96	FBpp0071754	QKR58E-1	9.6	45.384	396	3	3	0	350580	0
735	FBpp0085292;FBpp0085293;FBpp0111957;FBpp0111958;FBpp0111959	CG6448-PA, isoform A;CG6448-PB, isoform B;GH01875p	2	188.76	1710	4	3	0	350550	0
407	FBpp0078499	Amiloride-sensitive Na+ channel;Gonad-specific amiloride-sensitive sodium channel 1;CG1058-PA	4.4	64.767	562	4	2	0	345850	0
127	FBpp0072419	LD06532p	5.1	103.1	926	5	4	0	343880	0
179	FBpp0073545	CG32644-PB	6	63.309	582	5.33	6	0	343030	0
838	FBpp0087511	LD47064p;CG1381-PA	12.5	29.441	256	2	3	0	339650	0
284	FBpp0100129;FBpp0100130;FBpp0075474;FBpp0075475;FBpp0089174;FBpp0075476	Nuclear fallout	4.5	59.856	528	4	2	0	335220	0
613	FBpp0082635;FBpp0082636	CG4560-PA, isoform A	17.4	21.662	190	1	3	0	328700	0
382	FBpp0077947;FBpp0077948;FBpp0110337	LP01489p	2.8	143.96	1325	5	4	0	326270	0
223	FBpp0074221	LD01659p	3.1	109.41	976	4	3	0	317940	0
75	FBpp0071302;FBpp0071301	LD23509p;CG12141-PA, isoform A	2.8	68.503	607	4.5	2	0	316660	0
376	FBpp0077760	CG11372-PA;RE32514p;Galectin	1.6	57.567	503	3	1	0	313910	0
52	FBpp0070965;FBpp0070966	Innexin inx2;Innexin-2;Gap junction protein prp33;Pas-related protein 33	2.5	42.488	367	3	1	0	312900	0
806	FBpp0086824;FBpp0086822;FBpp0100117;FBpp0086823;FBpp0100116	Centrosomin;Protein arrow	4.7	149.52	1320	5	5	0	312850	0
557	FBpp0081571;FBpp0081576	CG33105-PA;CG33104-PA;LD23959p	8.6	28.176	244	2	3	0	303960	0
296	FBpp0075698	CG10620-PA;LD22449p	2.8	92.324	819	4	2	0	302250	0
884	FBpp0089003;FBpp0088542	CG7421-PB, isoform B	1.5	72.204	720	5	2	0	300790	0
184	FBpp0073621;FBpp0081754;FBpp0081752;FBpp0081755;FBpp0081753	CG1987-PA;RE47308p;RNA-binding protein 1	7.6	16.799	158	1	1	0	298020	0
626	FBpp0082866;FBpp0082867	CG3983-PB, isoform B	3.3	65.984	581	4	3	0	297410	0
566	FBpp0081783;FBpp0081782;FBpp0081784;FBpp0081785	Protein anoxia up-regulated	3.7	68.641	619	2.67	3	0	296930	0
904	FBpp0099786;FBpp0099787	309 kDa centrosomal protein	1.1	327.28	2897	6	3	0	296470	0
477	FBpp0079642	CG33303-PA	4.6	51.709	458	3	2	0	292980	0
802	FBpp0086733	CG6701-PA	2.8	142.03	1251	5	4	0	289230	0
271	FBpp0075122	CG17286-PA;BcDNA.LD24702	5.1	124.54	1146	5	5	0	283140	0
425	FBpp0078721;FBpp0078720;FBpp0078722;FBpp0078723	DTFR precursor	4	63.986	575	4	2	0	278540	0
443	FBpp0078996	CG10203-PA;LD46359p;DXl6 protein;SR family splicing factor 9G8	9.7	27.867	258	2	2	0	274870	0
195	FBpp0073766;FBpp0073768;FBpp0073767;FBpp0073769;FBpp0073770;FBpp0073771	Flotillin-2	8	48.157	438	3	3	0	271020	0
154	FBpp0072976	Ubiquitin carboxyl-terminal hydrolase	3.3	92.091	827	4	2	0	269370	0
649	FBpp0083502	Adaptor protein complex AP-2 small chain sigma2	10.6	16.963	142	1	2	0	267050	0
162	FBpp0073263	CG1637-PB, isoform B;IP15509p	2.4	51.878	450	3	1	0	254770	0
138	FBpp0072716;FBpp0072717	CG12026-PA, isoform A;CG12026-PB, isoform B;LP10272p	11.7	29.825	265	2	3	0	253960	0
433	FBpp0078867	CG13992-PA	2.7	70.749	659	4	2	0	253390	0
585	FBpp0099514;FBpp0082167;FBpp0082168;FBpp0082169;FBpp0082170	C-terminal-binding protein;CtBP protein;dCtBP	1.7	50.736	476	3	1	0	253010	0
435	FBpp0078869	Vitelline membrane protein Vm26Aa precursor;Protein TU-2;Protein SV17.5	15.6	14.321	141	1	2	0	252390	0
694	FBpp0084434	Histone H2Av;H2A.F/Z;H2A.Z	7.1	14.981	141	2	2	0	251700	0
743	FBpp0085398	LD13864p;CG8426-PA	3	92.367	844	5	2	0	249610	0
415	FBpp0078601;FBpp0078602	GM02933p	3.2	70.754	665	4	2	0	246670	0
285	FBpp0075498	Dynactin subunit 1;150 kDa dynein-associated polypeptide;DP-150;DAP-150;Protein glued	3	141.22	1265	5	4	0	246470	0
65	FBpp0071181;FBpp0089325;FBpp0071180	Protein ovarian tumor locus	2.7	97.451	853	4	2	0	245540	0
681	FBpp0084133	RE52411p;CG11785 protein;CG11785-PA	10.7	23.691	206	1	2	0	244870	0
572	FBpp0081894	CG14712-PA;LD43047p	2.6	129.86	1266	5	3	0	244420	0
900	FBpp0089056;FBpp0089064;FBpp0089070;FBpp0089057;FBpp0089058;FBpp0089059;FBpp0089060;FBpp0089061;FBpp0089062;FBpp0089063;FBpp0089065;FBpp0089066;FBpp0089067;FBpp0089068;FBpp0089069;FBpp0089071;FBpp0089072	CG6214-PM, isoform M	1.9	173.4	1549	5	3	0	244420	0
644	FBpp0083401	CG31195-PA	2.6	95.711	819	4	2	0	240760	0
8	FBpp0070136	CG7359-PA;LD45288p;EG:34F3.8 protein	9.5	24.646	211	2	2	0	238560	0
864	FBpp0087984	CG2093-PA	1	374.54	3321	6	3	0	238370	0
881	FBpp0088988;FBpp0088990;FBpp0088496;FBpp0088989	Glutamate dehydrogenase, mitochondrial precursor;GDH	3.4	62.536	562	3	2	0	233960	0
463	FBpp0079445	CG4364-PA;LD27336p	1.6	73.862	627	4	1	0	233910	0
168	FBpp0073331;FBpp0073332;FBpp0073333;FBpp0073334;FBpp0073335	Kinesin-like protein Klp10A;Kinesin-like protein at cytological position 10A	2.5	88.671	805	4	2	0	233670	0
378	FBpp0077828;FBpp0077829;FBpp0077824;FBpp0077825;FBpp0077826;FBpp0077827	CG2671-PE, isoform E;CG2671-PF, isoform F	2.8	126.89	1161	5	3	0	232800	0
866	FBpp0088015	Probable U2 small nuclear ribonucleoprotein A';U2 snRNP-A'	10.2	29.744	265	2	3	1	232720	0
624	FBpp0082817	CG16941-PA;GH03554p	2.3	88.075	784	4	2	0	231900	0
384	FBpp0078024	26S proteasome non-ATPase regulatory subunit 4;26S proteasome regulatory subunit S5A;Multiubiquitin chain-binding protein;54 kDa subunit of mu particle;p54	7.1	42.618	396	3	2	0	228650	0
289	FBpp0075581;FBpp0075582	CG10724-PB, isoform B	3.5	66.549	608	4	2	0	228200	0
409	FBpp0078502;FBpp0078503;FBpp0078504	CG31531-PA, isoform A;CG31531-PC, isoform C	2	149.3	1372	6	2	0	227280	0
856	FBpp0087863;FBpp0087864	Polyadenylate-binding protein 2;Poly(A)-binding protein 2;Poly(A)-binding protein II;PABII;Polyadenylate-binding nuclear protein 1;Nuclear poly(A)-binding protein 1;PABP2;dPABP2;Protein rox2	4.5	24.978	224	2	1	0	226780	0
97	FBpp0071760;FBpp0071761;FBpp0071762;FBpp0071763	RE59077p	4.3	74.71	677	2	2	0	226750	0
411	FBpp0078534;FBpp0078535	GH14260p	12.8	46.128	421	3	4	0	223690	0
396	FBpp0078316	CG2031-PA;Hpr1 protein;LD43883p	3.3	80.759	701	4	2	0	221960	0
541	FBpp0081156	CG1101-PA;LD24793p	4.1	27.851	266	2	1	0	216930	0
740	FBpp0085378;FBpp0085375;FBpp0085377;FBpp0085376	CG8390-PD, isoform D	3.8	69.627	634	4	2	0	216140	0
533	FBpp0080893;FBpp0080894	CG31687-PA;CG2508-PA;LD09850p	1.4	81.003	715	4	1	0	215270	0
261	FBpp0074972	CG32177-PA;SD09769p	3.4	29.247	267	2	3	0	214540	0
529	FBpp0080866;FBpp0080867	CG10722-PA, isoform A;CG10722-PB, isoform B	3	67.727	602	4	2	0	211900	0
544	FBpp0081323	AT18730p;CG11698-PA	5	29.091	262	3	1	0	209300	0
377	FBpp0077812;FBpp0089109;FBpp0077813;FBpp0099791	RH38575p	1.6	78.439	699	4	1	0	208010	0
370	FBpp0077646;FBpp0077647	LD34147p;CG5080-PA, isoform A	3.8	61.234	554	4	2	0	205910	0
907	FBpp0100077;FBpp0078545;FBpp0078546;FBpp0078547	CG9795-PC, isoform C	2.4	76.392	699	4	2	0	202660	0
538	FBpp0081027	GM01690p	3	71.952	625	4	3	1	201540	0
492	FBpp0079880;FBpp0111950	RE33833p	3.9	29.16	257	2	1	0	201260	0
144	FBpp0072795;FBpp0072796;FBpp0072797;FBpp0099984	CG33232-PB, isoform B;CG33232-PD, isoform D	1.5	142.75	1266	5	2	0	199240	0
412	FBpp0078557	Contactin precursor	1.4	158.24	1390	5	2	0	197850	0
677	FBpp0084026	Serine/threonine-protein phosphatase alpha-1 isoform	3.1	37.37	327	3	1	0	194250	0
923	FBpp0112438;FBpp0112437	DEAD-box helicase Dbp80	4.5	50.137	447	3	2	0	192190	0
385	FBpp0078025	RE19842p	28.1	10.063	89	1	2	0	188200	0
228	FBpp0074285	3-hydroxyacyl-CoA dehydrogenase type-2;3-hydroxyacyl-CoA dehydrogenase type II;Type II HADH;3-hydroxy-2-methylbutyryl-CoA dehydrogenase;Scully protein	10.6	26.905	255	2	2	0	187920	0
715	FBpp0084905;FBpp0084906;FBpp0084907	ATP synthase subunit gamma, mitochondrial precursor	7.7	32.871	297	2	2	0	183900	0
427	FBpp0078754;FBpp0078755;FBpp0078756	ATP-dependent RNA helicase WM6;DEAD box protein UAP56;HEL/UAP56;Dmrnahel	2.4	48.651	424	3	2	0	179700	0
540	FBpp0081154;FBpp0081155	CG1091-PA, isoform A	2	63.944	560	4	1	0	178700	0
844	FBpp0087648	RNA-binding protein 8A;Protein tsunagi	9.1	19.01	165	1	1	0	172510	0
783	FBpp0086130;FBpp0086131	CG6967-PB, isoform B	2.5	93.323	825	4	2	0	172480	0
210	FBpp0074030;FBpp0074031	GH03748p	1.8	171.99	1520	5	3	0	172350	0
457	FBpp0079306	SD03546p	3.2	74.363	681	4	2	0	171960	0
597	FBpp0082352	Twinfilin	7.9	39.07	343	3	2	0	171160	0
148	FBpp0072861;FBpp0072862;FBpp0072868;FBpp0072870;FBpp0072871;FBpp0072872;FBpp0072873;FBpp0112044;FBpp0072864;FBpp0072869;FBpp0112043;FBpp0112042;FBpp0072863;FBpp0072865;FBpp0072866	CG11486-PF, isoform F;CG11486-PH, isoform H;CG11486-PK, isoform K;CG11486-PM, isoform M;CG11486-PN, isoform N;CG11486-PQ, isoform Q	2.4	85.39	790	4	2	1	169890	0
659	FBpp0083688	CG12499-PA	0.7	237.18	2059	4	1	0	169460	0
919	FBpp0111765;FBpp0111764	Myosin phosphatase DMBS-S	1.1	101.2	925	5	1	0	168700	0
310	FBpp0076199	LD34623p	3.2	35.686	314	2.5	2	0	168430	0
431	FBpp0078842;FBpp0078843	GH07831p	2.2	48.851	445	3	1	0	167940	0
813	FBpp0087045	CG8545-PA	2	99.84	891	5	2	0	167870	0
607	FBpp0082541	Cytoplasmic FMR1-interacting protein;Specifically Rac1-associated protein 1;DSra-1	1.6	149.26	1291	5	2	0	166140	0
720	FBpp0084995;FBpp0084996;FBpp0084997;FBpp0084998;FBpp0084999	Ferritin subunit 1	12.7	23.145	205	1.5	2	0	166010	0
627	FBpp0082895;FBpp0082896	CG5840-PB, isoform B	10.3	28.099	273	2	2	0	165000	0
500	FBpp0080146;FBpp0080147	CG8978-PA, isoform A;CG8978-PB, isoform B;SD06579p;Actin related complex p41 subunit	5.3	41.601	377	3	1	0	162450	0
673	FBpp0083993;FBpp0083992	CG6454-PB, isoform B	1.3	170.93	1558	5	2	0	159770	0
901	FBpp0089073;FBpp0089074;FBpp0089075;FBpp0089076	CG11870-PA, isoform A;CG11870-PC, isoform C	1.8	153.44	1427	5	2	0	158580	0
857	FBpp0087865	LD15481p;CG2173-PA	2.6	87.839	782	4	2	0	157080	0
234	FBpp0074431;FBpp0074432	CG6961-PA;LD35981p;CG18259-PA	6.3	53.015	474	3	2	0	155040	0
108	FBpp0072014;FBpp0072011;FBpp0072012;FBpp0072013	RH68439p;CG4019-PD, isoform D;CG4019-PA, isoform A	4.6	28.22	261	2	1	0	153730	0
571	FBpp0081879	Probable ribosome biogenesis protein RLP24	6.3	22.436	191	2	1	0	150520	0
537	FBpp0080956	RE71975p;RE67340p	8.8	15.887	148	1	1	0	146780	0
358	FBpp0077351	GH04194p	1.6	56.455	501	3	1	0	145880	0
929	FBpp0113078	Egalitarian	2.6	112.13	1004	5	2	0	145160	0
568	FBpp0081834	CG5214-PA;LP03989p;GM01350p	2.8	49.924	468	3	1	0	145090	0
221	FBpp0074214;FBpp0074213	CG8611-PB, isoform B	2.2	107.97	975	5	2	0	145070	0
72	FBpp0071279	Dolichyl-diphosphooligosaccharide--protein glycosyltransferase 48 kDa subunit precursor;Oligosaccharyl transferase 48 kDa subunit;DDOST 48 kDa subunit;OST5OP;DrOST;DmOST50	4.7	49.98	449	3	2	0	142000	0
860	FBpp0087936;FBpp0087937;FBpp0087938	SD07614p;CG8722-PA, isoform A;CG8722-PC, isoform C	2.8	39.514	354	3	1	0	141400	0
134	FBpp0072662;FBpp0072663;FBpp0072664	Patj homolog	4.4	92.851	871	4.5	4	0	140900	0
574	FBpp0081950;FBpp0081951	CG31368-PB, isoform B	1.5	171.63	1480	5	2	0	138860	0
696	FBpp0084500	GH16431p	1.2	104.08	884	6	1	0	138860	0
94	FBpp0071703;FBpp0071702	RE72291p	2.4	90.826	795	5	2	0	137990	0
473	FBpp0079607	CG5277-PA;Intronic protein 259;GM13959p	3.9	30.029	259	2	1	0	136860	0
169	FBpp0073354	RE51892p	2.5	44.166	404	3	1	0	136560	0
922	FBpp0112265	GH03753p	6.5	44.105	397	4	2	0	136040	0
348	FBpp0077012	LD29482p	1.3	229.76	2181	6	2	0	133940	0
614	FBpp0082637	CG3158-PA	1.5	164.51	1434	5	3	0	133520	0
70	FBpp0071232;FBpp0071230;FBpp0071233;FBpp0071231;FBpp0089134;FBpp0111878	CG9113-PB, isoform B	1.8	106.92	982	4	2	0	132490	0
656	FBpp0083645;FBpp0083646	CG7057-PA, isoform A;CG7057-PB, isoform B;SD05403p;Clathrin-associated protein;Clathrin-associated adaptor complex AP-2 medium chain	5.3	49.855	437	3	2	0	131820	0
126	FBpp0072404	CG13880-PA;IP18235p;RE43278p	9.7	20.865	176	1	2	0	131720	0
832	FBpp0087347	H/ACA ribonucleoprotein complex subunit 3;Nucleolar protein family A member 3;snoRNP protein dNop10	20.3	7.6337	64	1	1	0	131300	0
873	FBpp0088375;FBpp0088971;FBpp0088973;FBpp0088972	Nuclear factor NF-kappa-B p110 subunit;Relish protein;Rel-p110;Nuclear factor NF-kappa-B p68 subunit;Rel-p68;Nuclear factor NF-kappa-B p49 subunit;Rel-p49	2.1	109.77	971	4	1	0	130990	0
392	FBpp0078245	Putative uncharacterized protein	6.7	32.09	312	1	1	0	129550	0
68	FBpp0071220	CG4040-PA;LD16982p	5.4	67.807	598	5	3	0	129380	0
637	FBpp0083127	Pyrroline-5-carboxylate reductase	8.9	29.621	280	2	3	0	128590	0
795	FBpp0086627	RE18615p;CG10130-PA;Sec61beta protein	10	10.246	100	1	1	0	127070	0
21	FBpp0070425	SD07771p	1.4	82.267	721	4	1	0	127030	0
275	FBpp0075209	CG5474-PA;BcDNA.LD10457	6.8	21.206	190	2	1	0	121750	0
354	FBpp0077233	CG10031-PA	8.5	14.372	129	1	1	0	120940	0
266	FBpp0075088	CG9712	2.7	45.19	408	3	1	0	119140	0
102	FBpp0071869;FBpp0071870;FBpp0071871;FBpp0071872	LD15586p;CG3082-PA, isoform A;CG3082-PC, isoform C	2.8	44.172	389	2	1	0	118650	0
44	FBpp0070850	LD12356p	1.8	177.53	1624	5	2	0	118490	0
892	FBpp0088805;FBpp0112957;FBpp0088804	Protein outspread	1.2	174.11	1553	5	2	0	118220	0
830	FBpp0087323	CG6751-PA	2.2	51.391	459	4	1	0	117780	0
577	FBpp0082040	CG4115-PA;LD12305p	4.5	25.331	220	2	1	0	117430	0
240	FBpp0074515	LD29239p	1.1	235.18	2111	6	2	0	116550	0
203	FBpp0073965	Probable arginyl-tRNA synthetase, cytoplasmic;Arginine--tRNA ligase;ArgRS	1.8	75.576	665	4	1	0	115830	0
439	FBpp0078896	LD29847p;CG9539-PA;DSec61alpha	1.9	52.184	476	2	1	0	115770	0
436	FBpp0078870	CG13997-PA;IP19215p;IP19415p;IP19021p;IP19521p	7.7	18.539	181	1	2	0	115550	0
276	FBpp0075239	LD39110p	3.2	78.667	696	4	2	0	115470	0
594	FBpp0082269;FBpp0082274;FBpp0082273;FBpp0082270;FBpp0082272;FBpp0082271	Serine-arginine protein 55;SRP55;Protein enhancer of deformed;52 kDa bracketing protein;B52 protein	2.6	39.781	350	4.5	2	0	115050	0
645	FBpp0083402;FBpp0083403;FBpp0083404	CALX precursor	1.1	106.15	950	4	1	0	113480	0
25	FBpp0070463	Mitosis initiation protein fs(1)Ya	1.6	77.725	696	4	1	0	112900	0
330	FBpp0089153;FBpp0076561	Smallminded protein	1.6	104.38	944	5	1	0	112230	0
789	FBpp0086294	GH12838p;CG6251-PA	2.8	40.684	394	3	1	0	110840	0
875	FBpp0088428;FBpp0088429;FBpp0088424;FBpp0088422;FBpp0089020;FBpp0089021;FBpp0088423;FBpp0088425;FBpp0088426;FBpp0088419;FBpp0088420;FBpp0088427;FBpp0088421;FBpp0088472;FBpp0089014;FBpp0089016;FBpp0088559	CG18000-PL, isoform L;CG18000-PM, isoform M;CG32823-PB;CG33497-PA;CG33499-PA;CG9580-PA	1.8	73.916	663	4	1	0	110770	0
580	FBpp0082077;FBpp0099824	Glutathione S-transferase 1-1;GST class-theta	4.3	23.866	209	2	1	0	110250	0
518	FBpp0080722	Protein hook;dHK	3.1	76.664	679	4	2	0	108370	0
416	FBpp0078606	ATP-dependent RNA helicase abstrakt;DEAD box protein abstrakt	2.7	69.487	619	3.5	2	2	108280	0
455	FBpp0079233	GH11935p;CG7830-PA	6.1	37.01	330	2	2	0	105300	0
346	FBpp0076917	CG1666-PA;RE72861p;Helicase	2.1	62.883	560	4	1	0	105260	0
921	FBpp0112117	LD33749p	1.4	78.567	703	4	1	0	104840	0
89	FBpp0071522;FBpp0071523;FBpp0071521	CG30387-PC, isoform C	0.8	184.52	1678	5	1	0	104290	0
672	FBpp0084720;FBpp0083937	Adenomatous polyposis coli;LD24920p	0.4	261.28	2417	5	1	0	102860	0
829	FBpp0087321	40S ribosomal protein S15Ab	7.7	14.741	130	1	1	0	102470	0
225	FBpp0074246	CG8142-PA;LD35209p	2.8	39.554	353	3	1	0	100630	0
107	FBpp0071969	RH09246p;CG30185-PA	10.6	19.979	179	1	2	0	99317	0
849	FBpp0087731	CG30349-PA	1.9	68.306	620	4	1	0	98960	0
848	FBpp0087722	Probable dynactin subunit 2;Dynamitin	2.6	41.998	380	3	1	0	98838	0
15	FBpp0070299	EG:63B12.7 protein	2	55.948	506	4	1	0	98304	0
872	FBpp0088293;FBpp0088297;FBpp0088294;FBpp0088295;FBpp0088296;FBpp0088298	CG32016-PA, isoform A	2.2	113.89	1010	5	2	0	97125	0
625	FBpp0082833	BcDNA.LD27979	0.9	108.22	968	5	1	0	95494	0
667	FBpp0083860;FBpp0083861	26S proteasome regulatory complex subunit p39A;CG10230-PA, isoform A;LD17530p	2.6	43.766	382	3	1	0	94349	0
391	FBpp0078236	CG1077-PA	1.8	80.473	730	2	1	0	93743	0
342	FBpp0076827;FBpp0076828	LD30448p	5.6	42.773	391	3	2	0	93536	0
249	FBpp0074660;FBpp0074661	RE44079p;CG7757-PB, isoform B	1.7	67.381	598	4	1	0	93305	0
765	FBpp0113115;FBpp0085768;FBpp0099530;FBpp0085766;FBpp0085767;FBpp0099532	CG15112-PC, isoform C;CG15112-PE, isoform E	1.1	104.82	980	4	1	0	92470	0
66	FBpp0071209;FBpp0071210	Protein enhancer of rudimentary	15.4	12.188	104	1	1	0	91003	0
520	FBpp0080746	CG9987-PA;SD15934p	2.2	55.916	506	3	1	0	90402	0
143	FBpp0072791	SD11339p	3.2	35.352	308	2	1	0	88710	0
206	FBpp0074012;FBpp0074011;FBpp0100043	Protein no-on-transient A;Puff-specific protein Bj6	4	81.986	742	4	2	0	88675	0
831	FBpp0112268;FBpp0087337;FBpp0087338;FBpp0112269	CG30015-PA, isoform A	1.8	163.27	1510	5	2	0	88004	0
823	FBpp0087217	RE35907p;CG13220-PA	9.2	16.385	153	1	2	0	87978	0
448	FBpp0079148	Serine/threonine-protein phosphatase PP2A;Protein microtubule star	3.6	35.469	309	3	1	0	86847	0
208	FBpp0074017	Peptidyl-prolyl cis-trans isomerase;PPIase;Rotamase;Cyclophilin;Cyclosporin A-binding protein	4.4	24.666	227	1	1	0	86452	0
160	FBpp0073098	Brix domain-containing protein 2 homolog;Ribosome biogenesis protein Brix homolog	3.7	41.262	356	3	1	0	84285	0
528	FBpp0080825	DNA topoisomerase 2;DNA topoisomerase II	0.8	164.39	1447	5	1	0	83517	0
104	FBpp0071903	GM14667p;LD48005p;CG3800-PA	20.6	17.615	165	1	2	0	82839	0
460	FBpp0079382	Protein rolling stone	3.3	32.635	275	2	1	0	81526	0
826	FBpp0087250	GM12291p;CG9035-PA;RE71510p	6	17.601	166	1	1	0	81148	0
263	FBpp0074994;FBpp0074995	Transporter	1.6	107.83	976	4	1	0	81104	0
76	FBpp0071328;FBpp0071329	Chitinase-like protein Idgf4 precursor;Imaginal disk growth factor protein 4	2.3	48.604	442	3	1	0	79990	0
49	FBpp0070898;FBpp0070899	CG3576-PA, isoform A;CG3576-PB, isoform B;Longevity protein;LD18904p	2.8	46.35	400	3	1	0	78754	0
389	FBpp0112101;FBpp0078188	LD24726p	2.1	57.315	518	3	1	0	76746	0
853	FBpp0100147;FBpp0087794;FBpp0087795		1	93.96	834	4	1	0	76444	0
669	FBpp0083884	CG5864-PA;LD14109p	5.7	18.574	157	1	1	0	75675	0
792	FBpp0086393	CG8414-PA	1.3	111.21	995	5	1	0	73330	0
745	FBpp0085477	Peptidyl-prolyl cis-trans isomerase	10.9	20.182	183	1	2	0	72985	0
119	FBpp0072239	GM13274p	2.1	75.01	657	4	1	0	72573	0
693	FBpp0084400	GH07007p	1.1	88.176	800	6	1	0	70517	0
54	FBpp0071028	Protein HIRA homolog;dHIRA;Protein sesame	1.5	113.41	1047	4	1	0	70000	0
387	FBpp0078144	ATP-dependent RNA helicase Ddx1;DEAD box protein 1	1.7	80.869	727	4	1	0	68275	0
288	FBpp0075519	CG6760-PA;LD43687p	1	113.87	1006	5	1	0	68222	0
621	FBpp0082731	Histone deacetylase complex subunit SAP18;Sin3-associated polypeptide, 18 kDa;Bicoid-interacting protein 1;dSAP18	7.3	17.287	150	1	1	0	66776	0
527	FBpp0080787	DNA topoisomerase 3-alpha;DNA topoisomerase III alpha	1.6	136.14	1250	5	2	0	66619	0
159	FBpp0073083	Anon2A12	1.5	100.67	887	4	1	0	64834	0
485	FBpp0079758;FBpp0079759;FBpp0079760;FBpp0079761	CG33129-PE, isoform E;AT01533p	1.8	75.68	677	2	1	0	62029	0
598	FBpp0082353	DNA-directed RNA polymerase II subunit RPB2;RNA polymerase II subunit B2;RNA polymerase II subunit 2;DNA-directed RNA polymerase II 140 kDa polypeptide	0.8	134.04	1176	5	1	0	61762	0
393	FBpp0078273;FBpp0078274	Protein jagunal	6.1	23.036	197	1	1	0	61728	0
365	FBpp0077492	Protein NPC2 homolog precursor;Niemann Pick type C2 protein homolog	6.8	16.02	148	1	1	0	61713	0
156	FBpp0111758;FBpp0089267;FBpp0073011;FBpp0111757	RE64082p	0.8	200.49	1937	6	1	0	60288	0
852	FBpp0099845;FBpp0087779;FBpp0087780;FBpp0099846;FBpp0099849;FBpp0087781;FBpp0099847;FBpp0099848;FBpp0099850	CG8732-PC, isoform C;CG8732-PF, isoform F;CG8732-PG, isoform G;CG8732-PI, isoform I	2	80.617	717	4	1	0	59135	0
914	FBpp0111533;FBpp0111536;FBpp0111535;FBpp0111534	GH13441p	0.3	336.36	3022	6	1	0	58807	0
432	FBpp0078864;FBpp0078865;FBpp0078866;FBpp0089196	Profilin;Protein chickadee	7.1	13.723	126	1	1	0	58361	0
237	FBpp0074480	CG12202-PA;SD09860p	1.5	103.09	890	4	1	0	57713	0
359	FBpp0077353	CG3605-PA;LD45152p	2.1	84.78	749	5	2	0	57612	0
456	FBpp0079251;FBpp0079252	Heterochromatin protein 1;HP1;Non-histone chromosomal protein C1A9 antigen	9.2	23.185	206	2	1	0	57316	0
711	FBpp0084783	CG11881-PA;LD14121p	1.8	72.826	654	4	1	0	56245	0
111	FBpp0072086;FBpp0100041	CG3204-PA, isoform A;RE63021p;Ras-related protein 2-like protein	6	20.45	182	1	1	0	56184	0
158	FBpp0073018;FBpp0089265	CG10850-PB, isoform B	1.4	88.77	777	4	1	0	55660	0
327	FBpp0076433	CG7185-PA;LD25239p	1.7	71.094	652	4	1	0	55020	0
339	FBpp0076708;FBpp0076709;FBpp0076710	Transportin	1.3	101.52	893	4	1	0	54209	0
311	FBpp0076200	CG3431-PA;AT10619p;26S proteasome regulatory complex subunit p37A;LD24440p	3.4	37.672	324	2	1	0	53986	0
150	FBpp0072899;FBpp0072900	LD40094p;CG12734-PB, isoform B	0.7	157.51	1381	5	1	0	53620	0
252	FBpp0074757;FBpp0074758	CG14084-PA, isoform A;CG14084-PB, isoform B;RH40423p	9.4	13.335	117	1	1	0	53418	0
824	FBpp0087227	Probable acetyltransferase san;Protein separation anxiety	6.5	20.994	184	1	1	0	52188	0
851	FBpp0087773	CG8639-PA	0.8	187.63	1711	4	1	0	51495	0
811	FBpp0086954;FBpp0086955;FBpp0086956	Chromatin-remodeling complex ATPase chain Iswi;Protein imitation swi;Nucleosome-remodeling factor 140 kDa subunit;NURF-140;CHRAC 140 kDa subunit	1.2	118.87	1027	5	1	0	50082	0
189	FBpp0073679	LD28893p	1.5	153.56	1384	5	1	0	49839	0
357	FBpp0077343	BcDNA.GH07626	0.4	266.44	2438	6	1	0	49483	0
248	FBpp0074608;FBpp0099722	Serine/threonine-protein kinase polo	2.3	66.973	576	4	1	0	47319	0
325	FBpp0113084;FBpp0076384	LD37025p	0.9	118.43	1057	5	1	0	46899	0
231	FBpp0074370;FBpp0074369;FBpp0074371	CG6500-PA, isoform A;CG6500-PC, isoform C;GM05069p;Beadex/dLMO protein	2.9	41.228	384	3	1	0	46052	0
349	FBpp0077019;FBpp0077018	CG15457-PB, isoform B	5.1	21.944	197	1	1	0	45805	0
689	FBpp0084281	CG5886-PA;GH01188p	1.9	59.029	515	4	1	0	41976	0
744	FBpp0085462;FBpp0085461;FBpp0085463;FBpp0085464;FBpp0089088	CG3265-PC, isoform C	4.6	43.654	393	2	1	0	40953	0
729	FBpp0085235;FBpp0085234	205 kDa microtubule-associated protein	1.9	126.67	1185	3.5	2	0	34935	0
698	FBpp0084585	CG5590-PA;GH01709p	2.4	44.354	412	3	1	0	33805	0
631	FBpp0082996	Dynein light chain Tctex-type;TCTEX-1 protein homolog	9	12.479	111	1	1	0	32660	0
133	FBpp0072616;FBpp0088995	Bipolar kinesin KRP-130;Kinesin-like protein Klp61F;CG32318-PA	1	121.16	1066	5	1	0	32383	0
318	FBpp0076298	Chorion protein S18 precursor	8.7	17.231	172	1	1	0	31202	0
292	FBpp0075676	CG10754-PA;LD47455p	5.3	30.271	264	2	1	0	31187	0
400	FBpp0078372	LD45768p;CG2097-PA	0.9	132.08	1165	5	1	0	28692	0
352	FBpp0077209;FBpp0077210	CG8844-PA, isoform A;CG8844 protein;CG8844-PB, isoform B;RE65754p;GM03559p	6.9	18.918	159	1	1	0	26969	0
192	FBpp0073714	Putative vitellogenin receptor precursor;Protein yolkless;YL	0.7	214.97	1937	6	1	0	26522	0
437	FBpp0078884	CG9506-PA;LD36405p	1.1	133.27	1196	5	1	0	13400	0
239	FBpp0074512;FBpp0074513	GH15157p;CG14213-PA, isoform A	3.6	34.204	304	2	1	0	0	0
353	FBpp0077214	RH04607p	2.3	54.153	476	4	1	0	0	0
360	FBpp0077408	Dual oxidase	0.6	170.78	1475	5	1	0	0	0
767	FBpp0085808	CG18190-PA	3.5	26.941	231	2	1	0	0	0
794	FBpp0086616	LD23656p	1.9	64.238	569	4	1	0	0	0
