# Supplementary material for: Functional Dissection of the Drosophila melanogaster Condensin Subunit Cap-G Reveals Its Exclusive Association with Condensin I
Source: PLoS Genet. 2013 Apr 18;9(4):e1003463. doi: 10.1371/journal.pgen.1003463 (PMC3630105; doi:10.1371/journal.pgen.1003463)
Supplement: Table S3 — Complete list of proteins identified in anti-mRFP1 immunoprecipitates from embryo extracts of Cap-G-mRFP1 individuals. Condensin subunits are highlighted in light grey. The hits are ranked according to their cumulated peptide intensities. (XLSX) [file pgen.1003463.s013.xlsx]

## Sheet: Orbi_0112_all
ID	Protein IDs	Protein Descriptions	Unique + Razor Sequence Coverage [%]	Mol. Weight [kDa]	Sequence Length	Slice Average	Pep CapG	Pep controle	Intensity CapG	Intensity controle
105	glu-PA	>SMC4; glu-PA type=protein; loc=2L:complement(16729729..16734206); name=glu-PA; dbxref=FlyBase:FBpp0080489,GB_protein:AAF53560.1,FlyBase_Annotation_IDs:CG11397-PA,FlyBase:FBgn0015391; MD5=784c2924671cae10c08d632ab0b1fa3b; parent=FBtr0080935; release=r4.3; species=Dmel; length=1409;	48.8	159.88	1409	2.2	198	1	126540000	0
247	SMC2-PA	>SMC2; SMC2-PA type=protein; loc=2R:complement(10363538..10367417); name=SMC2-PA; dbxref=FlyBase:FBpp0086591,GB_protein:AAF58197.1,FlyBase_Annotation_IDs:CG10212-PA,FlyBase:FBgn0027783; MD5=3a04748e6b2ab8c9ae791d06503589c6; parent=FBtr0087461; release=r4.3; species=Dmel; length=1179;	48.5	134.33	1179	4.22	121	4	101560000	93326
55	CG5720-PA	>CG5720-PA type=protein; loc=3R:complement(20140697..20143978); name=CG5720-PA; dbxref=FlyBase:FBpp0084017,GB_protein:AAF56277.1,FlyBase_Annotation_IDs:CG5720-PA,FlyBase:FBgn0028471; MD5=cda00ac42b21eae6a2c4614fccf5406b; parent=FBtr0084633; release=r4.3; species=Dmel; length=1004;	2	112.97	1004	5.27	27	21	93471000	64201000
21	CAP-D2-PA;bnl-PA	>Cap-D2; CAP-D2-PA type=protein; loc=3R:25501452..25505897; name=CAP-D2-PA; dbxref=FlyBase:FBpp0084818,GB_protein:AAF56915.1,FlyBase_Annotation_IDs:CG1911-PA,FlyBase:FBgn0039680; MD5=da5968cbe01e78bf2a8cbde7a7fd47ad; parent=FBtr0085452; release=r4.3; species=Dmel; length=1380;	37.5	157.5	1380	3.45	158	1	84385000	25022
115	Hsc70-4-PA;Hsc70-4-PB;Hsc70-4-PC;Hsc70-4-PD;Hsc70-4-PE;Hsc70-4-PF;Hsc70-1-PA;Hsc70-1-PC;Hsc70-1-PD;Hsp68-PA;Hsp70Aa-PA;Hsp70Ab-PA;Hsp70Ba-PA;Hsp70Bbb-PA;Hsp70Bb-PA;Hsp70Bc-PA;Hsc70-2-PA	>Hsc70-4-PA type=protein; loc=3R:11070082..11072034; name=Hsc70-4-PA; dbxref=FlyBase:FBpp0082516,GB_protein:AAF55150.1,FlyBase_Annotation_IDs:CG4264-PA,FlyBase:FBgn0001219; MD5=050fd5b4b4ff0bfd160c385fb3a7608a; parent=FBtr0083057; release=r4.3; species=Dmel; length=651;;>Hsc70-4-PB type=protein; loc=3R:11070082..11072034; name=Hsc70-4-PB; dbxref=FlyBase:FBpp0082519,GB_protein:AAN13637.1,FlyBase_A…	54.2	71.131	651	5.06	52	56	36548000	37354000
11	barr-PA;barr-PB	>Barren; barr-PA type=protein; loc=2L:complement(20054317..20056652); name=barr-PA; dbxref=FlyBase:FBpp0080880,GB_protein:AAF53866.1,FlyBase_Annotation_IDs:CG10726-PA,FlyBase:FBgn0014127; MD5=a025a59e247b0da43227edd5d3c55f13; parent=FBtr0081348; release=r4.3; species=Dmel; length=735;;>barr-PB type=protein; loc=2L:complement(20054317..20056652); name=barr-PB; dbxref=FlyBase:FBpp0080881,GB_protein…	34.6	82.761	735	5.24	34	0	29572000	0
246	sesB-PA;sesB-PB;sesB-PC;sesB-PD;Ant2-PA;Ant2-PB	>sesB-PA type=protein; loc=X:complement(10626842..10627894); name=sesB-PA; dbxref=FlyBase:FBpp0073277,GB_protein:AAG22341.1,FlyBase_Annotation_IDs:CG16944-PA,FlyBase:FBgn0003360; MD5=c2c1ad011a3bcdf20b09b6b6d65bec98; parent=FBtr0073421; release=r4.3; species=Dmel; length=299;;>sesB-PB type=protein; loc=X:complement(10626842..10627894); name=sesB-PB; dbxref=FlyBase:FBpp0073279,GB_protein:AAF47957.…	32.1	32.909	299	7.8	17	13	11578000	7376300
235	RpS3A-PA;RpS3A-PB;RpS3A-PD	>RpS3A-PA type=protein; loc=4:complement(86902..87806); name=RpS3A-PA; dbxref=GB_protein:AAF59372.1,FlyBase:FBpp0088242,FlyBase_Annotation_IDs:CG2168-PA,FlyBase:FBgn0017545; MD5=01e3a94c58ad043665c9117cee125392; parent=FBtr0089175; release=r4.3; species=Dmel; length=268;;>RpS3A-PB type=protein; loc=4:complement(86902..87712); name=RpS3A-PB; dbxref=GB_protein:AAN06541.1,FlyBase:FBpp0088243,FlyBase…	45.1	30.34	268	6.82	16	17	8152900	9176200
236	RpS3-PA	>RpS3-PA type=protein; loc=3R:19184577..19185577; name=RpS3-PA; dbxref=FlyBase:FBpp0083802,GB_protein:AAF56129.1,FlyBase_Annotation_IDs:CG6779-PA,FlyBase:FBgn0002622; MD5=afce2f20264890e9f016128a095a23e6; parent=FBtr0084410; release=r4.3; species=Dmel; length=246;	54.9	27.471	246	7	17	16	7281700	6577000
237	RpS4-PA;RpS4-PB	>RpS4-PA type=protein; loc=3L:13015959..13017771; name=RpS4-PA; dbxref=FlyBase:FBpp0075618,GB_protein:AAF49847.1,FlyBase_Annotation_IDs:CG11276-PA,FlyBase:FBgn0011284; MD5=9432bd09df680f6871c732d2390f7b76; parent=FBtr0075884; release=r4.3; species=Dmel; length=261;;>RpS4-PB type=protein; loc=3L:13015959..13017771; name=RpS4-PB; dbxref=FlyBase:FBpp0075619,GB_protein:AAF49846.1,FlyBase_Annotation_I…	43.7	29.134	261	7.28	14	18	6472200	5436800
52	CG5366-PA	>CG5366-PA type=protein; loc=2L:complement(10358310..10362507); name=CG5366-PA; dbxref=FlyBase:FBpp0079643,GB_protein:AAF52924.1,FlyBase_Annotation_IDs:CG5366-PA,FlyBase:FBgn0027568; MD5=3b3e479a3d7f5a25de2e1b5509a8881c; parent=FBtr0080054; release=r4.3; species=Dmel; length=1248;	3.1	139.35	1248	4.1	5	5	6462500	1034800
240	RpS7-PA;RpS7-PC;RpS7-PD;RpS7-PB	>RpS7-PA type=protein; loc=3R:complement(26032363..26034379); name=RpS7-PA; dbxref=FlyBase:FBpp0088439,GB_protein:AAF57023.1,FlyBase_Annotation_IDs:CG1883-PA,FlyBase:FBgn0039757; MD5=447ca4c3ce12c2358f0f94bf5fea1d6b; parent=FBtr0089422; release=r4.3; species=Dmel; length=194;;>RpS7-PC type=protein; loc=3R:complement(26032363..26034379); name=RpS7-PC; dbxref=FlyBase:FBpp0088440,GB_protein:AAN14224…	36.6	22.17	194	8	8	7	5296200	4304000
221	RpS15Aa-PA;RpS15Aa-PC;RpS15Aa-PD;RpS15Aa-PE;RpS15Ab-PA	>RpS15Aa-PA type=protein; loc=X:complement(13169925..13170314); name=RpS15Aa-PA; dbxref=FlyBase:FBpp0073624,GB_protein:AAF48256.1,FlyBase_Annotation_IDs:CG2033-PA,FlyBase:FBgn0010198; MD5=cff801b442d4e4dfa786d71bafa2fb16; parent=FBtr0073793; release=r4.3; species=Dmel; length=130;;>RpS15Aa-PC type=protein; loc=X:complement(13169925..13170314); name=RpS15Aa-PC; dbxref=FlyBase:FBpp0073623,GB_protei…	38.5	14.771	130	9	6	5	4902600	3310000
32	CG11700-PA;CG32744-PA;RpL40-PA;RpS27A-PA;Ubi-p63E-PA;Ubi-p63E-PB;Ubi-p63E-PC	>CG11700-PA type=protein; loc=X:complement(6127517..6128419); name=CG11700-PA; dbxref=FlyBase:FBpp0070892,GB_protein:AAF46143.1,FlyBase_Annotation_IDs:CG11700-PA,FlyBase:FBgn0029856; MD5=fee42c4b7657955bd61e35e4643bb737; parent=FBtr0070931; release=r4.3; species=Dmel; length=301;;>CG32744-PA type=protein; loc=X:complement(6122383..6123984); name=CG32744-PA; dbxref=FlyBase:FBpp0070894,GB_protein:A…	22.6	34.335	301	5.36	22	20	4574000	3875400
213	RpLP0-PA	>RpLP0-PA type=protein; loc=3L:22010129..22011153; name=RpLP0-PA; dbxref=FlyBase:FBpp0078134,GB_protein:AAF51807.1,FlyBase_Annotation_IDs:CG7490-PA,FlyBase:FBgn0000100; MD5=86e1796e988a2ee9e406941fb4905ecb; parent=FBtr0078481; release=r4.3; species=Dmel; length=317;	41.6	34.202	317	7	12	14	4572500	8123500
224	RpS17-PB	>RpS17-PB type=protein; loc=3L:complement(9402824..9403644); name=RpS17-PB; dbxref=FlyBase:FBpp0076207,GB_protein:AAF50272.1,FlyBase_Annotation_IDs:CG3922-PB,FlyBase:FBgn0005533; MD5=03edf5c0f514b34ba6142f641ccf4f7a; parent=FBtr0076479; release=r4.3; species=Dmel; length=131;	32.8	15.285	131	9	10	7	4310400	3148900
226	RpS19a-PA;RpS19a-PB;RpS19a-PC	>RpS19a-PA type=protein; loc=X:16472170..16472739; name=RpS19a-PA; dbxref=FlyBase:FBpp0074086,GB_protein:AAF48633.1,FlyBase_Annotation_IDs:CG4464-PA,FlyBase:FBgn0010412; MD5=3c25226b523535b66e41a44b0ea5ba1a; parent=FBtr0074311; release=r4.3; species=Dmel; length=156;;>RpS19a-PB type=protein; loc=X:16472170..16472739; name=RpS19a-PB; dbxref=FlyBase:FBpp0074087,GB_protein:AAN09412.1,FlyBase_Annotat…	39.1	17.291	156	9	11	9	4209800	3318700
16	betaTub56D-PB;betaTub56D-PA;betaTub56D-PC;betaTub56D-PD;betaTub85D-PA;betaTub60D-PA	>betaTub56D-PB type=protein; loc=2R:complement(14962326..14966352); name=betaTub56D-PB; dbxref=FlyBase:FBpp0085720,GB_protein:AAF57555.1,FlyBase_Annotation_IDs:CG9277-PB,FlyBase:FBgn0003887; MD5=af532e832c1035fa8fb3355ba120f3d1; parent=FBtr0086536; release=r4.3; species=Dmel; length=447;;>betaTub56D-PA type=protein; loc=2R:complement(14962326..14964273); name=betaTub56D-PA; dbxref=FlyBase:FBpp008…	45.4	50.147	447	5.65	33	60	4094900	31003000
114	Hsc70-3-PA;Hsc70-3-PB;Hsc70-3-PC;Hsc70-3-PD	>Hsc70-3-PA type=protein; loc=X:complement(11636552..11638957); name=Hsc70-3-PA; dbxref=FlyBase:FBpp0073446,GB_protein:AAF48095.1,FlyBase_Annotation_IDs:CG4147-PA,FlyBase:FBgn0001218; MD5=90cfc2d2c129e8a211bff4d9b740fb53; parent=FBtr0073609; release=r4.3; species=Dmel; length=656;;>Hsc70-3-PB type=protein; loc=X:complement(11636552..11638957); name=Hsc70-3-PB; dbxref=FlyBase:FBpp0073445,GB_protei…	25.8	72.26	656	5	18	17	4011800	3941500
242	RpS9-PA;RpS9-PD;RpS9-PB	>RpS9-PA type=protein; loc=3L:complement(9483931..9485225); name=RpS9-PA; dbxref=FlyBase:FBpp0076152,GB_protein:AAF50249.1,FlyBase_Annotation_IDs:CG3395-PA,FlyBase:FBgn0010408; MD5=7752e85d52003f2a9702c19d0b7cfb88; parent=FBtr0076423; release=r4.3; species=Dmel; length=195;;>RpS9-PD type=protein; loc=3L:complement(9483931..9485225); name=RpS9-PD; dbxref=FlyBase:FBpp0076154,GB_protein:AAN11946.1,F…	26.7	22.623	195	7.32	9	13	3971600	3718600
187	RpL14-PA	>RpL14-PA type=protein; loc=3L:8574982..8576247; name=RpL14-PA; dbxref=FlyBase:FBpp0076359,GB_protein:AAF50393.1,FlyBase_Annotation_IDs:CG6253-PA,FlyBase:FBgn0017579; MD5=a8770f33c4e9685bb6fcb587b1869f19; parent=FBtr0076633; release=r4.3; species=Dmel; length=166;	36.1	19.173	166	8.1	12	18	3853500	3856500
159	pAbp-PA;pAbp-PB;pAbp-PC;pAbp-PD;pAbp-PE;pAbp-PF;pAbp-PG;pAbp-PH	>pAbp-PA type=protein; loc=2R:13656370..13660080; name=pAbp-PA; dbxref=FlyBase:FBpp0085917,GB_protein:AAM68175.1,FlyBase_Annotation_IDs:CG5119-PA,FlyBase:FBgn0003031; MD5=6bee88b82e3f7d3c442e363e78d07870; parent=FBtr0086738; release=r4.3; species=Dmel; length=634;;>pAbp-PB type=protein; loc=2R:13656370..13660080; name=pAbp-PB; dbxref=FlyBase:FBpp0085919,GB_protein:AAF57745.1,FlyBase_Annotation_ID…	33.1	69.925	634	5.27	25	26	3823800	5736900
223	RpS16-PA	>RpS16-PA type=protein; loc=2R:18113740..18115479; name=RpS16-PA; dbxref=FlyBase:FBpp0071766,GB_protein:AAF46862.1,FlyBase_Annotation_IDs:CG4046-PA,FlyBase:FBgn0034743; MD5=e7f0408a4696f9329449eb7f556de5eb; parent=FBtr0071855; release=r4.3; species=Dmel; length=148;	37.2	16.774	148	9	5	5	3703400	4440800
215	RpLP2-PA;RpLP2-PB	>RpLP2-PA type=protein; loc=2R:12101086..12101424; name=RpLP2-PA; dbxref=FlyBase:FBpp0086252,GB_protein:AAF57979.1,FlyBase_Annotation_IDs:CG4918-PA,FlyBase:FBgn0003274; MD5=b28d6b4fec46edabc2fa2ec06e21105f; parent=FBtr0087105; release=r4.3; species=Dmel; length=113;;>RpLP2-PB type=protein; loc=2R:12101086..12101424; name=RpLP2-PB; dbxref=FlyBase:FBpp0089424,GB_protein:AAS64838.1,FlyBase_Annotatio…	61.9	11.757	113	9	9	8	3627000	2468500
239	RpS6-PA;RpS6-PB;RpS6-PC	>RpS6-PA type=protein; loc=X:complement(7744993..7746156); name=RpS6-PA; dbxref=FlyBase:FBpp0071088,GB_protein:AAF46288.1,FlyBase_Annotation_IDs:CG10944-PA,FlyBase:FBgn0004922; MD5=5488d938066504102bfd3db8ff256ea0; parent=FBtr0071136; release=r4.3; species=Dmel; length=217;;>RpS6-PB type=protein; loc=X:complement(7744993..7746484); name=RpS6-PB; dbxref=FlyBase:FBpp0071087,GB_protein:AAN09218.1,Fl…	18.4	24.696	217	7.2	4	6	3482500	2479300
220	RpS14a-PA;RpS14a-PB;RpS14b-PA	>RpS14a-PA type=protein; loc=X:7779270..7779781; name=RpS14a-PA; dbxref=FlyBase:FBpp0071051,GB_protein:AAF46298.1,FlyBase_Annotation_IDs:CG1524-PA,FlyBase:FBgn0004403; MD5=67c629577ede1be33d27f3af361fb96a; parent=FBtr0071095; release=r4.3; species=Dmel; length=151;;>RpS14a-PB type=protein; loc=X:7779270..7779781; name=RpS14a-PB; dbxref=FlyBase:FBpp0071050,GB_protein:AAF46297.1,FlyBase_Annotation_…	33.1	16.265	151	9	7	8	3455100	3503500
209	RpL7A-PA;RpL7A-PC;RpL7A-PD	>RpL7A-PA type=protein; loc=X:complement(6376365..6377740); name=RpL7A-PA; dbxref=FlyBase:FBpp0070877,GB_protein:AAN09170.1,FlyBase_Annotation_IDs:CG3314-PA,FlyBase:FBgn0014026; MD5=9dd5cf6ed8fd7a8831cd15e06ca47ffe; parent=FBtr0070915; release=r4.3; species=Dmel; length=271;;>RpL7A-PC type=protein; loc=X:complement(6376365..6377740); name=RpL7A-PC; dbxref=FlyBase:FBpp0070879,GB_protein:AAN09172.1…	20.3	30.731	271	6.41	6	11	3431700	3996500
267	Yp3-PA	>Yp3-PA type=protein; loc=X:13593539..13594932; name=Yp3-PA; dbxref=FlyBase:FBpp0073652,GB_protein:AAF48314.2,FlyBase_Annotation_IDs:CG11129-PA,FlyBase:FBgn0004047; MD5=f0c64ae372215c8708e9c8f5372c06e8; parent=FBtr0073821; release=r4.3; species=Dmel; length=420;	26	46.101	420	6.66	15	14	3387200	4325100
172	Rack1-PA	>Rack1-PA type=protein; loc=2L:complement(7825704..7827169); name=Rack1-PA; dbxref=FlyBase:FBpp0079187,GB_protein:AAF52566.1,FlyBase_Annotation_IDs:CG7111-PA,FlyBase:FBgn0020618; MD5=c367551df53d0ddb1b123145df73b49a; parent=FBtr0079565; release=r4.3; species=Dmel; length=318;	25.5	35.618	318	7	10	9	3236700	3220900
189	RpL18-PA	>RpL18-PA type=protein; loc=3L:complement(7214251..7215175); name=RpL18-PA; dbxref=FlyBase:FBpp0076602,GB_protein:AAF50596.1,FlyBase_Annotation_IDs:CG8615-PA,FlyBase:FBgn0035753; MD5=7321237c81d349ed4322de58426e4c66; parent=FBtr0076892; release=r4.3; species=Dmel; length=188;	34.6	21.664	188	7.77	9	13	3116900	3051400
211	RpL8-PA;RpL8-PB	>RpL8-PA type=protein; loc=3L:2571285..2572245; name=RpL8-PA; dbxref=FlyBase:FBpp0072801,GB_protein:AAF47659.1,FlyBase_Annotation_IDs:CG1263-PA,FlyBase:FBgn0024939; MD5=d09e64c3a15edc7f30e4ac2fa02ce592; parent=FBtr0072924; release=r4.3; species=Dmel; length=256;;>RpL8-PB type=protein; loc=3L:2571285..2572245; name=RpL8-PB; dbxref=FlyBase:FBpp0072802,GB_protein:AAF47660.1,FlyBase_Annotation_IDs:CG…	22.3	27.892	256	7.36	8	14	3089300	2825900
219	RpS13-PA;RpS13-PB	>RpS13-PA type=protein; loc=2L:complement(8363824..8364563); name=RpS13-PA; dbxref=FlyBase:FBpp0079328,GB_protein:AAF52649.1,FlyBase_Annotation_IDs:CG13389-PA,FlyBase:FBgn0010265; MD5=64e6acba0b4cb2697fd1862d9d26fa02; parent=FBtr0079724; release=r4.3; species=Dmel; length=151;;>RpS13-PB type=protein; loc=2L:complement(8363824..8364563); name=RpS13-PB; dbxref=FlyBase:FBpp0099990,FlyBase_Annotation…	18.5	17.178	151	9	6	5	3052300	2774400
229	RpS24-PA	>RpS24-PA type=protein; loc=2R:complement(18148285..18148677); name=RpS24-PA; dbxref=FlyBase:FBpp0071846,GB_protein:AAF46871.1,FlyBase_Annotation_IDs:CG3751-PA,FlyBase:FBgn0034751; MD5=7590e7be4b230828427f6faf5d27238c; parent=FBtr0071935; release=r4.3; species=Dmel; length=131;	32.1	15.048	131	9	5	3	2923500	1728500
198	RpL27-PA	>RpL27-PA type=protein; loc=3R:complement(21509820..21510224); name=RpL27-PA; dbxref=FlyBase:FBpp0084306,GB_protein:AAF56495.1,FlyBase_Annotation_IDs:CG4759-PA,FlyBase:FBgn0039359; MD5=eaa1d2f62e656422362032085ffd53da; parent=FBtr0084932; release=r4.3; species=Dmel; length=135;	13.3	15.903	135	9	3	3	2902500	1970100
188	RpL18A-PA	>RpL18A-PA type=protein; loc=2R:complement(13061337..13062289); name=RpL18A-PA; dbxref=FlyBase:FBpp0086103,GB_protein:AAF57838.1,FlyBase_Annotation_IDs:CG6510-PA,FlyBase:FBgn0010409; MD5=25f9c528cffc82e53fb412237bba44d8; parent=FBtr0086947; release=r4.3; species=Dmel; length=177;	26	21.029	177	7.8	5	5	2885300	2392700
200	RpL30-PA;RpL30-PB	>RpL30-PA type=protein; loc=2L:complement(19004307..19005044); name=RpL30-PA; dbxref=FlyBase:FBpp0080724,GB_protein:AAF53738.1,FlyBase_Annotation_IDs:CG10652-PA,FlyBase:FBgn0015745; MD5=031cba1db79f47afa1ef7dcca63974ea; parent=FBtr0081182; release=r4.3; species=Dmel; length=111;;>RpL30-PB type=protein; loc=2L:complement(19004307..19005044); name=RpL30-PB; dbxref=FlyBase:FBpp0080723,GB_protein:AAN…	36	12.234	111	9.09	7	4	2850800	1686600
161	Pcmt-PA	>Pcmt-PA type=protein; loc=3R:complement(1378687..1379905); name=Pcmt-PA; dbxref=FlyBase_Annotation_IDs:CG2152-PA,GB_protein:AAF52012.1,FlyBase:FBpp0078405,FlyBase:FBgn0015276; MD5=a91969321cad957b4bddf5ac7311c111; parent=FBtr0078758; release=r4.3; species=Dmel; length=226;	27	24.59	226	8	8	11	2749500	7217600
192	RpL22-PA	>RpL22-PA type=protein; loc=X:complement(619549..621916); name=RpL22-PA; dbxref=FlyBase:FBpp0070143,GB_protein:AAF45546.1,FlyBase_Annotation_IDs:CG7434-PA,FlyBase:FBgn0015288; MD5=a26dc5dfcb32ff692f0397cf729fb53a; parent=FBtr0070148; release=r4.3; species=Dmel; length=299;	32.8	30.61	299	7	10	13	2729100	5161200
193	RpL23A-PA	>RpL23A-PA type=protein; loc=3L:complement(1650881..1652158); name=RpL23A-PA; dbxref=FlyBase:FBpp0072687,GB_protein:AAF47545.1,FlyBase_Annotation_IDs:CG7977-PA,FlyBase:FBgn0026372; MD5=72c109ba1880501fee25f5f1a556a4f0; parent=FBtr0072805; release=r4.3; species=Dmel; length=277;	19.5	29.463	277	6.34	15	17	2723500	3115600
230	RpS25-PA;RpS25-PB	>RpS25-PA type=protein; loc=3R:complement(7041276..7041983); name=RpS25-PA; dbxref=FlyBase:FBpp0081845,GB_protein:AAN13495.1,FlyBase_Annotation_IDs:CG6684-PA,FlyBase:FBgn0010413; MD5=8c5e61719f2edf88581cb7dbfdab6582; parent=FBtr0082369; release=r4.3; species=Dmel; length=117;;>RpS25-PB type=protein; loc=3R:complement(7041276..7041983); name=RpS25-PB; dbxref=FlyBase:FBpp0081846,GB_protein:AAF54605…	23.1	13.201	117	9	3	2	2662200	1021400
212	RpL9-PA;RpL9-PB	>RpL9-PA type=protein; loc=2L:complement(11002910..11003751); name=RpL9-PA; dbxref=FlyBase:FBpp0079752,GB_protein:AAF53048.2,FlyBase_Annotation_IDs:CG6141-PA,FlyBase:FBgn0015756; MD5=34fd4750956f462f757b4355f18215dd; parent=FBtr0080163; release=r4.3; species=Dmel; length=190;;>RpL9-PB type=protein; loc=2L:complement(11002910..11003751); name=RpL9-PB; dbxref=FlyBase:FBpp0079753,GB_protein:AAF53049…	14.2	21.392	190	8	3	3	2621700	2111800
253	sta-PA;sta-PB;sta-PD	>sta-PA type=protein; loc=X:complement(1338711..1339712); name=sta-PA; dbxref=FlyBase:FBpp0070277,GB_protein:AAF45638.2,FlyBase_Annotation_IDs:CG14792-PA,FlyBase:FBgn0003517; MD5=0bfecb7568a3ebf3a816b44ac5c6e70a; parent=FBtr0070289; release=r4.3; species=Dmel; length=270;;>sta-PB type=protein; loc=X:complement(1338711..1339712); name=sta-PB; dbxref=FlyBase:FBpp0070278,GB_protein:AAN09049.1,FlyBas…	33.3	30.228	270	7	10	12	2597500	4642000
250	sop-PA	>sop-PA type=protein; loc=2L:complement(9896330..9897130); name=sop-PA; dbxref=FlyBase:FBpp0079500,GB_protein:AAF52822.1,FlyBase_Annotation_IDs:CG5920-PA,FlyBase:FBgn0004867; MD5=207bcaed11f5ff09092a8f6cd10003e0; parent=FBtr0079905; release=r4.3; species=Dmel; length=267;	15	28.899	267	7.29	6	8	2591400	4090400
225	RpS18-PA;RpS18-PB	>RpS18-PA type=protein; loc=2R:15778971..15779622; name=RpS18-PA; dbxref=FlyBase:FBpp0085586,GB_protein:AAF57491.1,FlyBase_Annotation_IDs:CG8900-PA,FlyBase:FBgn0010411; MD5=97ba9ef101737c9989d87e4dd680b173; parent=FBtr0086274; release=r4.3; species=Dmel; length=152;;>RpS18-PB type=protein; loc=2R:15778971..15779622; name=RpS18-PB; dbxref=FlyBase:FBpp0085585,GB_protein:AAM68401.1,FlyBase_Annotatio…	37.5	17.611	152	9	8	5	2583800	1461400
186	RpL13-PA;RpL13-PB	>RpL13-PA type=protein; loc=2L:9967635..9968418; name=RpL13-PA; dbxref=FlyBase:FBpp0079484,GB_protein:AAF52842.1,FlyBase_Annotation_IDs:CG4651-PA,FlyBase:FBgn0011272; MD5=6aea7ab718156ab77fd20fc1241572d5; parent=FBtr0079888; release=r4.3; species=Dmel; length=218;;>RpL13-PB type=protein; loc=2L:9967635..9968418; name=RpL13-PB; dbxref=FlyBase:FBpp0099517,FlyBase_Annotation_IDs:CG4651-PB,GB_protein…	28	24.951	218	7.55	9	11	2496500	3630100
207	RpL4-PA	>RpL4-PA type=protein; loc=3R:23748639..23750509; name=RpL4-PA; dbxref=FlyBase:FBpp0084617,GB_protein:AAG22173.1,FlyBase_Annotation_IDs:CG5502-PA,FlyBase:FBgn0003279; MD5=c846b6c4b4ed56d364b2ad352ff789f5; parent=FBtr0085248; release=r4.3; species=Dmel; length=401;	40.6	45.025	401	6.59	13	26	2461800	5241100
84	dap-PA	>dap-PA type=protein; loc=2R:5224753..5226893; name=dap-PA; dbxref=FlyBase:FBpp0087553,GB_protein:AAF58907.1,FlyBase_Annotation_IDs:CG1772-PA,FlyBase:FBgn0010316; MD5=faf959095334850911a9761e810befdd; parent=FBtr0088469; release=r4.3; species=Dmel; length=245;	6.1	27.061	245	5.5	10	10	2295500	1982100
231	RpS26-PA;RpS26-PB;RpS26-PC	>RpS26-PA type=protein; loc=2L:complement(18438650..18438991); name=RpS26-PA; dbxref=FlyBase:FBpp0080639,GB_protein:AAN11004.1,FlyBase_Annotation_IDs:CG10305-PA,FlyBase:FBgn0004413; MD5=74d7b460a2e4bf86bb497542b5fd62cd; parent=FBtr0081089; release=r4.3; species=Dmel; length=114;;>RpS26-PB type=protein; loc=2L:complement(18438650..18438991); name=RpS26-PB; dbxref=FlyBase:FBpp0080640,GB_protein:AAF…	21.1	13.266	114	9	2	1	2271100	324680
7	alphaTub84B-PA;alphaTub84D-PA;alphaTub84D-PB;alphaTub85E-PA	>alphaTub84B-PA type=protein; loc=3R:2912464..2914302; name=alphaTub84B-PA; dbxref=FlyBase:FBpp0081153,GB_protein:AAF54067.1,FlyBase_Annotation_IDs:CG1913-PA,FlyBase:FBgn0003884; MD5=0fb9a8ab497cf0cf80e8f3c8839dc65a; parent=FBtr0081639; release=r4.3; species=Dmel; length=450;;>alphaTub84D-PA type=protein; loc=3R:3356981..3358330; name=alphaTub84D-PA; dbxref=FlyBase:FBpp0081062,GB_protein:AAF54007…	31.1	49.908	450	5.53	14	24	2258500	10668000
199	RpL28-PA;RpL28-PB;RpL28-PC;RpL28-PD	>RpL28-PA type=protein; loc=3L:complement(3204720..3205506); name=RpL28-PA; dbxref=FlyBase:FBpp0072959,GB_protein:AAN11546.1,FlyBase_Annotation_IDs:CG12740-PA,FlyBase:FBgn0035422; MD5=89d2a7c6ad0e9f3059192b9b5c0bc76b; parent=FBtr0073097; release=r4.3; species=Dmel; length=144;;>RpL28-PB type=protein; loc=3L:complement(3204720..3205506); name=RpL28-PB; dbxref=FlyBase:FBpp0072957,GB_protein:AAF4774…	27.1	16.029	144	8.53	8	11	2224600	1851100
184	RpL12-PA;RpL12-PB;RpL12-PC	>RpL12-PA type=protein; loc=2R:19568138..19568952; name=RpL12-PA; dbxref=FlyBase:FBpp0072084,GB_protein:AAM68298.1,FlyBase_Annotation_IDs:CG3195-PA,FlyBase:FBgn0034968; MD5=5bbdaa3af012b6f79b471a6ddab9de70; parent=FBtr0072175; release=r4.3; species=Dmel; length=165;;>RpL12-PB type=protein; loc=2R:19568138..19568952; name=RpL12-PB; dbxref=FlyBase:FBpp0072085,GB_protein:AAM68299.1,FlyBase_Annotatio…	23.6	17.673	165	9	4	2	2129300	1628700
182	RpL10Ab-PA;RpL10Ab-PC;RpL10Ab-PB	>RpL10Ab-PA type=protein; loc=3L:11796833..11798094; name=RpL10Ab-PA; dbxref=FlyBase:FBpp0075764,GB_protein:AAF50002.2,FlyBase_Annotation_IDs:CG7283-PA,FlyBase:FBgn0036213; MD5=10f16de0b4b7aa8b0b1fe2b1479d7ba8; parent=FBtr0076032; release=r4.3; species=Dmel; length=217;;>RpL10Ab-PC type=protein; loc=3L:11797173..11798094; name=RpL10Ab-PC; dbxref=FlyBase:FBpp0075765,GB_protein:AAN12245.1,FlyBase_A…	29.5	24.273	217	8	5	6	2122100	3310700
194	RpL23-PA	>RpL23-PA type=protein; loc=2R:18362117..18363239; name=RpL23-PA; dbxref=FlyBase:FBpp0071808,GB_protein:AAF46914.1,FlyBase_Annotation_IDs:CG3661-PA,FlyBase:FBgn0010078; MD5=91472336627593eb0a972b29a50a5e93; parent=FBtr0071897; release=r4.3; species=Dmel; length=140;	33.6	14.936	140	9	7	4	2104000	781590
266	Yp2-PA	>Yp2-PA type=protein; loc=X:complement(9896411..9897855); name=Yp2-PA; dbxref=GB_protein:AAF46547.2,FlyBase_Annotation_IDs:CG2979-PA,GB_protein:AAF46547.1,FlyBase:FBpp0071359,FlyBase:FBgn0005391; MD5=fc23cff71ad61a914059d3d84d8207f2; parent=FBtr0071424; release=r4.3; species=Dmel; length=459;	30.3	51.653	459	6.5	17	15	2094400	2932200
214	RpLP1-PA	>RpLP1-PA type=protein; loc=2L:420075..420555; name=RpLP1-PA; dbxref=FlyBase:FBpp0077716,GB_protein:AAF51499.1,FlyBase_Annotation_IDs:CG4087-PA,FlyBase:FBgn0002593; MD5=14996ea00a002e01173b79d94ab23b2f; parent=FBtr0078056; release=r4.3; species=Dmel; length=112;	42.9	11.513	112	9	4	3	2068000	1306900
241	RpS8-PC	>RpS8-PC type=protein; loc=3R:25687653..25689237; name=RpS8-PC; dbxref=FlyBase_Annotation_IDs:CG7808-PC,GB_protein:AAN14192.1,FlyBase:FBpp0099686,FlyBase:FBgn0039713; MD5=6f3fd8d03f294cec518e459314d26d3c; parent=FBtr0085489; release=r4.3; species=Dmel; length=208;	32.7	23.759	208	6.89	10	18	2036000	3159200
183	RpL11-PA	>RpL11-PA type=protein; loc=2R:14957347..14958300; name=RpL11-PA; dbxref=FlyBase:FBpp0085717,GB_protein:AAF57560.1,FlyBase_Annotation_IDs:CG7726-PA,FlyBase:FBgn0013325; MD5=682ca7a32dc65d4c4fb73f03ce0cdc71; parent=FBtr0086533; release=r4.3; species=Dmel; length=184;	23.4	21.112	184	8	7	6	2025700	1484600
67	CG8010-PA	>CG8010-PA type=protein; loc=X:complement(19100897..19102653); name=CG8010-PA; dbxref=FlyBase:FBpp0074457,GB_protein:AAF48944.1,FlyBase_Annotation_IDs:CG8010-PA,FlyBase:FBgn0031008; MD5=3c893ef16756525c4040ab7c388655d8; parent=FBtr0074688; release=r4.3; species=Dmel; length=383;	23	43.524	383	5	9	10	1798000	2724800
2	Act5C-PA;Act5C-PB;Act5C-PC;Act5C-PD;Act42A-PA;Act57B-PA;Act87E-PA;Act87E-PB;Act88F-PA;Act79B-PA	>Act5C-PA type=protein; loc=X:5747934..5749061; name=Act5C-PA; dbxref=FlyBase_Annotation_IDs:CG4027-PA,GB_protein:AAF46098.1,FlyBase:FBpp0070787,FlyBase:FBgn0000042; MD5=88db72d41de81d7f219b741d3b28d3d2; parent=FBtr0070822; release=r4.3; species=Dmel; length=376;;>Act5C-PB type=protein; loc=X:5747934..5749061; name=Act5C-PB; dbxref=FlyBase_Annotation_IDs:CG4027-PB,GB_protein:AAN09154.1,FlyBase:FB…	41.2	41.821	376	6.62	17	57	1660500	27681000
90	Ef1alpha48D-PA;Ef1alpha48D-PB;Ef1alpha100E-PA;Ef1alpha100E-PB;Ef1alpha100E-PC;Ef1alpha100E-PD	>Ef1alpha48D-PA type=protein; loc=2R:7409482..7410870; name=Ef1alpha48D-PA; dbxref=FlyBase:FBpp0087142,GB_protein:AAF58608.1,FlyBase_Annotation_IDs:CG8280-PA,FlyBase:FBgn0000556; MD5=2ae59732b0e0ae621052c7236b70a79c; parent=FBtr0088035; release=r4.3; species=Dmel; length=463;;>Ef1alpha48D-PB type=protein; loc=2R:7409482..7410870; name=Ef1alpha48D-PB; dbxref=FlyBase:FBpp0087143,GB_protein:AAM68698…	23.3	50.306	463	6.64	9	19	1653600	7225300
79	CLIP-190-PA;CLIP-190-PB;CLIP-190-PC;CLIP-190-PD	>CLIP-190-PA type=protein; loc=2L:17381560..17405331; name=CLIP-190-PA; dbxref=FlyBase:FBpp0080529,GB_protein:AAF53604.1,FlyBase_Annotation_IDs:CG5020-PA,FlyBase:FBgn0020503; MD5=e76b8e7091af1eecec3a6a731e984443; parent=FBtr0080976; release=r4.3; species=Dmel; length=1690;;>CLIP-190-PB type=protein; loc=2L:17381560..17405331; name=CLIP-190-PB; dbxref=FlyBase:FBpp0080528,GB_protein:AAF53605.2,FlyB…	20.9	189.06	1690	2.33	2	47	1644500	4116600
210	RpL7-PA	>RpL7-PA type=protein; loc=2L:10201230..10202055; name=RpL7-PA; dbxref=FlyBase:FBpp0079536,GB_protein:AAF52868.1,FlyBase_Annotation_IDs:CG4897-PA,FlyBase:FBgn0005593; MD5=6c173242113a02c4d9003f2e5857d863; parent=FBtr0079946; release=r4.3; species=Dmel; length=252;	21.4	29.552	252	7.4	10	15	1636200	2299600
204	RpL36-PA;RpL36-PB;RpL36-PC;RpL36-PD	>RpL36-PA type=protein; loc=X:complement(485286..485694); name=RpL36-PA; dbxref=FlyBase:FBpp0070150,GB_protein:AAN09019.1,FlyBase_Annotation_IDs:CG7622-PA,FlyBase:FBgn0002579; MD5=07d6ac80b0a55f89b7db46bd5820d6f9; parent=FBtr0070155; release=r4.3; species=Dmel; length=115;;>RpL36-PB type=protein; loc=X:complement(485286..485694); name=RpL36-PB; dbxref=FlyBase:FBpp0070151,GB_protein:AAF45531.1,Fly…	26.1	13.502	115	8.89	4	5	1559400	1370100
171	Qm-PA;Qm-PB	>Qm-PA type=protein; loc=3L:complement(23027558..23029138); name=Qm-PA; dbxref=FlyBase:FBpp0070046,GB_protein:AAF45440.1,FlyBase_Annotation_IDs:CG17521-PA,FlyBase:FBgn0024733; MD5=a21ae4fdf57e935a5fb2b1b7c681fc43; parent=FBtr0070047; release=r4.3; species=Dmel; length=218;;>Qm-PB type=protein; loc=3L:complement(23027558..23029138); name=Qm-PB; dbxref=FlyBase:FBpp0070047,GB_protein:AAG22453.2,FlyB…	14.7	25.527	218	7.9	5	5	1541000	2027200
217	RpS10b-PB;RpS10b-PC;RpS10a-PA	>RpS10b-PB type=protein; loc=X:19432371..19432850; name=RpS10b-PB; dbxref=FlyBase:FBpp0074500,GB_protein:AAF48978.2,FlyBase_Annotation_IDs:CG14206-PB,FlyBase:FBgn0031035; MD5=0ae8e030c62f6023a9a1cee4231259cf; parent=FBtr0074731; release=r4.3; species=Dmel; length=160;;>RpS10b-PC type=protein; loc=X:19432371..19432850; name=RpS10b-PC; dbxref=FlyBase:FBpp0074501,GB_protein:AAN09507.1,FlyBase_Annota…	23.1	17.878	160	9	3	3	1532500	1417200
141	jar-PA;jar-PB;jar-PC;jar-PE;jar-PF;jar-PD	>jar-PA type=protein; loc=3R:complement(20079043..20096617); name=jar-PA; dbxref=FlyBase_Annotation_IDs:CG5695-PA,GB_protein:AAF56269.2,FlyBase:FBpp0084019,FlyBase:FBgn0011225; MD5=e0becf2d35e03889960ecf3b4c523188; parent=FBtr0084635; release=r4.3; species=Dmel; length=1256;;>jar-PB type=protein; loc=3R:complement(20079043..20084963); name=jar-PB; dbxref=FlyBase_Annotation_IDs:CG5695-PB,GB_protei…	32.2	143.71	1256	3.73	14	89	1440200	22498000
265	Yp1-PA	>Yp1-PA type=protein; loc=X:9899138..9900531; name=Yp1-PA; dbxref=FlyBase:FBpp0071354,GB_protein:AAF46548.1,FlyBase_Annotation_IDs:CG2985-PA,FlyBase:FBgn0004045; MD5=aae2c03f6851772888642d1a4409d32d; parent=FBtr0071419; release=r4.3; species=Dmel; length=439;	22.6	48.711	439	6.45	12	10	1386200	1991500
197	RpL27A-PA	>RpL27A-PA type=protein; loc=2L:complement(4457384..4458291); name=RpL27A-PA; dbxref=FlyBase:FBpp0077142,GB_protein:AAF51006.3,FlyBase_Annotation_IDs:CG15442-PA,FlyBase:FBgn0010410; MD5=3a141d01287cde921853f9d495117e4b; parent=FBtr0077452; release=r4.3; species=Dmel; length=149;	16.8	17.022	149	8.27	4	7	1342700	1702300
181	r-PA;r-PB	>r-PA type=protein; loc=X:16490335..16502528; name=r-PA; dbxref=FlyBase:FBpp0088675,GB_protein:AAF48639.3,FlyBase_Annotation_IDs:CG18572-PA,FlyBase:FBgn0003189; MD5=477f39c508620bf5db3ce4c1b8dfd3a5; parent=FBtr0089734; release=r4.3; species=Dmel; length=2224;;>r-PB type=protein; loc=X:16490335..16494624; name=r-PB; dbxref=FlyBase:FBpp0088674,GB_protein:AAS65389.1,FlyBase_Annotation_IDs:CG18572-PB…	6.1	246.67	2224	1.58	13	13	1331600	1576100
203	RpL34a-PA;RpL34a-PB;RpL34b-PA;RpL34b-PB	>RpL34a-PA type=protein; loc=3R:complement(21884219..21884766); name=RpL34a-PA; dbxref=FlyBase:FBpp0084345,GB_protein:AAF56564.2,FlyBase_Annotation_IDs:CG6090-PA,FlyBase:FBgn0039406; MD5=01448c99d7316abc899d8a34ad6ecf0b; parent=FBtr0084972; release=r4.3; species=Dmel; length=162;;>RpL34a-PB type=protein; loc=3R:complement(21884219..21884766); name=RpL34a-PB; dbxref=FlyBase:FBpp0084346,GB_protein:…	9.3	18.069	162	5.3	10	13	1306600	2578400
88	Dys-PA;Dys-PB;Dys-PC	>Dys-PA type=protein; loc=3R:15290547..15420376; name=Dys-PA; dbxref=FlyBase:FBpp0083178,GB_protein:AAF55673.2,FlyBase_Annotation_IDs:CG31175-PA,FlyBase:FBgn0024242; MD5=291a712b9a0fd965b77618f570f31922; parent=FBtr0083764; release=r4.3; species=Dmel; length=3497;;>Dys-PB type=protein; loc=3R:15329582..15420376; name=Dys-PB; dbxref=FlyBase:FBpp0083180,GB_protein:AAF55676.3,FlyBase_Annotation_IDs:…	0.3	399.4	3497	5.18	10	7	1288500	746600
227	RpS20-PA	>RpS20-PA type=protein; loc=3R:16647993..16648964; name=RpS20-PA; dbxref=FlyBase:FBpp0083371,GB_protein:AAF55809.1,FlyBase_Annotation_IDs:CG15693-PA,FlyBase:FBgn0019936; MD5=3b4eeffb6f1e4ae3364b6e9e8b18e234; parent=FBtr0083964; release=r4.3; species=Dmel; length=120;	23.3	13.488	120	9	4	3	1269900	984740
92	Ef2b-PA;Ef2b-PB;Ef2b-PC	>Ef2b-PA type=protein; loc=2L:complement(21665907..21669634); name=Ef2b-PA; dbxref=FlyBase:FBpp0085265,GB_protein:AAF57226.2,FlyBase_Annotation_IDs:CG2238-PA,FlyBase:FBgn0000559; MD5=cb0f7ba7258fdf523fe8177c0955ca0a; parent=FBtr0085911; release=r4.3; species=Dmel; length=844;;>Ef2b-PB type=protein; loc=2L:complement(21665907..21669118); name=Ef2b-PB; dbxref=FlyBase:FBpp0085267,GB_protein:AAG22125…	10	94.458	844	5	9	4	1188700	478270
228	RpS23-PA	>RpS23-PA type=protein; loc=2R:complement(9730301..9731396); name=RpS23-PA; dbxref=FlyBase:FBpp0086701,GB_protein:AAF58277.2,FlyBase_Annotation_IDs:CG8415-PA,FlyBase:FBgn0033912; MD5=e61e7f18ffb2c6f72e0b266cd817f7b8; parent=FBtr0087575; release=r4.3; species=Dmel; length=143;	13.3	16.016	143	9	2	2	1153200	911090
195	RpL24-PA	>RpL24-PA type=protein; loc=2L:complement(13394416..13395060); name=RpL24-PA; dbxref=FlyBase:FBpp0080102,GB_protein:AAF53299.1,FlyBase_Annotation_IDs:CG9282-PA,FlyBase:FBgn0032518; MD5=c5b17bcda531c06f8bc1ce96bc8dbb41; parent=FBtr0080524; release=r4.3; species=Dmel; length=155;	20	17.52	155	6.39	7	11	1110700	1865500
77	Chc-PA;Chc-PB;Chc-PC;Chc-PD	>Chc-PA type=protein; loc=X:complement(15662212..15668101); name=Chc-PA; dbxref=FlyBase:FBpp0073966,GB_protein:AAF48522.1,FlyBase_Annotation_IDs:CG9012-PA,FlyBase:FBgn0000319; MD5=7e1eb52b2f9f7ecf7169e3aba6430dd5; parent=FBtr0074179; release=r4.3; species=Dmel; length=1678;;>Chc-PB type=protein; loc=X:complement(15662212..15668101); name=Chc-PB; dbxref=FlyBase:FBpp0073967,GB_protein:AAN09367.1,Fl…	17	191.18	1678	3	15	26	1092100	3492100
201	RpL31-PA;RpL31-PB;RpL31-PC	>RpL31-PA type=protein; loc=2R:5099296..5099737; name=RpL31-PA; dbxref=FlyBase:FBpp0087608,GB_protein:AAM71073.1,FlyBase_Annotation_IDs:CG1821-PA,FlyBase:FBgn0025286; MD5=c0c2c61de126706eeb326248c8db3bbb; parent=FBtr0088525; release=r4.3; species=Dmel; length=124;;>RpL31-PB type=protein; loc=2R:5099296..5099737; name=RpL31-PB; dbxref=FlyBase:FBpp0087610,GB_protein:AAF58920.1,FlyBase_Annotation_ID…	28.2	14.532	124	9	3	4	1056700	1636600
258	Tm1-PA;Tm1-PB;Tm1-PD;Tm1-PE;Tm1-PF;Tm1-PG;Tm1-PJ;Tm1-PK;Tm1-PL;Tm1-PC;Tm1-PH;Tm1-PI	>Tm1-PA type=protein; loc=3R:11117104..11129442; name=Tm1-PA; dbxref=FlyBase:FBpp0088899,GB_protein:AAF55164.2,FlyBase_Annotation_IDs:CG4898-PA,FlyBase:FBgn0003721; MD5=b3ae0152423de6229455b561353f65e7; parent=FBtr0089960; release=r4.3; species=Dmel; length=252;;>Tm1-PB type=protein; loc=3R:11110371..11133394; name=Tm1-PB; dbxref=GB_protein:AAF55163.2,FlyBase_Annotation_IDs:CG4898-PB,GB_protein:A…	8.7	29.297	252	5.6	10	10	1037200	994390
233	RpS28b-PA	>RpS28b-PA type=protein; loc=X:9399931..9400125; name=RpS28b-PA; dbxref=FlyBase:FBpp0071295,GB_protein:AAF46503.2,FlyBase_Annotation_IDs:CG2998-PA,FlyBase:FBgn0030136; MD5=e405baba3b940bedd5166e924fc2ef55; parent=FBtr0071360; release=r4.3; species=Dmel; length=65;	32.3	7.4766	65	10	2		1027700	0
64	CG6980-PA	>CG6980-PA type=protein; loc=3R:20633408..20634287; name=CG6980-PA; dbxref=FlyBase:FBpp0084076,GB_protein:AAF56341.1,FlyBase_Annotation_IDs:CG6980-PA,FlyBase:FBgn0039228; MD5=e352b02e243b6b3dfde6c925bb64e832; parent=FBtr0084698; release=r4.3; species=Dmel; length=250;	3.6	28.926	250	4.67	8	7	998600	835050
185	RpL13A-PB	>RpL13A-PB type=protein; loc=3R:1450222..1451588; name=RpL13A-PB; dbxref=FlyBase:FBpp0078354,GB_protein:AAF51987.1,FlyBase_Annotation_IDs:CG1475-PB,FlyBase:FBgn0037351; MD5=b12cede152a797013706236cb3f27e6d; parent=FBtr0078705; release=r4.3; species=Dmel; length=205;	8.8	23.647	205	8	2	1	990060	250750
196	RpL26-PA	>RpL26-PA type=protein; loc=3L:18864579..18865025; name=RpL26-PA; dbxref=FlyBase:FBpp0074833,GB_protein:AAF49215.1,FlyBase_Annotation_IDs:CG6846-PA,FlyBase:FBgn0036825; MD5=fc887ba6bfe903798c48d38d79bdb0a7; parent=FBtr0075066; release=r4.3; species=Dmel; length=149;	22.1	17.281	149	8.89	4	5	984360	937400
22	Cap-G-PA;Cap-G-PB;Cap-G-PC;Cap-G-PD;Cap-G-PE	>Cap-G-PA type=protein; loc=2R:8649221..8675473; name=Cap-G-PA; dbxref=GB_protein:AAF58425.4,FlyBase_Annotation_IDs:CG17054-PA,GB_protein:AAF58425.3,FlyBase:FBpp0086840,FlyBase:FBgn0033795; MD5=5bcbbb8a029388bae1ba38e18b492001; parent=FBtr0087723; release=r4.3; species=Dmel; length=1153;;>Cap-G-PB type=protein; loc=2R:8649221..8658565; name=Cap-G-PB; dbxref=FlyBase:FBpp0089198,GB_protein:AAS64860…	5.8	132.27	1153	3.64	11		971730	0
119	Hsp83-PA	>Hsp83-PA type=protein; loc=3L:3178031..3180181; name=Hsp83-PA; dbxref=FlyBase:FBpp0072904,GB_protein:AAF47734.1,FlyBase_Annotation_IDs:CG1242-PA,FlyBase:FBgn0001233; MD5=f397796e386213d935f678daad2c75b8; parent=FBtr0073040; release=r4.3; species=Dmel; length=717;	10.2	81.864	717	5	6	6	896170	636140
75	CG9461-PA	>CG9461-PA type=protein; loc=3R:complement(5630614..5634404); name=CG9461-PA; dbxref=FlyBase:FBpp0081633,GB_protein:AAF54459.1,FlyBase_Annotation_IDs:CG9461-PA,FlyBase:FBgn0037760; MD5=b9bea12fad1f3d417ba6c2f3d5399387; parent=FBtr0082155; release=r4.3; species=Dmel; length=1182;	6.9	124.61	1182	4.33	11	7	891880	525910
86	didum-PA;didum-PC;didum-PB	>didum-PA type=protein; loc=2R:3012292..3019668; name=didum-PA; dbxref=FlyBase:FBpp0088686,GB_protein:AAF59241.2,FlyBase_Annotation_IDs:CG2146-PA,FlyBase:FBgn0015933; MD5=20779a9fe986f182d97580808bfb88db; parent=FBtr0089745; release=r4.3; species=Dmel; length=1792;;>didum-PC type=protein; loc=2R:3012292..3019668; name=didum-PC; dbxref=FlyBase:FBpp0088684,GB_protein:AAM68902.1,FlyBase_Annotation_I…	27.2	207.26	1792	2.34	6	64	841530	12049000
83	cul-2-PA;cul-2-PB	>cul-2-PA type=protein; loc=2L:21646747..21650410; name=cul-2-PA; dbxref=FlyBase:FBpp0085254,GB_protein:AAF57224.3,FlyBase_Annotation_IDs:CG1512-PA,FlyBase:FBgn0032956; MD5=111ab9f95c41e5591549c78a08af3942; parent=FBtr0085899; release=r4.3; species=Dmel; length=753;;>cul-2-PB type=protein; loc=2L:21646747..21650410; name=cul-2-PB; dbxref=FlyBase:FBpp0085255,GB_protein:AAG22124.2,FlyBase_Annotatio…	13.8	87.372	753	5	8	11	833400	1411900
190	RpL19-PA;RpL19-PB	>RpL19-PA type=protein; loc=2R:complement(20476155..20477073); name=RpL19-PA; dbxref=FlyBase:FBpp0072312,GB_protein:AAF47305.1,FlyBase_Annotation_IDs:CG2746-PA,FlyBase:FBgn0002607; MD5=fcdd38cc9f41bc412274951108e1b95c; parent=FBtr0072405; release=r4.3; species=Dmel; length=203;;>RpL19-PB type=protein; loc=2R:complement(20476155..20477073); name=RpL19-PB; dbxref=FlyBase:FBpp0089141,GB_protein:AAS6…	15.8	23.998	203	7.92	6	6	832880	752050
62	CG6842-PA	>CG6842-PA type=protein; loc=X:17742515..17744113; name=CG6842-PA; dbxref=FlyBase:FBpp0074278,GB_protein:AAF48783.1,FlyBase_Annotation_IDs:CG6842-PA,FlyBase:FBgn0027605; MD5=91073d84c60a032bf49393ff0e2f5918; parent=FBtr0074504; release=r4.3; species=Dmel; length=442;	5.4	49.595	442	3.31	7	9	828710	810100
222	RpS15-PA;RpS15-PB	>RpS15-PA type=protein; loc=2R:complement(12085125..12086060); name=RpS15-PA; dbxref=FlyBase:FBpp0086269,GB_protein:AAF57984.1,FlyBase_Annotation_IDs:CG8332-PA,FlyBase:FBgn0034138; MD5=dfe1be0f7a42b717525ecab027c7c122; parent=FBtr0087123; release=r4.3; species=Dmel; length=148;	19.6	17.037	148	9	3	3	810390	1023000
109	His2A:CG31618-PA;His2A:CG33808-PA;His2A:CG33814-PA;His2A:CG33817-PA;His2A:CG33820-PA;His2A:CG33823-PA;His2A:CG33826-PA;His2A:CG33829-PA;His2A:CG33832-PA;His2A:CG33835-PA;His2A:CG33838-PA;His2A:CG33841-PA;His2A:CG33844-PA;His2A:CG33847-PA;His2A:CG33850-PA;His2A:CG33853-PA;His2A:CG33856-PA;His2A:CG33859-PA;His2A:CG33862-PA;His2A:CG33865-PA;His2Av-PA	>His2A:CG31618-PA type=protein; loc=2L:21411382..21411753; name=His2A:CG31618-PA; dbxref=FlyBase:FBpp0085249,GB_protein:AAN11125.1,FlyBase_Annotation_IDs:CG31618-PA,FlyBase:FBgn0051618; MD5=3612d7213b7a1860260424d7556c43bf; parent=FBtr0085893; release=r4.3; species=Dmel; length=124;;>His2A:CG33808-PA type=protein; loc=2L:21421490..21421861; name=His2A:CG33808-PA; dbxref=GB_protein:AAZ66488.1,FlyB…	7.3	13.363	124	6	3	4	777640	605240
116	Hsc70-5-PA	>Hsc70-5-PA type=protein; loc=2R:complement(9768056..9770786); name=Hsc70-5-PA; dbxref=FlyBase:FBpp0086694,GB_protein:AAF58270.1,FlyBase_Annotation_IDs:CG8542-PA,FlyBase:FBgn0001220; MD5=453b5723b93c47f60ee36aafd23cdb2a; parent=FBtr0087568; release=r4.3; species=Dmel; length=686;	7.1	74.065	686	6.12	8	8	772400	618480
206	RpL3-PA;RpL3-PB;RpL3-PE;RpL3-PC;RpL3-PD	>RpL3-PA type=protein; loc=3R:7047652..7050569; name=RpL3-PA; dbxref=FlyBase:FBpp0081822,GB_protein:AAF54610.2,FlyBase_Annotation_IDs:CG4863-PA,FlyBase:FBgn0020910; MD5=96aa8a3d3896e3e1a66971d6b83371dd; parent=FBtr0082346; release=r4.3; species=Dmel; length=416;;>RpL3-PB type=protein; loc=3R:7047933..7050569; name=RpL3-PB; dbxref=FlyBase:FBpp0081825,GB_protein:AAN13496.1,FlyBase_Annotation_IDs:CG…	9.6	46.915	416	6.42	4	8	728680	1288200
145	l(1)G0156-PA;l(1)G0156-PB;CG32026-PA	>l(1)G0156-PA type=protein; loc=X:complement(19353227..19355636); name=l(1)G0156-PA; dbxref=FlyBase:FBpp0074549,GB_protein:AAN09496.1,FlyBase_Annotation_IDs:CG12233-PA,FlyBase:FBgn0027291; MD5=b20de9f2881c026d8971c0136a06c5c0; parent=FBtr0074780; release=r4.3; species=Dmel; length=354;;>l(1)G0156-PB type=protein; loc=X:complement(19353227..19355636); name=l(1)G0156-PB; dbxref=FlyBase:FBpp0074550,…	25.4	38.584	354	7	8	12	706560	2112500
208	RpL6-PA;RpL6-PB	>RpL6-PA type=protein; loc=3R:complement(27420649..27421880); name=RpL6-PA; dbxref=FlyBase:FBpp0085165,GB_protein:AAF57166.1,FlyBase_Annotation_IDs:CG11522-PA,FlyBase:FBgn0039857; MD5=4f5c0a2419b0ee142378cf1ed6da540b; parent=FBtr0085804; release=r4.3; species=Dmel; length=243;;>RpL6-PB type=protein; loc=3R:complement(27420649..27421880); name=RpL6-PB; dbxref=FlyBase:FBpp0085166,GB_protein:AAF5716…	4.5	27.697	243	7.38	3	5	695490	912720
17	betaTub97EF-PA	>betaTub97EF-PA type=protein; loc=3R:complement(23792831..23813877); name=betaTub97EF-PA; dbxref=FlyBase:FBpp0084630,GB_protein:AAF56770.2,FlyBase_Annotation_IDs:CG4869-PA,FlyBase:FBgn0003890; MD5=925c2642fe19b66db46f448a829bdf64; parent=FBtr0085261; release=r4.3; species=Dmel; length=522;	3.3	58.57	522	5.71	2	5	640150	4541100
60	CG6459-PA	>CG6459-PA type=protein; loc=2R:complement(13186431..13187397); name=CG6459-PA; dbxref=FlyBase:FBpp0086051,GB_protein:AAF57817.1,FlyBase_Annotation_IDs:CG6459-PA,FlyBase:FBgn0034259; MD5=bef56890b401cb5fddef68e68cae796b; parent=FBtr0086892; release=r4.3; species=Dmel; length=263;	7.2	28.975	263	8	2	1	625080	66440
9	ATPsyn-beta-PA;ATPsyn-beta-PB;CG5389-PA	>ATPsyn-beta-PA type=protein; loc=4:1052140..1054660; name=ATPsyn-beta-PA; dbxref=GB_protein:AAF59391.1,FlyBase:FBpp0088250,FlyBase_Annotation_IDs:CG11154-PA,FlyBase:FBgn0010217; MD5=0f33e3078353582da35dbfb8cdb4639d; parent=FBtr0089186; release=r4.3; species=Dmel; length=505;	40	54.107	505	5.96	8	16	619220	2259300
18	blw-PA	>blw-PA type=protein; loc=2R:18306786..18309271; name=blw-PA; dbxref=FlyBase:FBpp0071794,GB_protein:AAF46903.1,FlyBase_Annotation_IDs:CG3612-PA,FlyBase:FBgn0011211; MD5=9adab5c6a725023536c45cc02a2d2dad; parent=FBtr0071883; release=r4.3; species=Dmel; length=552;	20.5	59.421	552	6.16	8	11	590120	2405000
163	piwi-PA	>piwi-PA type=protein; loc=2L:complement(10982661..10987332); name=piwi-PA; dbxref=FlyBase:FBpp0079755,GB_protein:AAF53043.1,FlyBase_Annotation_IDs:CG6122-PA,FlyBase:FBgn0004872; MD5=6c8cb1c1b601077b1eba3bfec87db137; parent=FBtr0080166; release=r4.3; species=Dmel; length=843;	5.9	97.176	843	5	5	2	569770	188080
234	RpS30-PA;RpS30-PB	>RpS30-PA type=protein; loc=3R:16676588..16677070; name=RpS30-PA; dbxref=FlyBase:FBpp0083376,GB_protein:AAF55815.1,FlyBase_Annotation_IDs:CG15697-PA,FlyBase:FBgn0038834; MD5=37bd816fe79d8d27f3e1d4d20b3f2d9a; parent=FBtr0083969; release=r4.3; species=Dmel; length=132;;>RpS30-PB type=protein; loc=3R:16676588..16677070; name=RpS30-PB; dbxref=FlyBase:FBpp0083377,GB_protein:AAN13838.1,FlyBase_Annotati…	7.6	14.585	132	9.5	1	1	568760	297540
140	Jafrac1-PA;Jafrac1-PB	>Jafrac1-PA type=protein; loc=X:13165059..13165640; name=Jafrac1-PA; dbxref=FlyBase:FBpp0073595,GB_protein:AAF48253.1,FlyBase_Annotation_IDs:CG1633-PA,FlyBase:FBgn0040309; MD5=d145d0f26fe3adfbc2bf2e4107e1da94; parent=FBtr0073764; release=r4.3; species=Dmel; length=194;;>Jafrac1-PB type=protein; loc=X:13165059..13165640; name=Jafrac1-PB; dbxref=FlyBase:FBpp0073594,GB_protein:AAF48254.1,FlyBase_Ann…	5.7	21.738	194	5.2	9	6	556250	381910
6	alphaTub67C-PA	>alphaTub67C-PA type=protein; loc=3L:9655361..9657232; name=alphaTub67C-PA; dbxref=FlyBase:FBpp0076122,GB_protein:AAF50226.2,FlyBase_Annotation_IDs:CG8308-PA,FlyBase:FBgn0004236; MD5=6e2a82df4a8ab562cdd33af0db6a7434; parent=FBtr0076393; release=r4.3; species=Dmel; length=462;	19.7	51.18	462	5	3	7	539520	1183600
63	CG6904-PA;CG6904-PB;CG6904-PC	>CG6904-PA type=protein; loc=3R:complement(10967928..10971099); name=CG6904-PA; dbxref=GB_protein:AAF55132.2,FlyBase_Annotation_IDs:CG6904-PA,GB_protein:AAF55132.1,FlyBase:FBpp0082496,FlyBase:FBgn0038293; MD5=b830d0f331b72728f71faadfe7bf574d; parent=FBtr0083037; release=r4.3; species=Dmel; length=709;;>CG6904-PB type=protein; loc=3R:complement(10967928..10970961); name=CG6904-PB; dbxref=FlyBase:F…	9.9	81.753	709	5	6	4	482910	344180
232	RpS27-PA	>RpS27-PA type=protein; loc=3R:complement(21072078..21073160); name=RpS27-PA; dbxref=FlyBase:FBpp0084242,GB_protein:AAF56428.1,FlyBase_Annotation_IDs:CG10423-PA,FlyBase:FBgn0039300; MD5=12891c10f84e6af4a613b302d70f03eb; parent=FBtr0084868; release=r4.3; species=Dmel; length=84;	25	9.364	84	10	2		435460	0
153	mod(mdg4)-PF;mod(mdg4)-PA;mod(mdg4)-PB;mod(mdg4)-PC;mod(mdg4)-PD;mod(mdg4)-PE;mod(mdg4)-PG;mod(mdg4)-PH;mod(mdg4)-PI;mod(mdg4)-PJ;mod(mdg4)-PK;mod(mdg4)-PL;mod(mdg4)-PM;mod(mdg4)-PN;mod(mdg4)-PO;mod(mdg4)-PP;mod(mdg4)-PQ;mod(mdg4)-PR;mod(mdg4)-PS;mod(mdg4)-PT;mod(mdg4)-PU;mod(mdg4)-PV;mod(mdg4)-PW;mod(mdg4)-PX;mod(mdg4)-PY;mod(mdg4)-PZ	>mod(mdg4)-PF type=protein; loc=3R:complement(17178559..17202754); name=mod(mdg4)-PF; dbxref=FlyBase:FBpp0083464,GB_protein:AAF55883.2,FlyBase_Annotation_IDs:CG32491-PF,FlyBase:FBgn0002781; MD5=acd101477c4b14b317d90577296e0d24; parent=FBtr0084065; release=r4.3; species=Dmel; length=536;;>mod(mdg4)-PA type=protein; loc=3R:complement(17178111..17202754); name=mod(mdg4)-PA; dbxref=FlyBase:FBpp008345…	13.6	58.616	536	5	7	6	421560	753840
238	RpS5b-PA	>RpS5b-PA type=protein; loc=3R:complement(10726252..10727199); name=RpS5b-PA; dbxref=FlyBase:FBpp0082465,GB_protein:AAF55116.1,FlyBase_Annotation_IDs:CG7014-PA,FlyBase:FBgn0038277; MD5=cb483975a84cfa53b58648ab80ce652e; parent=FBtr0083006; release=r4.3; species=Dmel; length=230;	12.2	25.716	230	8	3	3	420730	350410
160	Pat1-PA	>Pat1-PA type=protein; loc=X:6436820..6440900; name=Pat1-PA; dbxref=FlyBase:FBpp0070906,GB_protein:AAF46174.1,FlyBase_Annotation_IDs:CG10695-PA,FlyBase:FBgn0029878; MD5=e194a6393f9980dceff3262bdb42b62a; parent=FBtr0070945; release=r4.3; species=Dmel; length=686;	7.3	78.543	686	5	3	8	419550	1209100
144	l(1)G0022-PA	>l(1)G0022-PA type=protein; loc=X:15580708..15582706; name=l(1)G0022-PA; dbxref=FlyBase:FBpp0073902,GB_protein:AAF48503.1,FlyBase_Annotation_IDs:CG8231-PA,FlyBase:FBgn0027329; MD5=bf1bdbb9f23081efbcddee7a5d40b156; parent=FBtr0074086; release=r4.3; species=Dmel; length=533;	12.2	58.246	533	5	5	5	410100	871480
179	rig-PB	>rig-PB type=protein; loc=2R:complement(16149057..16155444); name=rig-PB; dbxref=GB_protein:AAF57440.3,FlyBase_Annotation_IDs:CG30149-PB,GB_protein:AAF57440.2,FlyBase:FBpp0085564,FlyBase:FBgn0050149; MD5=b3124ad4e39ba60cc1c5d17c1e1c6def; parent=FBtr0086252; release=r4.3; species=Dmel; length=1235;	3.3	137.83	1235	3.89	5	4	354980	168120
205	RpL37A-PA;RpL37A-PB	>RpL37A-PA type=protein; loc=2L:5071155..5071752; name=RpL37A-PA; dbxref=FlyBase:FBpp0078655,GB_protein:AAF52217.1,FlyBase_Annotation_IDs:CG5827-PA,FlyBase:FBgn0028696; MD5=81326c3e6dd0bbaffacb4945b717014c; parent=FBtr0079016; release=r4.3; species=Dmel; length=92;;>RpL37A-PB type=protein; loc=2L:5071155..5071752; name=RpL37A-PB; dbxref=FlyBase:FBpp0078656,GB_protein:AAN10530.1,FlyBase_Annotation…	27.2	10.311	92	9.6	3	2	352000	131380
37	CG15092-PA	>CG15092-PA type=protein; loc=2R:complement(14273303..14274475); name=CG15092-PA; dbxref=FlyBase:FBpp0085823,GB_protein:AAF57641.2,FlyBase_Annotation_IDs:CG15092-PA,FlyBase:FBgn0034388; MD5=a1e6d7f784bc1fa67b39b27c9d5e1a3d; parent=FBtr0086641; release=r4.3; species=Dmel; length=320;	11.6	35.961	320	6.58	3	9	347000	892580
202	RpL32-PA;RpL32-PB;RpL32-PC	>RpL32-PA type=protein; loc=3R:complement(25871038..25871501); name=RpL32-PA; dbxref=FlyBase:FBpp0084960,GB_protein:AAF57001.1,FlyBase_Annotation_IDs:CG7939-PA,FlyBase:FBgn0002626; MD5=87c84aad8f988c3e1b9d85ae272baaaf; parent=FBtr0085594; release=r4.3; species=Dmel; length=134;;>RpL32-PB type=protein; loc=3R:complement(25871038..25871501); name=RpL32-PB; dbxref=FlyBase:FBpp0084958,GB_protein:AAN1…	7.5	16.02	134	8	2	4	343620	316600
158	oho23B-PA;oho23B-PB;oho23B-PC;oho23B-PD	>oho23B-PA type=protein; loc=2L:2856256..2856637; name=oho23B-PA; dbxref=FlyBase:FBpp0077307,GB_protein:AAF51191.1,FlyBase_Annotation_IDs:CG2986-PA,FlyBase:FBgn0015521; MD5=fb6c903128cd355b6618a5ee72363077; parent=FBtr0077621; release=r4.3; species=Dmel; length=83;;>oho23B-PB type=protein; loc=2L:2856256..2856637; name=oho23B-PB; dbxref=FlyBase:FBpp0077309,GB_protein:AAN10392.1,FlyBase_Annotation…	62.7	9.1672	83	9.43	3	4	338160	492760
260	Trap1-PA	>Trap1-PA type=protein; loc=2R:complement(2145590..2147800); name=Trap1-PA; dbxref=FlyBase:FBpp0085482,GB_protein:AAF57362.1,FlyBase_Annotation_IDs:CG3152-PA,FlyBase:FBgn0026761; MD5=fb938834b12948fe9622a5f20beea0c5; parent=FBtr0086149; release=r4.3; species=Dmel; length=691;	2	77.962	691	5	1	1	337030	213220
24	Cctgamma-PA;Cctgamma-PB	>Cctgamma-PA type=protein; loc=3R:12473618..12475458; name=Cctgamma-PA; dbxref=FlyBase:FBpp0082787,GB_protein:AAF55350.1,FlyBase_Annotation_IDs:CG8977-PA,FlyBase:FBgn0015019; MD5=ae00d437d2b4d05c11d214d30848a33e; parent=FBtr0083337; release=r4.3; species=Dmel; length=544;;>Cctgamma-PB type=protein; loc=3R:12473618..12475458; name=Cctgamma-PB; dbxref=FlyBase:FBpp0082788,GB_protein:AAN13716.1,FlyBa…	17.5	59.394	544	5	4	10	326840	790040
165	pont-PA	>pont-PA type=protein; loc=3R:6088065..6089550; name=pont-PA; dbxref=FlyBase:FBpp0081704,GB_protein:AAF54514.1,FlyBase_Annotation_IDs:CG4003-PA,FlyBase:FBgn0040078; MD5=44c3876ac3fbe345533b6b800122cc21; parent=FBtr0082226; release=r4.3; species=Dmel; length=456;	16	50.242	456	5	3	7	324970	683170
103	gammaTub37C-PA	>gammaTub37C-PA type=protein; loc=2L:complement(19179975..19181581); name=gammaTub37C-PA; dbxref=FlyBase:FBpp0080769,GB_protein:AAF53774.1,FlyBase_Annotation_IDs:CG17566-PA,FlyBase:FBgn0010097; MD5=a8bf58883ebc102fb92907c179c1e129; parent=FBtr0081228; release=r4.3; species=Dmel; length=457;	19.9	51.296	457	6	5	11	322620	2260900
61	CG6678-PA	>CG6678-PA type=protein; loc=3R:17713229..17731658; name=CG6678-PA; dbxref=FlyBase:FBpp0083546,GB_protein:AAF55937.2,FlyBase_Annotation_IDs:CG6678-PA,FlyBase:FBgn0038917; MD5=2a08ffdbc75e478a818b37c975de34da; parent=FBtr0084148; release=r4.3; species=Dmel; length=373;	2.4	40.137	373	5.33	5	1	315050	65130
121	Imp-PA;Imp-PB;Imp-PC;Imp-PD;Imp-PE;Imp-PF;Imp-PG;Imp-PH	>Imp-PA type=protein; loc=X:complement(10642290..10650575); name=Imp-PA; dbxref=FlyBase:FBpp0073276,GB_protein:AAF47958.2,FlyBase_Annotation_IDs:CG1691-PA,FlyBase:FBgn0030235; MD5=2e3f47ed18dab038025ef199ffddea5f; parent=FBtr0073420; release=r4.3; species=Dmel; length=566;;>Imp-PB type=protein; loc=X:complement(10642290..10650575); name=Imp-PB; dbxref=FlyBase:FBpp0073275,GB_protein:AAN09274.1,Fly…	10.1	62.129	566	5	4	1	300780	27498
36	CG14648-PA;CG14648-PB	>CG14648-PA type=protein; loc=3R:228924..231974; name=CG14648-PA; dbxref=FlyBase:FBpp0078561,GB_protein:AAF52130.1,FlyBase_Annotation_IDs:CG14648-PA,FlyBase:FBgn0037245; MD5=fb8ec086e8c95c678aeb2caf7433311a; parent=FBtr0078921; release=r4.3; species=Dmel; length=545;;>CG14648-PB type=protein; loc=3R:230794..231974; name=CG14648-PB; dbxref=FlyBase:FBpp0078562,GB_protein:AAN13312.1,FlyBase_Annotati…	2.9	59.742	545	5	2	2	290620	209550
106	Gp93-PA	>Gp93-PA type=protein; loc=3R:23774584..23777544; name=Gp93-PA; dbxref=FlyBase:FBpp0084623,GB_protein:AAF56765.1,FlyBase_Annotation_IDs:CG5520-PA,FlyBase:FBgn0039562; MD5=abbe18951e5d4fc65b176fc302188ce1; parent=FBtr0085254; release=r4.3; species=Dmel; length=787;	1.8	90.238	787	5	2	1	290250	93724
218	RpS12-PA;RpS12-PB;RpS12-PF	>RpS12-PA type=protein; loc=3L:12997456..12998581; name=RpS12-PA; dbxref=FlyBase:FBpp0075611,GB_protein:AAF49851.1,FlyBase_Annotation_IDs:CG11271-PA,FlyBase:FBgn0014027; MD5=54f159efca4334032005428ad4c16c68; parent=FBtr0075877; release=r4.3; species=Dmel; length=139;;>RpS12-PB type=protein; loc=3L:12997456..12998581; name=RpS12-PB; dbxref=FlyBase:FBpp0075612,GB_protein:AAN11845.1,FlyBase_Annotati…	15.8	15.168	139	9	2	2	287190	197240
94	eIF3-S10-PA	>eIF3-S10-PA type=protein; loc=3R:complement(255844..259469); name=eIF3-S10-PA; dbxref=FlyBase:FBpp0078584,GB_protein:AAF52126.1,FlyBase_Annotation_IDs:CG9805-PA,FlyBase:FBgn0037249; MD5=a9e06dfa231684c2368069e26acb24ea; parent=FBtr0078944; release=r4.3; species=Dmel; length=1140;	3.9	133.88	1140	4	4	2	267220	55292
27	CG1091-PA;CG1091-PB	>CG1091-PA type=protein; loc=3R:complement(2909107..2911168); name=CG1091-PA; dbxref=FlyBase:FBpp0081155,GB_protein:AAN13359.1,FlyBase_Annotation_IDs:CG1091-PA,FlyBase:FBgn0037470; MD5=52e932b2247c455a8dd0a8566a2e1433; parent=FBtr0081641; release=r4.3; species=Dmel; length=505;;>CG1091-PB type=protein; loc=3R:complement(2909107..2911702); name=CG1091-PB; dbxref=FlyBase:FBpp0081154,GB_protein:AAF5…	1.8	57.776	505	2.67	3		216480	0
66	CG7791-PA	>CG7791-PA type=protein; loc=2R:complement(1265487..1267700); name=CG7791-PA; dbxref=FlyBase:FBpp0085393,GB_protein:AAF57312.1,FlyBase_Annotation_IDs:CG7791-PA,FlyBase:FBgn0033038; MD5=ef1206baf83a433527722be3c1e462e3; parent=FBtr0086057; release=r4.3; species=Dmel; length=699;	2.9	80.235	699	6.57	3	4	211180	246780
157	ncd-PA	>ncd-PA type=protein; loc=3R:complement(25630131..25632348); name=ncd-PA; dbxref=FlyBase:FBpp0084900,GB_protein:AAF56942.1,FlyBase_Annotation_IDs:CG7831-PA,FlyBase:FBgn0002924; MD5=e501f1a22f1ffa70e25483907cbc809c; parent=FBtr0085534; release=r4.3; species=Dmel; length=700;	4.3	77.473	700	5	3	3	211110	206250
191	RpL21-PA	>RpL21-PA type=protein; loc=2L:complement(22234822..22235298); name=RpL21-PA; dbxref=FlyBase:FBpp0085314,GB_protein:AAF57259.1,FlyBase_Annotation_IDs:CG12775-PA,FlyBase:FBgn0032987; MD5=b2e4b76ae2c566ebe381be45fdd2f9a9; parent=FBtr0085961; release=r4.3; species=Dmel; length=159;	20.1	18.476	159	9	2	1	203830	108640
156	Nap1-PA	>Nap1-PA type=protein; loc=2R:complement(19412917..19414300); name=Nap1-PA; dbxref=FlyBase:FBpp0072128,GB_protein:AAF47097.1,FlyBase_Annotation_IDs:CG5330-PA,FlyBase:FBgn0015268; MD5=000865d4f250b0cc3d2b7681c021638f; parent=FBtr0072219; release=r4.3; species=Dmel; length=370;	13	42.767	370	5.56	3	6	200650	1003400
111	His4:CG31611-PA;His4:CG33869-PA;His4:CG33871-PA;His4:CG33873-PA;His4:CG33875-PA;His4:CG33877-PA;His4:CG33879-PA;His4:CG33881-PA;His4:CG33883-PA;His4:CG33885-PA;His4:CG33887-PA;His4:CG33889-PA;His4:CG33891-PA;His4:CG33893-PA;His4:CG33895-PA;His4:CG33897-PA;His4:CG33899-PA;His4:CG33901-PA;His4:CG33903-PA;His4:CG33905-PA;His4:CG33907-PA;His4:CG33909-PA;His4r-PA;His4r-PB;His4r-PC	>His4:CG31611-PA type=protein; loc=2L:complement(21412234..21412542); name=His4:CG31611-PA; dbxref=GB_protein:AAN11126.1,FlyBase:FBpp0085280,FlyBase_Annotation_IDs:CG31611-PA,FlyBase:FBgn0051611; MD5=8599e638a42068811d569d74bd7f4a5e; parent=FBtr0085926; release=r4.3; species=Dmel; length=103;;>His4:CG33869-PA type=protein; loc=2L:complement(21521681..21521989); name=His4:CG33869-PA; dbxref=GB_pro…	17.5	11.381	103	7.43	2	5	165190	349330
72	CG8863-PA;CG8863-PB;CG8863-PC;CG8863-PD;CG8863-PE	>CG8863-PA type=protein; loc=3R:9209201..9210499; name=CG8863-PA; dbxref=FlyBase:FBpp0082219,GB_protein:AAF54939.1,FlyBase_Annotation_IDs:CG8863-PA,FlyBase:FBgn0038145; MD5=efbff2329a246c0e487de7a3cf5fb77c; parent=FBtr0082751; release=r4.3; species=Dmel; length=403;;>CG8863-PB type=protein; loc=3R:9209201..9210499; name=CG8863-PB; dbxref=FlyBase:FBpp0082220,GB_protein:AAF54940.1,FlyBase_Annotatio…	9.4	45.23	403	6.29	2	5	135860	535960
118	Hsp60-PA;Hsp60-PB;CG7235-PA;CG7235-PB;CG7235-PC	>Hsp60-PA type=protein; loc=X:10955259..10957040; name=Hsp60-PA; dbxref=FlyBase:FBpp0073290,GB_protein:AAF47999.1,FlyBase_Annotation_IDs:CG12101-PA,FlyBase:FBgn0015245; MD5=1d69ae8daf6438985512377bc04b9b9e; parent=FBtr0073434; release=r4.3; species=Dmel; length=573;;>Hsp60-PB type=protein; loc=X:10955259..10957040; name=Hsp60-PB; dbxref=FlyBase:FBpp0073291,GB_protein:AAF47998.1,FlyBase_Annotation…	3.7	60.808	573	5	2	1	131090	35688
59	CG6439-PA	>CG6439-PA type=protein; loc=3R:complement(17842713..17844755); name=CG6439-PA; dbxref=FlyBase:FBpp0083588,GB_protein:AAF55942.1,FlyBase_Annotation_IDs:CG6439-PA,FlyBase:FBgn0038922; MD5=65fb823f383e7f61910ebe1b99e5b313; parent=FBtr0084190; release=r4.3; species=Dmel; length=370;	7.8	40.381	370	7	2	3	121650	384930
248	SmD3-PA	>SmD3-PA type=protein; loc=2R:7684784..7685765; name=SmD3-PA; dbxref=FlyBase:FBpp0087094,GB_protein:AAF58566.1,FlyBase_Annotation_IDs:CG8427-PA,FlyBase:FBgn0023167; MD5=e8790dbcf9159ddb1b451a1c1ec1e6fc; parent=FBtr0087986; release=r4.3; species=Dmel; length=151;	12.6	15.582	151	9	2	2	118470	226150
110	His2B:CG17949-PA;His2B:CG33868-PA;His2B:CG33870-PA;His2B:CG33872-PA;His2B:CG33874-PA;His2B:CG33876-PA;His2B:CG33878-PA;His2B:CG33880-PA;His2B:CG33882-PA;His2B:CG33884-PA;His2B:CG33886-PA;His2B:CG33888-PA;His2B:CG33890-PA;His2B:CG33892-PA;His2B:CG33894-PA;His2B:CG33896-PA;His2B:CG33898-PA;His2B:CG33900-PA;His2B:CG33902-PA;His2B:CG33904-PA;His2B:CG33906-PA;His2B:CG33908-PA;His2B:CG33910-PA	>His2B:CG17949-PA type=protein; loc=2L:complement(21410787..21411155); name=His2B:CG17949-PA; dbxref=GB_protein:AAN11124.1,FlyBase:FBpp0085281,FlyBase_Annotation_IDs:CG17949-PA,FlyBase:FBgn0061209; MD5=523bf69b6d6b2415c7fc9ac48aafa63e; parent=FBtr0085927; release=r4.3; species=Dmel; length=123;;>His2B:CG33868-PA type=protein; loc=2L:complement(21525278..21525646); name=His2B:CG33868-PA; dbxref=GB…	20.3	13.696	123	8.8	2	3	115230	63971
39	CG18011-PA	>CG18011-PA type=protein; loc=2R:5654198..5657692; name=CG18011-PA; dbxref=FlyBase:FBpp0087421,GB_protein:AAF58831.2,FlyBase_Annotation_IDs:CG18011-PA,FlyBase:FBgn0033491; MD5=7043fc5c0bdf6f46cdfc6b219c33a128; parent=FBtr0088332; release=r4.3; species=Dmel; length=985;	0.7	112.84	985	2.33	1	2	115090	268150
255	T-cp1-PA;T-cp1-PB	>T-cp1-PA type=protein; loc=3R:complement(18315028..18317053); name=T-cp1-PA; dbxref=FlyBase:FBpp0083684,GB_protein:AAF56009.1,FlyBase_Annotation_IDs:CG5374-PA,FlyBase:FBgn0003676; MD5=5db5fade362b566973c98af35e11bcaf; parent=FBtr0084291; release=r4.3; species=Dmel; length=557;;>T-cp1-PB type=protein; loc=3R:complement(18315028..18317053); name=T-cp1-PB; dbxref=FlyBase:FBpp0083683,GB_protein:AAN1…	16.2	59.556	557	5	3	7	113770	700860
100	fax-PA;fax-PB;fax-PC;fax-PD	>fax-PA type=protein; loc=3L:complement(16370379..16376677); name=fax-PA; dbxref=FlyBase_Annotation_IDs:CG4609-PA,GB_protein:AAF49465.2,FlyBase:FBpp0075170,FlyBase:FBgn0014163; MD5=f177af6dda7040fbd0c071dcd7f33f17; parent=FBtr0075412; release=r4.3; species=Dmel; length=418;;>fax-PB type=protein; loc=3L:complement(16370379..16373595); name=fax-PB; dbxref=FlyBase_Annotation_IDs:CG4609-PB,GB_protein…	2.6	47.105	418	5	1	1	113060	139780
85	Dbp73D-PA	>Dbp73D-PA type=protein; loc=3L:complement(16693819..16695993); name=Dbp73D-PA; dbxref=FlyBase:FBpp0075106,GB_protein:AAF49419.1,FlyBase_Annotation_IDs:CG9680-PA,FlyBase:FBgn0004556; MD5=17a046f18dea1ba30123e25a3d2ef210; parent=FBtr0075347; release=r4.3; species=Dmel; length=687;	1.3	77.589	687	5	1	1	105580	69667
35	CG1249-PA	>CG1249-PA type=protein; loc=3R:complement(2171004..2171494); name=CG1249-PA; dbxref=FlyBase:FBpp0081234,GB_protein:AAF54135.1,FlyBase_Annotation_IDs:CG1249-PA,FlyBase:FBgn0037434; MD5=307e4daca795befba66ab64f080dbea8; parent=FBtr0081737; release=r4.3; species=Dmel; length=119;	16	13.504	119	9	1	2	103170	120300
117	Hsp26-PA	>Hsp26-PA type=protein; loc=3L:complement(9350512..9351135); name=Hsp26-PA; dbxref=FlyBase:FBpp0076224,GB_protein:AAF50288.1,FlyBase_Annotation_IDs:CG4183-PA,FlyBase:FBgn0001225; MD5=d9d18be05b80bad86dd8e516c3ac0b55; parent=FBtr0076496; release=r4.3; species=Dmel; length=208;	17.3	22.994	208	8	2	3	102560	219150
174	rept-PA	>rept-PA type=protein; loc=3L:19220774..19222216; name=rept-PA; dbxref=FlyBase:FBpp0074756,GB_protein:AAF49182.1,FlyBase_Annotation_IDs:CG9750-PA,FlyBase:FBgn0040075; MD5=a3ea44727bd62e2721bb3d2ec2a0204f; parent=FBtr0074988; release=r4.3; species=Dmel; length=481;	4.4	53.541	481	6	2	1	101240	95025
69	CG8258-PA	>CG8258-PA type=protein; loc=2R:complement(4416845..4418725); name=CG8258-PA; dbxref=FlyBase:FBpp0087764,GB_protein:AAF59029.3,FlyBase_Annotation_IDs:CG8258-PA,FlyBase:FBgn0033342; MD5=7dde112ff52bde845483a1ed89d6deb5; parent=FBtr0088683; release=r4.3; species=Dmel; length=546;	7.7	59.432	546	5	2	2	97323	93201
168	Pp2A-29B-PA;Pp2A-29B-PB;Pp2A-29B-PC	>Pp2A-29B-PA type=protein; loc=2L:8366311..8369717; name=Pp2A-29B-PA; dbxref=FlyBase_Annotation_IDs:CG17291-PA,GB_protein:AAF52650.2,FlyBase:FBpp0099974,FlyBase:FBgn0005776; MD5=c072439796746b65f5c4ef39d632ece4; parent=FBtr0005088; release=r4.3; species=Dmel; length=591;;>Pp2A-29B-PB type=protein; loc=2L:8366311..8369717; name=Pp2A-29B-PB; dbxref=FlyBase_Annotation_IDs:CG17291-PB,GB_protein:AAZ66…	3.7	65.423	591	5	2	2	89702	138840
43	CG2918-PA	>CG2918-PA type=protein; loc=X:complement(2127650..2130492); name=CG2918-PA; dbxref=FlyBase:FBpp0070395,GB_protein:AAF45769.1,FlyBase_Annotation_IDs:CG2918-PA,FlyBase:FBgn0023529; MD5=cfdfc2261bbd406d60be0a8d7ee44248; parent=FBtr0070411; release=r4.3; species=Dmel; length=923;	1.1	103.44	923	5	1	1	88227	85098
76	Cha-PA;Cha-PB	>Cha-PA type=protein; loc=3R:14531651..14556646; name=Cha-PA; dbxref=FlyBase_Annotation_IDs:CG12345-PA,GB_protein:AAF55588.5,FlyBase:FBpp0088397,FlyBase:FBgn0000303; MD5=ed3eee4a742776cfff38cae138c47712; parent=FBtr0089367; release=r4.3; species=Dmel; length=721;;>Cha-PB type=protein; loc=3R:14531651..14556646; name=Cha-PB; dbxref=GB_protein:AAS65177.2,FlyBase:FBpp0088977,GB_protein:AAS65177.1,Fl…	1.2	81.327	721	3	1	0	73734	0
180	Rm62-PA;Rm62-PB;Rm62-PC;Rm62-PD;Rm62-PE;Rm62-PF	>Rm62-PA type=protein; loc=3R:complement(1826888..1834192); name=Rm62-PA; dbxref=FlyBase:FBpp0078301,GB_protein:AAG22213.2,FlyBase_Annotation_IDs:CG10279-PA,FlyBase:FBgn0003261; MD5=7f8248af1fe09809bd785d28540ddf28; parent=FBtr0078652; release=r4.3; species=Dmel; length=719;;>Rm62-PB type=protein; loc=3R:complement(1826888..1830938); name=Rm62-PB; dbxref=GB_protein:AAF51926.2,FlyBase_Annotation_I…	1.1	78.547	719	5	1	1	67548	76467
177	RfaBp-PA	>RfaBp-PA type=protein; loc=4:1085358..1096361; name=RfaBp-PA; dbxref=GB_protein:AAF59387.2,FlyBase:FBpp0088252,FlyBase_Annotation_IDs:CG11064-PA,FlyBase:FBgn0016724; MD5=54c9066b1303d83dcbd92ecb4e97e57a; parent=FBtr0089188; release=r4.3; species=Dmel; length=3351;	0.5	372.67	3351	3	1	1	65536	69493
53	CG5525-PA	>CG5525-PA type=protein; loc=2L:complement(12690541..12692822); name=CG5525-PA; dbxref=FlyBase:FBpp0079992,GB_protein:AAF53210.1,FlyBase_Annotation_IDs:CG5525-PA,FlyBase:FBgn0032444; MD5=70cb9ff0b09e85a414aa544d5d4c09cf; parent=FBtr0080411; release=r4.3; species=Dmel; length=533;	5.1	57.116	533	5	1	3	64366	211430
4	alphaCop-PA;alphaCop-PB	>alphaCop-PA type=protein; loc=3L:complement(1624732..1628489); name=alphaCop-PA; dbxref=FlyBase:FBpp0072694,GB_protein:AAF47534.1,FlyBase_Annotation_IDs:CG7961-PA,FlyBase:FBgn0025725; MD5=66c92cebeb44706586c8d2870900e903; parent=FBtr0072812; release=r4.3; species=Dmel; length=1234;;>alphaCop-PB type=protein; loc=3L:complement(1624732..1628489); name=alphaCop-PB; dbxref=FlyBase:FBpp0072693,GB_pro…	4.1	139.33	1234	4	3	5	64031	201870
95	eIF3-S8-PA	>eIF3-S8-PA type=protein; loc=2R:13180930..13183721; name=eIF3-S8-PA; dbxref=FlyBase:FBpp0086013,GB_protein:AAF57818.1,FlyBase_Annotation_IDs:CG4954-PA,FlyBase:FBgn0034258; MD5=d2c71da1cca2c3e0984f6a9688d8d595; parent=FBtr0086836; release=r4.3; species=Dmel; length=910;	1.3	105.65	910	5	1	0	63756	0
68	CG8031-PA	>CG8031-PA type=protein; loc=3R:complement(8834409..8836902); name=CG8031-PA; dbxref=FlyBase:FBpp0082187,GB_protein:AAF54889.1,FlyBase_Annotation_IDs:CG8031-PA,FlyBase:FBgn0038110; MD5=ff47799c7ba24042312f7d94886ffd95; parent=FBtr0082719; release=r4.3; species=Dmel; length=295;	3.7	33.234	295	7	1	1	63587	76609
169	pUf68-PA;pUf68-PB;pUf68-PC;pUf68-PD	>pUf68-PA type=protein; loc=3L:complement(1480748..1486001); name=pUf68-PA; dbxref=FlyBase:FBpp0072593,GB_protein:AAF47501.1,FlyBase_Annotation_IDs:CG12085-PA,FlyBase:FBgn0028577; MD5=85f3626bea15f95dac29ea00b3f6f147; parent=FBtr0072709; release=r4.3; species=Dmel; length=637;;>pUf68-PB type=protein; loc=3L:complement(1480748..1482690); name=pUf68-PB; dbxref=FlyBase:FBpp0072594,GB_protein:AAG2222…	3.6	67.939	637	5	1	2	59710	215840
108	GstD1-PA;GstD1-PB	>GstD1-PA type=protein; loc=3R:complement(8193667..8194293); name=GstD1-PA; dbxref=FlyBase:FBpp0082077,GB_protein:AAF54786.1,FlyBase_Annotation_IDs:CG10045-PA,FlyBase:FBgn0001149; MD5=0832b5b9e4e7e5b4df7a9fd8b74397c5; parent=FBtr0082607; release=r4.3; species=Dmel; length=209;;>GstD1-PB type=protein; loc=3R:complement(8193667..8194293); name=GstD1-PB; dbxref=FlyBase:FBpp0099824,FlyBase_Annotation…	4.3	23.866	209	8	1	1	59533	52858
97	eIF-4a-PA;eIF-4a-PB;eIF-4a-PC;eIF-4a-PD	>eIF-4a-PA type=protein; loc=2L:5981834..5985167; name=eIF-4a-PA; dbxref=FlyBase:FBpp0078806,GB_protein:AAF52317.2,FlyBase_Annotation_IDs:CG9075-PA,FlyBase:FBgn0001942; MD5=5891fcac3bcd1da6b7c83506890f24e3; parent=FBtr0079175; release=r4.3; species=Dmel; length=403;;>eIF-4a-PB type=protein; loc=2L:5982820..5985167; name=eIF-4a-PB; dbxref=FlyBase:FBpp0078808,GB_protein:AAN10567.1,FlyBase_Annotatio…	2.5	45.878	403	6	1	1	59509	81109
30	CG11107-PA	>CG11107-PA type=protein; loc=2R:2899341..2902617; name=CG11107-PA; dbxref=FlyBase:FBpp0088040,GB_protein:AAF59269.1,FlyBase_Annotation_IDs:CG11107-PA,FlyBase:FBgn0033160; MD5=b1505c072857fdae5e3c1d96813f4446; parent=FBtr0088966; release=r4.3; species=Dmel; length=729;	1.5	82.651	729	5	1	1	59491	45539
170	PyK-PA;PyK-PB	>PyK-PA type=protein; loc=3R:18195246..18198200; name=PyK-PA; dbxref=FlyBase:FBpp0083611,GB_protein:AAF55979.3,FlyBase_Annotation_IDs:CG7070-PA,FlyBase:FBgn0003178; MD5=f41961a61c95828c5cdb41ff7d141e26; parent=FBtr0084214; release=r4.3; species=Dmel; length=533;;>PyK-PB type=protein; loc=3R:18196521..18198200; name=PyK-PB; dbxref=FlyBase:FBpp0083610,GB_protein:AAN14373.1,FlyBase_Annotation_IDs:CG…	4.3	57.44	533	5	1	1	59317	24549
74	CG8963-PA;CG8963-PB	>CG8963-PA type=protein; loc=2R:complement(12531832..12533771); name=CG8963-PA; dbxref=FlyBase:FBpp0086167,GB_protein:AAF57917.1,FlyBase_Annotation_IDs:CG8963-PA,FlyBase:FBgn0034181; MD5=ea78e6f8388de9e80e55c922d6874705; parent=FBtr0087016; release=r4.3; species=Dmel; length=559;;>CG8963-PB type=protein; loc=2R:complement(12531832..12533771); name=CG8963-PB; dbxref=FlyBase:FBpp0086168,GB_protein:…	2	63.229	559	5	1	1	58826	44211
256	Thiolase-PA	>Thiolase-PA type=protein; loc=2R:complement(19374356..19376125); name=Thiolase-PA; dbxref=FlyBase:FBpp0072135,GB_protein:AAF47083.1,FlyBase_Annotation_IDs:CG4581-PA,FlyBase:FBgn0025352; MD5=4c65024f55cc2ed72c1614ca8501ff36; parent=FBtr0072226; release=r4.3; species=Dmel; length=469;	9	50.641	469	7	1	4	58815	466750
10	aub-PA	>aub-PA type=protein; loc=2L:complement(10997935..11001365); name=aub-PA; dbxref=FlyBase:FBpp0079754,GB_protein:AAF53046.1,FlyBase_Annotation_IDs:CG6137-PA,FlyBase:FBgn0000146; MD5=5806e12ac82086e50e3f861823cafa7e; parent=FBtr0080165; release=r4.3; species=Dmel; length=866;	1.3	98.558	866	5	1	0	55188	0
12	bel-PA	>bel-PA type=protein; loc=3R:complement(4481510..4485729); name=bel-PA; dbxref=FlyBase:FBpp0081374,GB_protein:AAF54262.1,FlyBase_Annotation_IDs:CG9748-PA,FlyBase:FBgn0000171; MD5=7a5214f0ded2bee922609d09b676d354; parent=FBtr0081888; release=r4.3; species=Dmel; length=798;	1.8	85.08	798	5	1	0	53429	0
104	Gapdh1-PA;Gapdh1-PB;Gapdh2-PA;Gapdh2-PB	>Gapdh1-PA type=protein; loc=2R:complement(3303938..3304933); name=Gapdh1-PA; dbxref=FlyBase:FBpp0087977,GB_protein:AAF59192.2,FlyBase_Annotation_IDs:CG12055-PA,FlyBase:FBgn0001091; MD5=8d0ccdacc2be570be3a4da5ded441e61; parent=FBtr0088903; release=r4.3; species=Dmel; length=332;;>Gapdh1-PB type=protein; loc=2R:complement(3303938..3304933); name=Gapdh1-PB; dbxref=FlyBase:FBpp0099914,FlyBase_Annota…	4.2	35.35	332	7	1	1	50084	52156
252	Ssb-c31a-PA	>Ssb-c31a-PA type=protein; loc=2L:8211446..8211831; name=Ssb-c31a-PA; dbxref=FlyBase:FBpp0079211,GB_protein:AAF52619.1,FlyBase_Annotation_IDs:CG8396-PA,FlyBase:FBgn0015299; MD5=9379573ea464754c3688f9689dcb0a49; parent=FBtr0079590; release=r4.3; species=Dmel; length=110;	18.2	12.189	110	9	1	2	48431	123030
91	Ef1gamma-PA;Ef1gamma-PB	>Ef1gamma-PA type=protein; loc=3R:25046019..25047495; name=Ef1gamma-PA; dbxref=FlyBase:FBpp0084762,GB_protein:AAF56877.2,FlyBase_Annotation_IDs:CG11901-PA,FlyBase:FBgn0029176; MD5=7a3335c94c68f5c5ed188081c655b1c3; parent=FBtr0085393; release=r4.3; species=Dmel; length=431;;>Ef1gamma-PB type=protein; loc=3R:25046019..25047495; name=Ef1gamma-PB; dbxref=FlyBase:FBpp0084761,GB_protein:AAN14165.1,FlyB…	3	48.967	431	7	1	1	48050	43028
139	ird5-PA	>ird5-PA type=protein; loc=3R:complement(11872305..11875144); name=ird5-PA; dbxref=FlyBase:FBpp0082690,GB_protein:AAF55267.2,FlyBase_Annotation_IDs:CG4201-PA,FlyBase:FBgn0024222; MD5=b12c97e776328c3fe3f9d4faad502622; parent=FBtr0083236; release=r4.3; species=Dmel; length=751;	5.1	86.372	751	5	1	3	48037	156490
44	CG30159-PA;CG30159-PB	>CG30159-PA type=protein; loc=2R:2504941..2505657; name=CG30159-PA; dbxref=FlyBase:FBpp0088702,GB_protein:AAM70842.1,FlyBase_Annotation_IDs:CG30159-PA,FlyBase:FBgn0050159; MD5=5c7e03a5a217f0beb78792636a404979; parent=FBtr0089761; release=r4.3; species=Dmel; length=239;;>CG30159-PB type=protein; loc=2R:2504941..2505657; name=CG30159-PB; dbxref=FlyBase:FBpp0088701,GB_protein:AAS64795.1,FlyBase_Anno…	4.2	27.611	239	8	1	1	46696	81221
150	lin19-PA;lin19-PB;lin19-PC;lin19-PD	>lin19-PA type=protein; loc=2R:3429777..3432215; name=lin19-PA; dbxref=FlyBase:FBpp0087923,GB_protein:AAF59174.1,FlyBase_Annotation_IDs:CG1877-PA,FlyBase:FBgn0015509; MD5=2df26dc6266861e7dcd439fe97e2e485; parent=FBtr0088847; release=r4.3; species=Dmel; length=774;;>lin19-PB type=protein; loc=2R:3429777..3432215; name=lin19-PB; dbxref=FlyBase:FBpp0087922,GB_protein:AAF59175.1,FlyBase_Annotation_ID…	1.4	89.51	774	5	1	0	46497	0
51	CG5214-PA	>CG5214-PA type=protein; loc=3R:7070164..7072311; name=CG5214-PA; dbxref=FlyBase:FBpp0081834,GB_protein:AAF54625.1,FlyBase_Annotation_IDs:CG5214-PA,FlyBase:FBgn0037891; MD5=a8bfa1db023d2a38baf625d9d1542772; parent=FBtr0082358; release=r4.3; species=Dmel; length=468;	2.8	49.924	468	6	1	1	46276	49345
89	ebi-PA	>ebi-PA type=protein; loc=2L:415389..417631; name=ebi-PA; dbxref=FlyBase:FBpp0077715,GB_protein:AAF51501.1,FlyBase_Annotation_IDs:CG4063-PA,FlyBase:FBgn0023444; MD5=328640e01275fc7031a62776b15cbb80; parent=FBtr0078055; release=r4.3; species=Dmel; length=700;	3.7	72.387	700	5	1	1	45578	75784
162	Pen-PA	>Pen-PA type=protein; loc=2L:10057697..10059464; name=Pen-PA; dbxref=FlyBase:FBpp0079527,GB_protein:AAF52853.1,FlyBase_Annotation_IDs:CG4799-PA,FlyBase:FBgn0011823; MD5=d7e7e91fa9fe3cca56f6dd12013b1888; parent=FBtr0079937; release=r4.3; species=Dmel; length=522;	2.3	57.821	522	5	1	1	45067	76917
243	Scs-fp-PA;Scs-fp-PB;Scs-fp-PC	>Scs-fp-PA type=protein; loc=2R:complement(14907265..14910606); name=Scs-fp-PA; dbxref=FlyBase:FBpp0085737,GB_protein:AAG22257.1,FlyBase_Annotation_IDs:CG17246-PA,FlyBase:FBgn0017539; MD5=b44908b45d9ed755369d3069e3c751b9; parent=FBtr0086553; release=r4.3; species=Dmel; length=661;;>Scs-fp-PB type=protein; loc=2R:complement(14907265..14910606); name=Scs-fp-PB; dbxref=FlyBase:FBpp0085736,GB_protein…	1.7	72.342	661	5	1	0	43397	0
249	Smn-PA	>Smn-PA type=protein; loc=3L:complement(16545764..16546441); name=Smn-PA; dbxref=FlyBase:FBpp0075153,GB_protein:AAF49446.1,FlyBase_Annotation_IDs:CG16725-PA,FlyBase:FBgn0036641; MD5=028eba6f0c5b21693a7d41a67e1df27e; parent=FBtr0075395; release=r4.3; species=Dmel; length=226;	4.4	24.621	226	7.5	1	1	42663	40272
29	CG10971-PA;CG10971-PB	>CG10971-PA type=protein; loc=3L:complement(12742837..12747257); name=CG10971-PA; dbxref=FlyBase:FBpp0075680,GB_protein:AAF49885.2,FlyBase_Annotation_IDs:CG10971-PA,FlyBase:FBgn0036309; MD5=8fdea2b462f960b996406e66c26b17cc; parent=FBtr0075948; release=r4.3; species=Dmel; length=1124;;>CG10971-PB type=protein; loc=3L:complement(12742837..12746455); name=CG10971-PB; dbxref=FlyBase:FBpp0075681,GB_pr…	0.9	128.4	1124	5	1	0	40691	0
25	CG10077-PA;CG10077-PB	>CG10077-PA type=protein; loc=3L:complement(6924280..6929335); name=CG10077-PA; dbxref=FlyBase:FBpp0076649,GB_protein:AAF50635.2,FlyBase_Annotation_IDs:CG10077-PA,FlyBase:FBgn0035720; MD5=5a48c8d279608a224e3fdc0d5e1e699d; parent=FBtr0076940; release=r4.3; species=Dmel; length=818;	4	88.209	818	5	1	3	38845	211720
143	l(1)dd4-PA	>l(1)dd4-PA type=protein; loc=X:complement(13571042..13578335); name=l(1)dd4-PA; dbxref=FlyBase:FBpp0073672,GB_protein:AAF48309.1,FlyBase_Annotation_IDs:CG10988-PA,FlyBase:FBgn0001612; MD5=acff075df0667a0b167a92a7f73d0a8a; parent=FBtr0073841; release=r4.3; species=Dmel; length=917;	1.3	103.71	917	5	1	1	37751	43646
268	zip-PB;zip-PC;zip-PA;zip-PD	>zip-PB type=protein; loc=2R:complement(20498740..20518111); name=zip-PB; dbxref=FlyBase_Annotation_IDs:CG15792-PB,GB_protein:AAM70805.1,FlyBase:FBpp0072305,FlyBase:FBgn0005634; MD5=4c8bb91e3565d3debf0c3d3d2220554b; parent=FBtr0072398; release=r4.3; species=Dmel; length=2011;;>zip-PC type=protein; loc=2R:complement(20498740..20518111); name=zip-PC; dbxref=FlyBase_Annotation_IDs:CG15792-PC,GB_prot…	33.1	231.47	2011	1.03	2	76	36963	19344000
26	CG10306-PA	>CG10306-PA type=protein; loc=2R:17192958..17193689; name=CG10306-PA; dbxref=FlyBase:FBpp0071587,GB_protein:AAF46753.1,FlyBase_Annotation_IDs:CG10306-PA,FlyBase:FBgn0034654; MD5=7b6e7acf904fddf3fec896a1f034a937; parent=FBtr0071670; release=r4.3; species=Dmel; length=222;	5	25.665	222	8	1	0	34914	0
56	CG5726-PA	>CG5726-PA type=protein; loc=2R:complement(13690946..13694695); name=CG5726-PA; dbxref=FlyBase:FBpp0085951,GB_protein:AAF57731.1,FlyBase_Annotation_IDs:CG5726-PA,FlyBase:FBgn0034313; MD5=0d41d094028e1f3fb1e0db752fb2e9d1; parent=FBtr0086772; release=r4.3; species=Dmel; length=766;	1.6	86.591	766	5	1	1	34269	36099
173	Ranbp9-PA	>Ranbp9-PA type=protein; loc=3R:7238416..7241779; name=Ranbp9-PA; dbxref=FlyBase:FBpp0081862,GB_protein:AAF54632.1,FlyBase_Annotation_IDs:CG5252-PA,FlyBase:FBgn0037894; MD5=59926746a270deedc65b23920bf824ba; parent=FBtr0082386; release=r4.3; species=Dmel; length=1018;	3.2	114.41	1018	5	1	3	33066	146130
54	CG5642-PA	>CG5642-PA type=protein; loc=3L:complement(12117501..12119935); name=CG5642-PA; dbxref=FlyBase:FBpp0075754,GB_protein:AAF49952.1,FlyBase_Annotation_IDs:CG5642-PA,FlyBase:FBgn0036258; MD5=2d6fc2eeccd40d5d11351a6b24b74340; parent=FBtr0076022; release=r4.3; species=Dmel; length=539;	3	63.223	539	5	1	0	30503	0
216	Rpn11-PA	>Rpn11-PA type=protein; loc=2L:complement(5058518..5059550); name=Rpn11-PA; dbxref=FlyBase:FBpp0078664,GB_protein:AAF52215.1,FlyBase_Annotation_IDs:CG18174-PA,FlyBase:FBgn0028694; MD5=20993a30a8db7fb1dd94a870c167b0e1; parent=FBtr0079027; release=r4.3; species=Dmel; length=308;	4.2	34.4	308	7	1	1	28779	26490
48	CG4119-PA	>CG4119-PA type=protein; loc=X:5511643..5515380; name=CG4119-PA; dbxref=FlyBase:FBpp0070765,GB_protein:AAF46056.1,FlyBase_Annotation_IDs:CG4119-PA,FlyBase:FBgn0028474; MD5=30e60862de8db5011e39681c9cc99cd4; parent=FBtr0070799; release=r4.3; species=Dmel; length=998;	4	112.7	998	4.25	1	3	27871	149160
98	eIF-4G-PA	>eIF-4G-PA type=protein; loc=4:complement(935745..945883); name=eIF-4G-PA; dbxref=GB_protein:AAF59403.2,FlyBase:FBpp0088303,FlyBase_Annotation_IDs:CG10811-PA,FlyBase:FBgn0023213; MD5=8fdd83dadeb40e5e62be73907066bef4; parent=FBtr0089243; release=r4.3; species=Dmel; length=1345;	10.1	149.63	1345	2.45	1	21	26656	1106900
151	lva-PC	>lva-PC type=protein; loc=X:complement(3801115..3809991); name=lva-PC; dbxref=FlyBase:FBpp0070596,GB_protein:AAF45910.1,FlyBase_Annotation_IDs:CG6450-PC,FlyBase:FBgn0029688; MD5=6396e4c3e2e9c0dc879860b8ca19f160; parent=FBtr0070626; release=r4.3; species=Dmel; length=2779;	17.6	315.9	2779	1	1	41	26154	4918000
178	RfC38-PA	>RfC38-PA type=protein; loc=2L:complement(11128994..11130171); name=RfC38-PA; dbxref=FlyBase:FBpp0079812,GB_protein:AAF53076.2,FlyBase_Annotation_IDs:CG6258-PA,FlyBase:FBgn0028700; MD5=ad299be1c1a3b45356504aeebd7afb09; parent=FBtr0080225; release=r4.3; species=Dmel; length=356;	3.4	40.815	356	7	1	1	26147	54657
101	Fib-PA	>Fib-PA type=protein; loc=2R:complement(18580664..18582194); name=Fib-PA; dbxref=FlyBase:FBpp0071892,GB_protein:AAF46950.1,FlyBase_Annotation_IDs:CG9888-PA,FlyBase:FBgn0003062; MD5=19665765e4e9749a82627001f88e480a; parent=FBtr0071982; release=r4.3; species=Dmel; length=344;	7.3	34.636	344	7	1	2	25704	176760
122	Int6-PA	>Int6-PA type=protein; loc=3L:complement(16750608..16752092); name=Int6-PA; dbxref=FlyBase:FBpp0075104,GB_protein:AAF49412.1,FlyBase_Annotation_IDs:CG9677-PA,FlyBase:FBgn0025582; MD5=65d76ad41ba7bda5d6bd5ed4d6c7a92c; parent=FBtr0075345; release=r4.3; species=Dmel; length=435;	2.3	51.162	435	7	1	0	25035	0
149	lig-PA;lig-PB;lig-PC;lig-PD	>lig-PA type=protein; loc=2R:3581712..3589639; name=lig-PA; dbxref=GB_protein:AAM68848.2,FlyBase_Annotation_IDs:CG8715-PA,GB_protein:AAM68848.1,FlyBase:FBpp0087852,FlyBase:FBgn0020279; MD5=0b3d0b477b7144b01b4e5ca3c04463c0; parent=FBtr0088774; release=r4.3; species=Dmel; length=1343;;>lig-PB type=protein; loc=2R:3581712..3589639; name=lig-PB; dbxref=GB_protein:AAF59144.3,FlyBase_Annotation_IDs:CG8…	4.6	135.84	1343	3.25	1	3	24205	288250
50	CG4365-PA;CG4365-PB;CG4365-PC	>CG4365-PA type=protein; loc=3L:20732631..20733828; name=CG4365-PA; dbxref=FlyBase:FBpp0077911,GB_protein:AAF51642.2,FlyBase_Annotation_IDs:CG4365-PA,FlyBase:FBgn0037024; MD5=a41f22b32e1ffb7bd4c5ee9816e9d11e; parent=FBtr0078253; release=r4.3; species=Dmel; length=305;;>CG4365-PB type=protein; loc=3L:20733016..20733828; name=CG4365-PB; dbxref=FlyBase:FBpp0077910,GB_protein:AAG22178.1,FlyBase_Annot…	3.6	34.183	305	7	1	1	23046	41965
