# Supplementary material for: Functional Dissection of the Drosophila melanogaster Condensin Subunit Cap-G Reveals Its Exclusive Association with Condensin I
Source: PLoS Genet. 2013 Apr 18;9(4):e1003463. doi: 10.1371/journal.pgen.1003463 (PMC3630105; doi:10.1371/journal.pgen.1003463)
Supplement: Table S4 — Complete list of proteins identified in anti-mRFP1 and anti-EGFP immunoprecipitates from ovary extracts of females expressing mCherry-Cap-H2 or EGFP-Cap-H2, respectively. Condensin subunits are highlighted in light grey. The hits are ranked according to their cumulated peptide intensities. (XLSX) [file pgen.1003463.s014.xlsx]

## Sheet: reference
Name	Slice	Experiment
Orbi_0498_01b	1	Cherry
Orbi_0498_02b	2	Cherry
Orbi_0498_03	3	Cherry
Orbi_0498_04	4	Cherry
Orbi_0498_05	5	Cherry
Orbi_0498_06	6	Cherry
Orbi_0498_07	7	Cherry
Orbi_0498_08	8	Cherry
Orbi_0498_09	9	Cherry
Orbi_0498_10	1	EaFP
Orbi_0498_11	2	EaFP
Orbi_0498_12	3	EaFP
Orbi_0498_13	4	EaFP
Orbi_0498_14	5	EaFP
Orbi_0498_15	6	EaFP
Orbi_0498_16	7	EaFP
Orbi_0498_17	8	EaFP
Orbi_0498_18	9	EaFP

## Sheet: Orbi_0498_all
id	Protein IDs	Protein Descriptions	Unique + Razor Sequence Coverage [%]	Mol. Weight [kDa]	Sequence Length	Slice Average	Pep cherry-CapH2	Pep EGFP-CapH2	Intensity Cherry	Intensity EGFP
1277	zip-PD;zip-PC;zip-PA;zip-PB	>zip-PD type=protein; loc=2R:complement(20498740..20518941); name=zip-PD; dbxref=FlyBase_Annotation_IDs:CG15792-PD,GB_protein:AAX52687.1,FlyBase:FBpp0099896,FlyBase:FBgn0005634; MD5=0dd98eccb9576670662c999458dcd723; parent=FBtr0100467; release=r4.3; species=Dmel; length=2016;;>zip-PC type=protein; loc=2R:complement(20498740..20518111); name=zip-PC; dbxref=FlyBase_Annotation_IDs:CG15792-PC,GB_prot…	70.3	232.07	2016	3.14	2028	1348	9569300000	4389300000
840	Mhc-PJ;Mhc-PG	>Mhc-PJ type=protein; loc=2L:16764610..16784030; name=Mhc-PJ; dbxref=FlyBase:FBpp0080461,GB_protein:AAF53566.3,FlyBase_Annotation_IDs:CG17927-PJ,FlyBase:FBgn0002741; MD5=40bf254a0736e3827bbda8ebd8771d5d; parent=FBtr0080904; release=r4.3; species=Dmel; length=1960;;>Mhc-PG type=protein; loc=2L:16764610..16784030; name=Mhc-PG; dbxref=FlyBase:FBpp0080452,GB_protein:AAN10960.1,FlyBase_Annotation_IDs:…	63.4	224.4	1960	2.99	1147	926	4254000000	2425400000
15	Act5C-PA;Act5C-PB;Act5C-PC;Act5C-PD;Arp53D-PA	>Act5C-PA type=protein; loc=X:5747934..5749061; name=Act5C-PA; dbxref=FlyBase_Annotation_IDs:CG4027-PA,GB_protein:AAF46098.1,FlyBase:FBpp0070787,FlyBase:FBgn0000042; MD5=88db72d41de81d7f219b741d3b28d3d2; parent=FBtr0070822; release=r4.3; species=Dmel; length=376;;>Act5C-PB type=protein; loc=X:5747934..5749061; name=Act5C-PB; dbxref=FlyBase_Annotation_IDs:CG4027-PB,GB_protein:AAN09154.1,FlyBase:FB…	89.9	41.821	376	6.07	726	591	3083300000	2377900000
26	alpha-Spec-PA	>alpha-Spec-PA type=protein; loc=3L:complement(1762717..1772428); name=alpha-Spec-PA; dbxref=FlyBase:FBpp0072672,GB_protein:AAF47569.1,FlyBase_Annotation_IDs:CG1977-PA,FlyBase:FBgn0003470; MD5=b8439882282cce78554fdd71ffb18c66; parent=FBtr0072789; release=r4.3; species=Dmel; length=2415;	77.4	278.3	2415	2.48	1098	821	1394500000	728950000
771	jar-PC;jar-PA;jar-PE;jar-PF;jar-PD	>jar-PC type=protein; loc=3R:complement(20079043..20096617); name=jar-PC; dbxref=FlyBase_Annotation_IDs:CG5695-PC,GB_protein:AAX52975.1,FlyBase:FBpp0099527,FlyBase:FBgn0011225; MD5=a8eacdd1125399eaa1ad19576cf0236f; parent=FBtr0100171; release=r4.3; species=Dmel; length=1271;;>jar-PA type=protein; loc=3R:complement(20079043..20096617); name=jar-PA; dbxref=FlyBase_Annotation_IDs:CG5695-PA,GB_protei…	63.9	145.35	1271	3.94	770	461	1045700000	1043100000
14	Act57B-PA	>Act57B-PA type=protein; loc=2R:16451699..16453513; name=Act57B-PA; dbxref=GB_protein:AAF46640.1,FlyBase_Annotation_IDs:CG10067-PA,FlyBase:FBpp0071448,FlyBase:FBgn0000044; MD5=fc18feee98f205c68bee410b300b54e1; parent=FBtr0071519; release=r4.3; species=Dmel; length=376;	39.1	41.834	376	6.39	266	148	970700000	469680000
73	beta-Spec-PA	>beta-Spec-PA type=protein; loc=X:17495121..17502871; name=beta-Spec-PA; dbxref=FlyBase:FBpp0074228,GB_protein:AAF48751.1,FlyBase_Annotation_IDs:CG5870-PA,FlyBase:FBgn0003471; MD5=f861fd416d6f903b2b3244f3585d738a; parent=FBtr0074454; release=r4.3; species=Dmel; length=2291;	66.1	265.74	2291	2.55	805	599	890100000	448730000
901	Myo61F-PA;Myo61F-PD;Myo61F-PB;Myo61F-PC	>Myo61F-PA type=protein; loc=3L:1308785..1312944; name=Myo61F-PA; dbxref=GB_protein:AAF47477.3,FlyBase_Annotation_IDs:CG9155-PA,GB_protein:AAF47477.2,FlyBase:FBpp0072568,FlyBase:FBgn0010246; MD5=eed588ba9b564ce02b4efa97de2e787d; parent=FBtr0072675; release=r4.3; species=Dmel; length=1035;;>Myo61F-PD type=protein; loc=3L:1308103..1312944; name=Myo61F-PD; dbxref=GB_protein:AAF47478.3,FlyBase_Annota…	65.3	118.99	1035	4.17	541	321	761250000	470140000
1199	Tm1-PA	>Tm1-PA type=protein; loc=3R:11117104..11129442; name=Tm1-PA; dbxref=FlyBase:FBpp0088899,GB_protein:AAF55164.2,FlyBase_Annotation_IDs:CG4898-PA,FlyBase:FBgn0003721; MD5=b3ae0152423de6229455b561353f65e7; parent=FBtr0089960; release=r4.3; species=Dmel; length=252;	85.3	29.297	252	6.71	235	145	455880000	340030000
1200	Tm1-PE;Tm1-PH;Tm1-PC;Tm1-PI	>Tm1-PE type=protein; loc=3R:11110371..11133394; name=Tm1-PE; dbxref=FlyBase:FBpp0088904,GB_protein:AAN13648.2,FlyBase_Annotation_IDs:CG4898-PE,FlyBase:FBgn0003721; MD5=ecfdccf544a1d86331fc69e9bce580a2; parent=FBtr0089965; release=r4.3; species=Dmel; length=711;	19.8	80.052	711	6.73	194	145	443290000	310980000
1167	sqh-PA	>sqh-PA type=protein; loc=X:complement(6068646..6069240); name=sqh-PA; dbxref=FlyBase:FBpp0070842,GB_protein:AAF46132.1,FlyBase_Annotation_IDs:CG3595-PA,FlyBase:FBgn0003514; MD5=807e3bc581534791d4f6419b52e6812c; parent=FBtr0070877; release=r4.3; species=Dmel; length=174;	79.3	19.954	174	7.64	154	117	422790000	246490000
1238	up-PA;up-PB;up-PE;up-PD	>up-PA type=protein; loc=X:complement(13427734..13434029); name=up-PA; dbxref=FlyBase_Annotation_IDs:CG7107-PA,GB_protein:AAF48290.1,FlyBase:FBpp0073682,FlyBase:FBgn0004169; MD5=7963388d596a0bc2895af1ebe5964730; parent=FBtr0073851; release=r4.3; species=Dmel; length=397;;>up-PB type=protein; loc=X:complement(13427734..13434029); name=up-PB; dbxref=FlyBase_Annotation_IDs:CG7107-PB,GB_protein:AAF48…	51.4	47.447	397	6	160	94	421970000	257520000
1202	Tm2-PA;Tm2-PB;Tm2-PC	>Tm2-PA type=protein; loc=3R:11138175..11140329; name=Tm2-PA; dbxref=FlyBase:FBpp0082535,GB_protein:AAN13652.1,FlyBase_Annotation_IDs:CG4843-PA,FlyBase:FBgn0004117; MD5=a3bae304378813826a09f61ff7c620d4; parent=FBtr0083078; release=r4.3; species=Dmel; length=284;;>Tm2-PB type=protein; loc=3R:11138175..11140329; name=Tm2-PB; dbxref=FlyBase:FBpp0082536,GB_protein:AAN13653.1,FlyBase_Annotation_IDs:CG…	71.1	32.806	284	7.22	210	137	391520000	318350000
743	hts-PA;hts-PB;hts-PE;hts-PF;hts-PD	>hts-PA type=protein; loc=2R:complement(14914726..14926118); name=hts-PA; dbxref=FlyBase:FBpp0085732,GB_protein:AAF57565.3,FlyBase_Annotation_IDs:CG9325-PA,FlyBase:FBgn0004873; MD5=545dcfe6ce852463e294969ad255ea77; parent=FBtr0086548; release=r4.3; species=Dmel; length=1156;;>hts-PB type=protein; loc=2R:complement(14913558..14926118); name=hts-PB; dbxref=FlyBase:FBpp0085730,GB_protein:AAF57566.3,…	61.6	127.94	1156	5.19	271	223	347820000	207130000
821	lva-PC	>lva-PC type=protein; loc=X:complement(3801115..3809991); name=lva-PC; dbxref=FlyBase:FBpp0070596,GB_protein:AAF45910.1,FlyBase_Annotation_IDs:CG6450-PC,FlyBase:FBgn0029688; MD5=6396e4c3e2e9c0dc879860b8ca19f160; parent=FBtr0070626; release=r4.3; species=Dmel; length=2779;	54	315.9	2779	2.9	438	426	313510000	244400000
846	Mlc-c-PA	>Mlc-c-PA type=protein; loc=X:complement(5465114..5467656); name=Mlc-c-PA; dbxref=FlyBase:FBpp0070749,GB_protein:AAF46048.1,FlyBase_Annotation_IDs:CG3201-PA,FlyBase:FBgn0004687; MD5=eac4fbdd7c06d2566cc246bedafc8907; parent=FBtr0070783; release=r4.3; species=Dmel; length=147;	95.9	16.613	147	7.38	97	77	307630000	208080000
585	cher-PA;cher-PD;cher-PB;cher-PC	>cher-PA type=protein; loc=3R:complement(12917765..12942948); name=cher-PA; dbxref=GB_protein:AAF55390.4,FlyBase:FBpp0088478,GB_protein:AAF55390.3,FlyBase_Annotation_IDs:CG3937-PA,FlyBase:FBgn0014141; MD5=64df86f7e1671e66c1a55699e1d2a9db; parent=FBtr0089471; release=r4.3; species=Dmel; length=2210;;>cher-PD type=protein; loc=3R:complement(12917765..12944863); name=cher-PD; dbxref=FlyBase_Annotati…	68.9	239.18	2210	2.92	524	418	304330000	197920000
1264	wupA-PA	>wupA-PA type=protein; loc=X:complement(17939901..17948562); name=wupA-PA; dbxref=FlyBase:FBpp0074294,GB_protein:AAF48803.2,FlyBase_Annotation_IDs:CG7178-PA,FlyBase:FBgn0004028; MD5=047272d3a3e8898f00bdc182f846f1b5; parent=FBtr0074520; release=r4.3; species=Dmel; length=208;	51	24.489	208	7.7	117	73	291330000	164120000
845	Mlc2-PA;Mlc2-PB	>Mlc2-PA type=protein; loc=3R:complement(25998715..26000208); name=Mlc2-PA; dbxref=FlyBase:FBpp0088688,GB_protein:AAF57016.1,FlyBase_Annotation_IDs:CG2184-PA,FlyBase:FBgn0002773; MD5=85c1604afd024358874320fb67f217c6; parent=FBtr0089747; release=r4.3; species=Dmel; length=222;;>Mlc2-PB type=protein; loc=3R:complement(25998715..26000208); name=Mlc2-PB; dbxref=FlyBase:FBpp0088687,GB_protein:AAN14222…	86.9	23.714	222	7.66	159	135	253950000	178270000
735	Hsc70-4-PA;Hsc70-4-PB;Hsc70-4-PC;Hsc70-4-PD;Hsc70-4-PE;Hsc70-4-PF;Hsp70Aa-PA;Hsp70Ab-PA;Hsp70Ba-PA;Hsp70Bbb-PA;Hsp70Bb-PA;Hsp70Bc-PA;Hsp68-PA	>Hsc70-4-PA type=protein; loc=3R:11070082..11072034; name=Hsc70-4-PA; dbxref=FlyBase:FBpp0082516,GB_protein:AAF55150.1,FlyBase_Annotation_IDs:CG4264-PA,FlyBase:FBgn0001219; MD5=050fd5b4b4ff0bfd160c385fb3a7608a; parent=FBtr0083057; release=r4.3; species=Dmel; length=651;;>Hsc70-4-PB type=protein; loc=3R:11070082..11072034; name=Hsc70-4-PB; dbxref=FlyBase:FBpp0082519,GB_protein:AAN13637.1,FlyBase_A…	55.5	71.131	651	5.33	196	148	206980000	224510000
1272	Yp3-PA;CG31684-PA;CG5665-PA	>Yp3-PA type=protein; loc=X:13593539..13594932; name=Yp3-PA; dbxref=FlyBase:FBpp0073652,GB_protein:AAF48314.2,FlyBase_Annotation_IDs:CG11129-PA,FlyBase:FBgn0004047; MD5=f0c64ae372215c8708e9c8f5372c06e8; parent=FBtr0073821; release=r4.3; species=Dmel; length=420;	72.4	46.101	420	5.19	185	150	189940000	164020000
16	Act79B-PA;CG33278-PA	>Act79B-PA type=protein; loc=3L:21919192..21920681; name=Act79B-PA; dbxref=FlyBase:FBpp0078131,GB_protein:AAF51800.1,FlyBase_Annotation_IDs:CG7478-PA,FlyBase:FBgn0000045; MD5=39641be0e89572229f19b129246a7c7c; parent=FBtr0078478; release=r4.3; species=Dmel; length=376;	27.1	41.786	376	6.25	44	28	189320000	157480000
1271	Yp2-PA	>Yp2-PA type=protein; loc=X:complement(9896411..9897855); name=Yp2-PA; dbxref=GB_protein:AAF46547.2,FlyBase_Annotation_IDs:CG2979-PA,GB_protein:AAF46547.1,FlyBase:FBpp0071359,FlyBase:FBgn0005391; MD5=fc23cff71ad61a914059d3d84d8207f2; parent=FBtr0071424; release=r4.3; species=Dmel; length=459;	65.8	51.653	459	5.31	168	119	183460000	166610000
783	kst-PC;kst-PB;kst-PA	>kst-PC type=protein; loc=3L:3335099..3351300; name=kst-PC; dbxref=GB_protein:AAS64957.1,FlyBase:FBpp0089204,FlyBase_Annotation_IDs:CG12008-PC,FlyBase:FBgn0004167; MD5=e01e522035cb2d79a9ddb703de01c2ab; parent=FBtr0073072; release=r4.3; species=Dmel; length=4207;;>kst-PB type=protein; loc=3L:3335099..3351300; name=kst-PB; dbxref=GB_protein:AAS64958.1,FlyBase:FBpp0089203,FlyBase_Annotation_IDs:CG12…	47.9	483.68	4207	1.57	329	255	156270000	70161000
904	Nap1-PA	>Nap1-PA type=protein; loc=2R:complement(19412917..19414300); name=Nap1-PA; dbxref=FlyBase:FBpp0072128,GB_protein:AAF47097.1,FlyBase_Annotation_IDs:CG5330-PA,FlyBase:FBgn0015268; MD5=000865d4f250b0cc3d2b7681c021638f; parent=FBtr0072219; release=r4.3; species=Dmel; length=370;	51.9	42.767	370	6.31	93	57	148190000	108300000
1213	TpnC73F-PA;TpnC73F-PB	>TpnC73F-PA type=protein; loc=3L:17011516..17013249; name=TpnC73F-PA; dbxref=FlyBase:FBpp0088546,GB_protein:AAF49371.1,FlyBase_Annotation_IDs:CG7930-PA,FlyBase:FBgn0010424; MD5=b9e3958d7158f19475040432a3e02049; parent=FBtr0089585; release=r4.3; species=Dmel; length=155;	65.2	17.696	155	8.41	69	47	145610000	75519000
739	Hsp26-PA	>Hsp26-PA type=protein; loc=3L:complement(9350512..9351135); name=Hsp26-PA; dbxref=FlyBase:FBpp0076224,GB_protein:AAF50288.1,FlyBase_Annotation_IDs:CG4183-PA,FlyBase:FBgn0001225; MD5=d9d18be05b80bad86dd8e516c3ac0b55; parent=FBtr0076496; release=r4.3; species=Dmel; length=208;	82.7	22.994	208	7.33	119	123	144450000	168940000
841	Mhc-PK	>Mhc-PK type=protein; loc=2L:16764610..16783010; name=Mhc-PK; dbxref=FlyBase:FBpp0080463,GB_protein:AAN10968.1,FlyBase_Annotation_IDs:CG17927-PK,FlyBase:FBgn0002741; MD5=6b2df9dde1bf71712095f0419aa05ad3; parent=FBtr0080906; release=r4.3; species=Dmel; length=1936;	5.1	221.4	1936	3.45	98	84	140180000	147070000
1223	trol-PF;trol-PD;trol-PE;trol-PA;trol-PC;trol-PB	>trol-PF type=protein; loc=X:complement(2327311..2400779); name=trol-PF; dbxref=GB_protein:AAF45787.2,FlyBase:FBpp0070435,FlyBase_Annotation_IDs:CG33950-PF,FlyBase:FBgn0001402; MD5=70b49096a207ee20404ea9712c3ce2c6; parent=FBtr0070451; release=r4.3; species=Dmel; length=4629;;>trol-PD type=protein; loc=X:complement(2327311..2361499); name=trol-PD; dbxref=GB_protein:AAN09079.1,FlyBase:FBpp0070440,F…	24.9	513.42	4629	2.94	299	290	116580000	102930000
96	Cam-PA;Cam-PB	>Cam-PA type=protein; loc=2R:7776093..7789698; name=Cam-PA; dbxref=FlyBase:FBpp0087109,GB_protein:AAF58542.1,FlyBase_Annotation_IDs:CG8472-PA,FlyBase:FBgn0000253; MD5=0d8d56d0155abaee6c91bd24448526f1; parent=FBtr0088001; release=r4.3; species=Dmel; length=149;;>Cam-PB type=protein; loc=2R:7780580..7789698; name=Cam-PB; dbxref=FlyBase:FBpp0087110,GB_protein:AAF58543.1,FlyBase_Annotation_IDs:CG8472…	98.7	16.81	149	8.73	55	42	112490000	67294000
1176	sta-PD;sta-PA;sta-PB	>sta-PD type=protein; loc=X:complement(1338711..1339841); name=sta-PD; dbxref=GB_protein:AAN09050.2,FlyBase_Annotation_IDs:CG14792-PD,GB_protein:AAN09050.1,FlyBase:FBpp0070279,FlyBase:FBgn0003517; MD5=988c2c24948820589c034c8fb739e34f; parent=FBtr0070291; release=r4.3; species=Dmel; length=313;;>sta-PA type=protein; loc=X:complement(1338711..1339712); name=sta-PA; dbxref=FlyBase:FBpp0070277,GB_pro…	71.2	35.341	313	6.91	111	71	107640000	140660000
624	Dhc64C-PA;Dhc64C-PB	>Dhc64C-PA type=protein; loc=3L:complement(4788517..4806418); name=Dhc64C-PA; dbxref=FlyBase:FBpp0073215,GB_protein:AAF47942.3,FlyBase_Annotation_IDs:CG7507-PA,FlyBase:FBgn0010349; MD5=fc0b682ff07095b0f654fe5b94c6900b; parent=FBtr0073359; release=r4.3; species=Dmel; length=4639;;>Dhc64C-PB type=protein; loc=3L:complement(4793611..4806418); name=Dhc64C-PB; dbxref=FlyBase:FBpp0073216,GB_protein:AAN…	45.6	530.18	4639	1.97	338	284	105420000	66754000
600	coro-PA;coro-PB;coro-PC	>coro-PA type=protein; loc=2R:complement(2374878..2378697); name=coro-PA; dbxref=FlyBase:FBpp0085526,GB_protein:AAF57403.1,FlyBase_Annotation_IDs:CG9446-PA,FlyBase:FBgn0033109; MD5=9e69a59b5bb440c948af7bc73d86b28f; parent=FBtr0086207; release=r4.3; species=Dmel; length=528;;>coro-PB type=protein; loc=2R:complement(2374878..2378697); name=coro-PB; dbxref=FlyBase:FBpp0085527,GB_protein:AAM70835.1,F…	57.4	57.268	528	5.53	93	57	101210000	43344000
740	Hsp27-PA	>Hsp27-PA type=protein; loc=3L:9358133..9358771; name=Hsp27-PA; dbxref=FlyBase:FBpp0076182,GB_protein:AAF50285.1,FlyBase_Annotation_IDs:CG4466-PA,FlyBase:FBgn0001226; MD5=924f45e3963a006bd6f95a5dc9fa1999; parent=FBtr0076454; release=r4.3; species=Dmel; length=213;	54.9	23.616	213	7.39	82	73	93508000	112670000
627	didum-PC;didum-PA;didum-PB	>didum-PC type=protein; loc=2R:3012292..3019668; name=didum-PC; dbxref=FlyBase:FBpp0088684,GB_protein:AAM68902.1,FlyBase_Annotation_IDs:CG2146-PC,FlyBase:FBgn0015933; MD5=333a93ad683cbea6e2f9f9f689e0be56; parent=FBtr0089743; release=r4.3; species=Dmel; length=1800;;>didum-PA type=protein; loc=2R:3012292..3019668; name=didum-PA; dbxref=FlyBase:FBpp0088686,GB_protein:AAF59241.2,FlyBase_Annotation_I…	41.3	208.24	1800	4.2	242	170	92797000	49717000
68	bel-PA	>bel-PA type=protein; loc=3R:complement(4481510..4485729); name=bel-PA; dbxref=FlyBase:FBpp0081374,GB_protein:AAF54262.1,FlyBase_Annotation_IDs:CG9748-PA,FlyBase:FBgn0000171; MD5=7a5214f0ded2bee922609d09b676d354; parent=FBtr0081888; release=r4.3; species=Dmel; length=798;	48.9	85.08	798	5.07	118	98	91818000	68574000
1114	RpS3A-PA;RpS3A-PB;RpS3A-PD	>RpS3A-PA type=protein; loc=4:complement(86902..87806); name=RpS3A-PA; dbxref=GB_protein:AAF59372.1,FlyBase:FBpp0088242,FlyBase_Annotation_IDs:CG2168-PA,FlyBase:FBgn0017545; MD5=01e3a94c58ad043665c9117cee125392; parent=FBtr0089175; release=r4.3; species=Dmel; length=268;;>RpS3A-PB type=protein; loc=4:complement(86902..87712); name=RpS3A-PB; dbxref=GB_protein:AAN06541.1,FlyBase:FBpp0088243,FlyBase…	63.8	30.34	268	6.78	101	75	90431000	118190000
1203	tmod-PD;tmod-PE;tmod-PF;tmod-PC;tmod-PB;tmod-PA	>tmod-PD type=protein; loc=3R:26359008..26402929; name=tmod-PD; dbxref=FlyBase:FBpp0085021,GB_protein:AAF57064.2,FlyBase_Annotation_IDs:CG1539-PD,FlyBase:FBgn0082582; MD5=e996c3da52b1d24c82bcb8c88ff492f4; parent=FBtr0085659; release=r4.3; species=Dmel; length=439;;>tmod-PE type=protein; loc=3R:26359008..26402929; name=tmod-PE; dbxref=FlyBase:FBpp0085020,GB_protein:AAN14242.1,FlyBase_Annotation_ID…	49.7	49.359	439	6.6	84	58	90228000	47637000
594	CLIP-190-PA;CLIP-190-PB;CLIP-190-PD;CLIP-190-PC	>CLIP-190-PA type=protein; loc=2L:17381560..17405331; name=CLIP-190-PA; dbxref=FlyBase:FBpp0080529,GB_protein:AAF53604.1,FlyBase_Annotation_IDs:CG5020-PA,FlyBase:FBgn0020503; MD5=e76b8e7091af1eecec3a6a731e984443; parent=FBtr0080976; release=r4.3; species=Dmel; length=1690;;>CLIP-190-PB type=protein; loc=2L:17381560..17405331; name=CLIP-190-PB; dbxref=FlyBase:FBpp0080528,GB_protein:AAF53605.2,FlyB…	49.2	189.06	1690	3.02	198	226	81712000	173270000
1270	Yp1-PA	>Yp1-PA type=protein; loc=X:9899138..9900531; name=Yp1-PA; dbxref=FlyBase:FBpp0071354,GB_protein:AAF46548.1,FlyBase_Annotation_IDs:CG2985-PA,FlyBase:FBgn0004045; MD5=aae2c03f6851772888642d1a4409d32d; parent=FBtr0071419; release=r4.3; species=Dmel; length=439;	61.3	48.711	439	4.72	131	110	78989000	92613000
1082	RpLP0-PA	>RpLP0-PA type=protein; loc=3L:22010129..22011153; name=RpLP0-PA; dbxref=FlyBase:FBpp0078134,GB_protein:AAF51807.1,FlyBase_Annotation_IDs:CG7490-PA,FlyBase:FBgn0000100; MD5=86e1796e988a2ee9e406941fb4905ecb; parent=FBtr0078481; release=r4.3; species=Dmel; length=317;	60.9	34.202	317	6.84	64	47	78594000	100520000
703	Gel-PH;Gel-PB;Gel-PD;Gel-PF;Gel-PG;Gel-PA	>Gel-PH type=protein; loc=3R:61827..66656; name=Gel-PH; dbxref=FlyBase_Annotation_IDs:CG1106-PE,FlyBase_Annotation_IDs:CG1106-PH,GB_protein:AAN13333.2,FlyBase:FBpp0078611,FlyBase:FBgn0010225; MD5=3e1c94d0b2b87fb61b68173413352dc1; parent=FBtr0078972; release=r4.3; species=Dmel; length=883;;>Gel-PB type=protein; loc=3R:62486..66656; name=Gel-PB; dbxref=FlyBase:FBpp0078607,GB_protein:AAF52163.1,FlyB…	40.5	98.275	883	5.64	130	74	76770000	44409000
1002	Rack1-PA;CG1796-PA	>Rack1-PA type=protein; loc=2L:complement(7825704..7827169); name=Rack1-PA; dbxref=FlyBase:FBpp0079187,GB_protein:AAF52566.1,FlyBase_Annotation_IDs:CG7111-PA,FlyBase:FBgn0020618; MD5=c367551df53d0ddb1b123145df73b49a; parent=FBtr0079565; release=r4.3; species=Dmel; length=318;	71.4	35.618	318	7.07	76	60	73803000	79898000
121	CG10540-PA	>CG10540-PA type=protein; loc=2R:16565604..16566640; name=CG10540-PA; dbxref=FlyBase:FBpp0071461,GB_protein:AAF46660.1,FlyBase_Annotation_IDs:CG10540-PA,FlyBase:FBgn0034577; MD5=499fbe04f6ba817a7076f7ee6c44ee1c; parent=FBtr0071532; release=r4.3; species=Dmel; length=286;	78	32.759	286	6.56	51	39	73322000	53643000
952	pAbp-PA;pAbp-PB;pAbp-PC;pAbp-PD;pAbp-PE;pAbp-PF;pAbp-PG;pAbp-PH	>pAbp-PA type=protein; loc=2R:13656370..13660080; name=pAbp-PA; dbxref=FlyBase:FBpp0085917,GB_protein:AAM68175.1,FlyBase_Annotation_IDs:CG5119-PA,FlyBase:FBgn0003031; MD5=6bee88b82e3f7d3c442e363e78d07870; parent=FBtr0086738; release=r4.3; species=Dmel; length=634;;>pAbp-PB type=protein; loc=2R:13656370..13660080; name=pAbp-PB; dbxref=FlyBase:FBpp0085919,GB_protein:AAF57745.1,FlyBase_Annotation_ID…	56.2	69.925	634	5.98	122	96	73029000	91391000
1035	Rm62-PA;Rm62-PB;Rm62-PC;Rm62-PE;Rm62-PF;Rm62-PD;CG10777-PB	>Rm62-PA type=protein; loc=3R:complement(1826888..1834192); name=Rm62-PA; dbxref=FlyBase:FBpp0078301,GB_protein:AAG22213.2,FlyBase_Annotation_IDs:CG10279-PA,FlyBase:FBgn0003261; MD5=7f8248af1fe09809bd785d28540ddf28; parent=FBtr0078652; release=r4.3; species=Dmel; length=719;;>Rm62-PB type=protein; loc=3R:complement(1826888..1830938); name=Rm62-PB; dbxref=GB_protein:AAF51926.2,FlyBase_Annotation_I…	49.2	78.547	719	5.52	106	79	69843000	56470000
74	betaTub56D-PB;betaTub56D-PA;betaTub56D-PC;betaTub56D-PD;betaTub60D-PA	>betaTub56D-PB type=protein; loc=2R:complement(14962326..14966352); name=betaTub56D-PB; dbxref=FlyBase:FBpp0085720,GB_protein:AAF57555.1,FlyBase_Annotation_IDs:CG9277-PB,FlyBase:FBgn0003887; MD5=af532e832c1035fa8fb3355ba120f3d1; parent=FBtr0086536; release=r4.3; species=Dmel; length=447;;>betaTub56D-PA type=protein; loc=2R:complement(14962326..14964273); name=betaTub56D-PA; dbxref=FlyBase:FBpp008…	62.2	50.147	447	6.07	133	97	69037000	84408000
1239	up-PF	>up-PF type=protein; loc=X:complement(13427734..13434019); name=up-PF; dbxref=FlyBase_Annotation_IDs:CG7107-PF,GB_protein:AAX52493.1,FlyBase:FBpp0100014,FlyBase:FBgn0004169; MD5=5c1b77b51f13547d849364e11859b1d5; parent=FBtr0100562; release=r4.3; species=Dmel; length=393;	8.1	47.13	393	6.11	29	18	65386000	36061000
900	Myo31DF-PA;Myo31DF-PB	>Myo31DF-PA type=protein; loc=2L:complement(10492334..10506014); name=Myo31DF-PA; dbxref=FlyBase:FBpp0079625,GB_protein:AAF52966.1,FlyBase_Annotation_IDs:CG7438-PA,FlyBase:FBgn0011673; MD5=dd54bab147f725ce3431072ab970e5b0; parent=FBtr0080035; release=r4.3; species=Dmel; length=1011;;>Myo31DF-PB type=protein; loc=2L:complement(10492334..10506014); name=Myo31DF-PB; dbxref=FlyBase:FBpp0079626,GB_pro…	49	117.09	1011	3.72	151	77	65226000	21906000
318	CG31198-PA	>CG31198-PA type=protein; loc=3R:17580291..17583371; name=CG31198-PA; dbxref=FlyBase:FBpp0083526,GB_protein:AAN13881.1,FlyBase_Annotation_IDs:CG31198-PA,FlyBase:FBgn0051198; MD5=ff5009953e2324bb0e1d21234adc0a3f; parent=FBtr0084128; release=r4.3; species=Dmel; length=940;	46.1	106.73	940	3.53	70	46	64192000	77940000
1201	Tm1-PF;Tm1-PK	>Tm1-PF type=protein; loc=3R:11110371..11131630; name=Tm1-PF; dbxref=FlyBase:FBpp0088898,GB_protein:AAN13647.2,FlyBase_Annotation_IDs:CG4898-PF,FlyBase:FBgn0003721; MD5=fceee6ce3bae33287a475fb764664ba2; parent=FBtr0089959; release=r4.3; species=Dmel; length=501;;>Tm1-PK type=protein; loc=3R:11110371..11132844; name=Tm1-PK; dbxref=FlyBase:FBpp0088896,GB_protein:AAS65155.1,FlyBase_Annotation_IDs:CG…	5.8	53.369	501	6.9	18	12	63975000	50665000
810	LanA-PA	>LanA-PA type=protein; loc=3L:complement(6178125..6191762); name=LanA-PA; dbxref=FlyBase:FBpp0076722,GB_protein:AAF50672.2,FlyBase_Annotation_IDs:CG10236-PA,FlyBase:FBgn0002526; MD5=9ed104ae31d2c7bd47b2a83fb50d21ea; parent=FBtr0077014; release=r4.3; species=Dmel; length=3712;	29.6	411.13	3712	1.88	186	169	63256000	50246000
844	Mlc1-PA;Mlc1-PB	>Mlc1-PA type=protein; loc=3R:complement(23483637..23485834); name=Mlc1-PA; dbxref=FlyBase:FBpp0084565,GB_protein:AAF56733.2,FlyBase_Annotation_IDs:CG5596-PA,FlyBase:FBgn0002772; MD5=247da95b381c920d56e75ea3951ca185; parent=FBtr0085195; release=r4.3; species=Dmel; length=155;;>Mlc1-PB type=protein; loc=3R:complement(23483795..23485834); name=Mlc1-PB; dbxref=FlyBase:FBpp0084566,GB_protein:AAN14121…	35.5	17.533	155	7.65	26	14	61434000	84780000
193	CG13335-PA;CG13335-PB	>CG13335-PA type=protein; loc=2R:complement(9087540..9090089); name=CG13335-PA; dbxref=FlyBase:FBpp0086799,GB_protein:AAF58351.2,FlyBase_Annotation_IDs:CG13335-PA,FlyBase:FBgn0033857; MD5=11f30801a2e2ef3bac3afd72c6dec16c; parent=FBtr0087679; release=r4.3; species=Dmel; length=410;;>CG13335-PB type=protein; loc=2R:complement(9087540..9088437); name=CG13335-PB; dbxref=FlyBase:FBpp0086800,GB_protein…	33.2	46.454	410	6.25	28	12	56594000	3376700
1115	RpS3-PA	>RpS3-PA type=protein; loc=3R:19184577..19185577; name=RpS3-PA; dbxref=FlyBase:FBpp0083802,GB_protein:AAF56129.1,FlyBase_Annotation_IDs:CG6779-PA,FlyBase:FBgn0002622; MD5=afce2f20264890e9f016128a095a23e6; parent=FBtr0084410; release=r4.3; species=Dmel; length=246;	74.8	27.471	246	6.09	90	69	55629000	55987000
1100	RpS16-PA	>RpS16-PA type=protein; loc=2R:18113740..18115479; name=RpS16-PA; dbxref=FlyBase:FBpp0071766,GB_protein:AAF46862.1,FlyBase_Annotation_IDs:CG4046-PA,FlyBase:FBgn0034743; MD5=e7f0408a4696f9329449eb7f556de5eb; parent=FBtr0071855; release=r4.3; species=Dmel; length=148;	64.2	16.774	148	7.74	44	37	55553000	53012000
832	me31B-PA;me31B-PB	>me31B-PA type=protein; loc=2L:10239536..10242045; name=me31B-PA; dbxref=FlyBase:FBpp0079565,GB_protein:AAF52881.2,FlyBase_Annotation_IDs:CG4916-PA,FlyBase:FBgn0004419; MD5=13bbcdb1c57fa984e14b75f6806749fc; parent=FBtr0079975; release=r4.3; species=Dmel; length=459;;>me31B-PB type=protein; loc=2L:10240535..10242045; name=me31B-PB; dbxref=FlyBase:FBpp0079566,GB_protein:AAN10728.1,FlyBase_Annotatio…	47.1	51.945	459	4.46	120	92	55442000	29779000
645	Ef1alpha48D-PA;Ef1alpha48D-PB;Ef1alpha100E-PA;Ef1alpha100E-PB;Ef1alpha100E-PC;Ef1alpha100E-PD	>Ef1alpha48D-PA type=protein; loc=2R:7409482..7410870; name=Ef1alpha48D-PA; dbxref=FlyBase:FBpp0087142,GB_protein:AAF58608.1,FlyBase_Annotation_IDs:CG8280-PA,FlyBase:FBgn0000556; MD5=2ae59732b0e0ae621052c7236b70a79c; parent=FBtr0088035; release=r4.3; species=Dmel; length=463;;>Ef1alpha48D-PB type=protein; loc=2R:7409482..7410870; name=Ef1alpha48D-PB; dbxref=FlyBase:FBpp0087143,GB_protein:AAM68698…	38	50.306	463	4.98	83	55	54944000	29464000
839	Mhcl-PA;Mhcl-PE;Mhcl-PB;Mhcl-PC;Mhcl-PD	>Mhcl-PA type=protein; loc=3R:complement(11894324..11922950); name=Mhcl-PA; dbxref=FlyBase_Annotation_IDs:CG31045-PA,GB_protein:AAF55271.2,FlyBase:FBpp0082683,FlyBase:FBgn0026059; MD5=1cd0cba44e0f7b57adb1d689c6239b9a; parent=FBtr0083229; release=r4.3; species=Dmel; length=2028;;>Mhcl-PE type=protein; loc=3R:complement(11894324..11923310); name=Mhcl-PE; dbxref=FlyBase_Annotation_IDs:CG31045-PE,GB_…	28.7	227.32	2028	2.15	140	54	53974000	10070000
1120	RpS7-PA;RpS7-PC;RpS7-PD;RpS7-PB	>RpS7-PA type=protein; loc=3R:complement(26032363..26034379); name=RpS7-PA; dbxref=FlyBase:FBpp0088439,GB_protein:AAF57023.1,FlyBase_Annotation_IDs:CG1883-PA,FlyBase:FBgn0039757; MD5=447ca4c3ce12c2358f0f94bf5fea1d6b; parent=FBtr0089422; release=r4.3; species=Dmel; length=194;;>RpS7-PC type=protein; loc=3R:complement(26032363..26034379); name=RpS7-PC; dbxref=FlyBase:FBpp0088440,GB_protein:AAN14224…	71.6	22.17	194	5.81	72	46	52437000	21268000
812	LanB2-PA	>LanB2-PA type=protein; loc=3L:9591194..9597334; name=LanB2-PA; dbxref=FlyBase:FBpp0076111,GB_protein:AAF50238.1,FlyBase_Annotation_IDs:CG3322-PA,FlyBase:FBgn0002528; MD5=1774e24ee266e878b7db0845823564fb; parent=FBtr0076382; release=r4.3; species=Dmel; length=1639;	35.1	182.34	1639	3.53	163	158	50775000	75698000
1250	Vha68-2-PA;Vha68-2-PB;Vha68-2-PC;Vha68-1-PA;CG5075-PA	>Vha68-2-PA type=protein; loc=2L:12975637..12978066; name=Vha68-2-PA; dbxref=FlyBase:FBpp0079999,GB_protein:AAF53231.1,FlyBase_Annotation_IDs:CG3762-PA,FlyBase:FBgn0020367; MD5=b4e33b325474dd19b6960db5cb951524; parent=FBtr0080418; release=r4.3; species=Dmel; length=614;;>Vha68-2-PB type=protein; loc=2L:12975637..12978066; name=Vha68-2-PB; dbxref=FlyBase:FBpp0080000,GB_protein:AAF53233.1,FlyBase_A…	61.7	68.301	614	5.34	73	68	49829000	58465000
674	exu-PA;exu-PB;exu-PC	>exu-PA type=protein; loc=2R:complement(16183466..16185213); name=exu-PA; dbxref=FlyBase:FBpp0085555,GB_protein:AAF57429.1,FlyBase_Annotation_IDs:CG8994-PA,FlyBase:FBgn0000615; MD5=5cdf9a47a88011b6e9d7e40cc9ba6872; parent=FBtr0086242; release=r4.3; species=Dmel; length=532;;>exu-PB type=protein; loc=2R:complement(16183466..16185213); name=exu-PB; dbxref=FlyBase:FBpp0085556,GB_protein:AAM68399.1,F…	44.4	57.974	532	5.48	70	46	49326000	28605000
611	cpb-PA	>cpb-PA type=protein; loc=2L:1705112..1706224; name=cpb-PA; dbxref=FlyBase:FBpp0077549,GB_protein:AAF51349.1,FlyBase_Annotation_IDs:CG17158-PA,FlyBase:FBgn0011570; MD5=63699f7116834714c9842e71742564ae; parent=FBtr0077881; release=r4.3; species=Dmel; length=276;	75.4	31.363	276	7.15	52	39	47593000	26273000
33	AnnIX-PB;AnnIX-PD;AnnIX-PA;AnnIX-PC	>AnnIX-PB type=protein; loc=3R:16893192..16896496; name=AnnIX-PB; dbxref=FlyBase:FBpp0088506,GB_protein:AAN13848.1,FlyBase_Annotation_IDs:CG5730-PB,FlyBase:FBgn0000083; MD5=2a83a8ebba2c765af1d1642ae7036b04; parent=FBtr0089518; release=r4.3; species=Dmel; length=324;;>AnnIX-PD type=protein; loc=3R:16893192..16896496; name=AnnIX-PD; dbxref=FlyBase:FBpp0088985,GB_protein:AAS65188.1,FlyBase_Annotatio…	63.6	36.073	324	7.36	41	33	46954000	70429000
1216	tral-PA	>tral-PA type=protein; loc=3L:12489399..12493095; name=tral-PA; dbxref=FlyBase:FBpp0075691,FlyBase_Annotation_IDs:CG10686-PA,GB_protein:AAF49905.2,GB_protein:AAF49905.3,FlyBase:FBgn0041775; MD5=54d69953cc57bea799bc84855629544a; parent=FBtr0075959; release=r4.3; species=Dmel; length=652;	45.2	69.339	652	5.71	87	66	46724000	65598000
1097	RpS15Aa-PA;RpS15Aa-PC;RpS15Aa-PD;RpS15Aa-PE	>RpS15Aa-PA type=protein; loc=X:complement(13169925..13170314); name=RpS15Aa-PA; dbxref=FlyBase:FBpp0073624,GB_protein:AAF48256.1,FlyBase_Annotation_IDs:CG2033-PA,FlyBase:FBgn0010198; MD5=cff801b442d4e4dfa786d71bafa2fb16; parent=FBtr0073793; release=r4.3; species=Dmel; length=130;;>RpS15Aa-PC type=protein; loc=X:complement(13169925..13170314); name=RpS15Aa-PC; dbxref=FlyBase:FBpp0073623,GB_protei…	71.5	14.771	130	7.96	28	21	46357000	41279000
1101	RpS17-PB	>RpS17-PB type=protein; loc=3L:complement(9402824..9403644); name=RpS17-PB; dbxref=FlyBase:FBpp0076207,GB_protein:AAF50272.1,FlyBase_Annotation_IDs:CG3922-PB,FlyBase:FBgn0005533; MD5=03edf5c0f514b34ba6142f641ccf4f7a; parent=FBtr0076479; release=r4.3; species=Dmel; length=131;	64.1	15.285	131	7.78	39	26	46112000	34907000
289	Cg25C-PA;Cg25C-PB;Cg25C-PC	>Cg25C-PA type=protein; loc=2L:5030218..5036734; name=Cg25C-PA; dbxref=FlyBase:FBpp0078642,GB_protein:AAF52204.1,FlyBase_Annotation_IDs:CG4145-PA,FlyBase:FBgn0000299; MD5=90fd819d7eb397ce044fb52b4f3eca12; parent=FBtr0079003; release=r4.3; species=Dmel; length=1779;;>Cg25C-PB type=protein; loc=2L:5030218..5036734; name=Cg25C-PB; dbxref=FlyBase:FBpp0078641,GB_protein:AAN10519.1,FlyBase_Annotation_I…	6.5	174.3	1779	3.1	34	39	45884000	36780000
213	CG14685-PB;CG14685-PA;CG14685-PC;CG14685-PD	>Cap-H2; CG14685-PB type=protein; loc=3R:6587305..6591616; name=CG14685-PB; dbxref=FlyBase:FBpp0081748,GB_protein:AAN13484.1,FlyBase_Annotation_IDs:CG14685-PB,FlyBase:FBgn0037831; MD5=c5ec2f8cfbbded21a6e756de0d82f958; parent=FBtr0082271; release=r4.3; species=Dmel; length=979;;>CG14685-PA type=protein; loc=3R:6587305..6591616; name=CG14685-PA; dbxref=FlyBase:FBpp0081747,GB_protein:AAF54547.2,FlyB…	29.9	109.72	979	4.62	109	65	42097000	14688000
1103	RpS19a-PA;RpS19a-PB;RpS19a-PC	>RpS19a-PA type=protein; loc=X:16472170..16472739; name=RpS19a-PA; dbxref=FlyBase:FBpp0074086,GB_protein:AAF48633.1,FlyBase_Annotation_IDs:CG4464-PA,FlyBase:FBgn0010412; MD5=3c25226b523535b66e41a44b0ea5ba1a; parent=FBtr0074311; release=r4.3; species=Dmel; length=156;;>RpS19a-PB type=protein; loc=X:16472170..16472739; name=RpS19a-PB; dbxref=FlyBase:FBpp0074087,GB_protein:AAN09412.1,FlyBase_Annotat…	69.2	17.291	156	8.74	31	27	41998000	48089000
1046	RpL10Ab-PA;RpL10Ab-PC;RpL10Ab-PB	>RpL10Ab-PA type=protein; loc=3L:11796833..11798094; name=RpL10Ab-PA; dbxref=FlyBase:FBpp0075764,GB_protein:AAF50002.2,FlyBase_Annotation_IDs:CG7283-PA,FlyBase:FBgn0036213; MD5=10f16de0b4b7aa8b0b1fe2b1479d7ba8; parent=FBtr0076032; release=r4.3; species=Dmel; length=217;;>RpL10Ab-PC type=protein; loc=3L:11797173..11798094; name=RpL10Ab-PC; dbxref=FlyBase:FBpp0075765,GB_protein:AAN12245.1,FlyBase_A…	63.6	24.273	217	7.97	52	41	40900000	36387000
28	alphaTub84B-PA;alphaTub84D-PA;alphaTub84D-PB	>alphaTub84B-PA type=protein; loc=3R:2912464..2914302; name=alphaTub84B-PA; dbxref=FlyBase:FBpp0081153,GB_protein:AAF54067.1,FlyBase_Annotation_IDs:CG1913-PA,FlyBase:FBgn0003884; MD5=0fb9a8ab497cf0cf80e8f3c8839dc65a; parent=FBtr0081639; release=r4.3; species=Dmel; length=450;;>alphaTub84D-PA type=protein; loc=3R:3356981..3358330; name=alphaTub84D-PA; dbxref=FlyBase:FBpp0081062,GB_protein:AAF54007…	43.6	49.908	450	6.07	86	58	40872000	46215000
1109	RpS27A-PA;Ubi-p63E-PA;Ubi-p63E-PB;Ubi-p63E-PC;CG32744-PA;RpL40-PA;CG11700-PA	>RpS27A-PA type=protein; loc=2L:10409731..10410387; name=RpS27A-PA; dbxref=FlyBase:FBpp0079606,GB_protein:AAF52941.1,FlyBase_Annotation_IDs:CG5271-PA,FlyBase:FBgn0003942; MD5=7371c2dfa1a71af74897f40e692cbc65; parent=FBtr0080016; release=r4.3; species=Dmel; length=156;;>Ubi-p63E-PA type=protein; loc=3L:complement(3883003..3885291); name=Ubi-p63E-PA; dbxref=FlyBase:FBpp0073034,GB_protein:AAF47806.3…	65.4	17.94	156	5.13	40	35	40320000	34849000
696	gammaCop-PB;gammaCop-PA	>gammaCop-PB type=protein; loc=3R:27398168..27401105; name=gammaCop-PB; dbxref=FlyBase:FBpp0085155,GB_protein:AAN14275.1,FlyBase_Annotation_IDs:CG1528-PB,FlyBase:FBgn0028968; MD5=a1feac72a87ccd9e50ea51eda0b35db9; parent=FBtr0085794; release=r4.3; species=Dmel; length=883;;>gammaCop-PA type=protein; loc=3R:27397961..27401105; name=gammaCop-PA; dbxref=FlyBase:FBpp0085154,GB_protein:AAF57160.1,FlyBa…	42.6	97.689	883	4.67	90	54	38388000	24682000
323	CG31343-PA	>CG31343-PA type=protein; loc=3R:17571027..17574643; name=CG31343-PA; dbxref=FlyBase:FBpp0083524,GB_protein:AAN13880.1,FlyBase_Annotation_IDs:CG31343-PA,FlyBase:FBgn0051343; MD5=919c557d8c716e01bf49e98d71767b3a; parent=FBtr0084126; release=r4.3; species=Dmel; length=961;	27.6	108.36	961	4.08	60	42	38060000	35826000
1048	RpL12-PA;RpL12-PB;RpL12-PC	>RpL12-PA type=protein; loc=2R:19568138..19568952; name=RpL12-PA; dbxref=FlyBase:FBpp0072084,GB_protein:AAM68298.1,FlyBase_Annotation_IDs:CG3195-PA,FlyBase:FBgn0034968; MD5=5bbdaa3af012b6f79b471a6ddab9de70; parent=FBtr0072175; release=r4.3; species=Dmel; length=165;;>RpL12-PB type=protein; loc=2R:19568138..19568952; name=RpL12-PB; dbxref=FlyBase:FBpp0072085,GB_protein:AAM68299.1,FlyBase_Annotatio…	46.1	17.673	165	8.71	20	14	36315000	26528000
823	LvpH-PA	>LvpH-PA type=protein; loc=2R:complement(3961552..3963697); name=LvpH-PA; dbxref=GB_protein:AAF59089.2,FlyBase_Annotation_IDs:CG8696-PA,FlyBase:FBpp0087838,GB_protein:AAF59089.3,FlyBase:FBgn0002570; MD5=cf2b2b0850736033596e245e6fdb098a; parent=FBtr0088759; release=r4.3; species=Dmel; length=577;	44.9	66.385	577	5.81	33	15	36152000	6540600
1116	RpS4-PA;RpS4-PB	>RpS4-PA type=protein; loc=3L:13015959..13017771; name=RpS4-PA; dbxref=FlyBase:FBpp0075618,GB_protein:AAF49847.1,FlyBase_Annotation_IDs:CG11276-PA,FlyBase:FBgn0011284; MD5=9432bd09df680f6871c732d2390f7b76; parent=FBtr0075884; release=r4.3; species=Dmel; length=261;;>RpS4-PB type=protein; loc=3L:13015959..13017771; name=RpS4-PB; dbxref=FlyBase:FBpp0075619,GB_protein:AAF49846.1,FlyBase_Annotation_I…	60.5	29.134	261	6.88	82	46	35806000	54161000
1096	RpS14a-PA;RpS14a-PB;RpS14b-PA	>RpS14a-PA type=protein; loc=X:7779270..7779781; name=RpS14a-PA; dbxref=FlyBase:FBpp0071051,GB_protein:AAF46298.1,FlyBase_Annotation_IDs:CG1524-PA,FlyBase:FBgn0004403; MD5=67c629577ede1be33d27f3af361fb96a; parent=FBtr0071095; release=r4.3; species=Dmel; length=151;;>RpS14a-PB type=protein; loc=X:7779270..7779781; name=RpS14a-PB; dbxref=FlyBase:FBpp0071050,GB_protein:AAF46297.1,FlyBase_Annotation_…	48.3	16.265	151	7.9	33	29	35554000	33189000
1092	RpS10b-PB;RpS10b-PC;RpS10a-PA	>RpS10b-PB type=protein; loc=X:19432371..19432850; name=RpS10b-PB; dbxref=FlyBase:FBpp0074500,GB_protein:AAF48978.2,FlyBase_Annotation_IDs:CG14206-PB,FlyBase:FBgn0031035; MD5=0ae8e030c62f6023a9a1cee4231259cf; parent=FBtr0074731; release=r4.3; species=Dmel; length=160;;>RpS10b-PC type=protein; loc=X:19432371..19432850; name=RpS10b-PC; dbxref=FlyBase:FBpp0074501,GB_protein:AAN09507.1,FlyBase_Annota…	47.5	17.878	160	7.38	35	21	35305000	32557000
529	CG8578-PA	>CG8578-PA type=protein; loc=X:15679319..15681247; name=CG8578-PA; dbxref=FlyBase:FBpp0073918,GB_protein:AAF48525.2,FlyBase_Annotation_IDs:CG8578-PA,FlyBase:FBgn0030699; MD5=e51078d496eea70b66819a81331591fd; parent=FBtr0074104; release=r4.3; species=Dmel; length=396;	39.6	45.401	396	6.74	51	35	34257000	24228000
212	CG14648-PA;CG14648-PB	>CG14648-PA type=protein; loc=3R:228924..231974; name=CG14648-PA; dbxref=FlyBase:FBpp0078561,GB_protein:AAF52130.1,FlyBase_Annotation_IDs:CG14648-PA,FlyBase:FBgn0037245; MD5=fb8ec086e8c95c678aeb2caf7433311a; parent=FBtr0078921; release=r4.3; species=Dmel; length=545;;>CG14648-PB type=protein; loc=3R:230794..231974; name=CG14648-PB; dbxref=FlyBase:FBpp0078562,GB_protein:AAN13312.1,FlyBase_Annotati…	50.6	59.742	545	5.27	52	33	34224000	34711000
18	Actn-PA;Actn-PC;Actn-PB	>Actn-PA type=protein; loc=X:complement(1881700..1891224); name=Actn-PA; dbxref=FlyBase:FBpp0070330,GB_protein:AAN09068.1,FlyBase_Annotation_IDs:CG4376-PA,FlyBase:FBgn0000667; MD5=86b86b0e83c0a47bfb16d8287d929cb0; parent=FBtr0070344; release=r4.3; species=Dmel; length=895;;>Actn-PC type=protein; loc=X:complement(1881700..1891224); name=Actn-PC; dbxref=FlyBase:FBpp0070331,GB_protein:AAF45705.2,Fly…	55.1	103.76	895	4.58	87	46	33784000	25067000
1059	RpL23-PA	>RpL23-PA type=protein; loc=2R:18362117..18363239; name=RpL23-PA; dbxref=FlyBase:FBpp0071808,GB_protein:AAF46914.1,FlyBase_Annotation_IDs:CG3661-PA,FlyBase:FBgn0010078; MD5=91472336627593eb0a972b29a50a5e93; parent=FBtr0071897; release=r4.3; species=Dmel; length=140;	54.3	14.936	140	8.93	25	20	33510000	27364000
54	Arp87C-PA;CG4213-PA	>Arp87C-PA type=protein; loc=3R:8517544..8519692; name=Arp87C-PA; dbxref=FlyBase:FBpp0082121,GB_protein:AAF54853.1,FlyBase_Annotation_IDs:CG6174-PA,FlyBase:FBgn0011745; MD5=105a2c307c3dcba5cd37443ca7c41d0d; parent=FBtr0082652; release=r4.3; species=Dmel; length=376;	52.7	42.719	376	6.46	41	31	33212000	44562000
319	CG31233-PA	>CG31233-PA type=protein; loc=3R:17575712..17578893; name=CG31233-PA; dbxref=FlyBase:FBpp0083525,GB_protein:AAF55912.3,FlyBase_Annotation_IDs:CG31233-PA,FlyBase:FBgn0051233; MD5=57ad45a8b15247a589153c3c7428bee7; parent=FBtr0084127; release=r4.3; species=Dmel; length=952;	40.9	106.86	952	4.14	42	27	30572000	26369000
246	CG17272-PA	>CG17272-PA type=protein; loc=3R:complement(16649114..16649817); name=CG17272-PA; dbxref=FlyBase:FBpp0083396,GB_protein:AAF55810.2,FlyBase_Annotation_IDs:CG17272-PA,FlyBase:FBgn0038830; MD5=17c8e61cef1f34a3ccc3b32500f8b333; parent=FBtr0083992; release=r4.3; species=Dmel; length=149;	70.5	17.135	149	9	23	18	30127000	8352000
1102	RpS18-PA;RpS18-PB	>RpS18-PA type=protein; loc=2R:15778971..15779622; name=RpS18-PA; dbxref=FlyBase:FBpp0085586,GB_protein:AAF57491.1,FlyBase_Annotation_IDs:CG8900-PA,FlyBase:FBgn0010411; MD5=97ba9ef101737c9989d87e4dd680b173; parent=FBtr0086274; release=r4.3; species=Dmel; length=152;;>RpS18-PB type=protein; loc=2R:15778971..15779622; name=RpS18-PB; dbxref=FlyBase:FBpp0085585,GB_protein:AAM68401.1,FlyBase_Annotatio…	62.5	17.611	152	8.48	44	37	29851000	36278000
1094	RpS12-PA;RpS12-PB;RpS12-PF;RpS12-PC	>RpS12-PA type=protein; loc=3L:12997456..12998581; name=RpS12-PA; dbxref=FlyBase:FBpp0075611,GB_protein:AAF49851.1,FlyBase_Annotation_IDs:CG11271-PA,FlyBase:FBgn0014027; MD5=54f159efca4334032005428ad4c16c68; parent=FBtr0075877; release=r4.3; species=Dmel; length=139;;>RpS12-PB type=protein; loc=3L:12997456..12998581; name=RpS12-PB; dbxref=FlyBase:FBpp0075612,GB_protein:AAN11845.1,FlyBase_Annotati…	84.2	15.168	139	8.9	29	21	29768000	17498000
742	Hsp83-PA	>Hsp83-PA type=protein; loc=3L:3178031..3180181; name=Hsp83-PA; dbxref=FlyBase:FBpp0072904,GB_protein:AAF47734.1,FlyBase_Annotation_IDs:CG1242-PA,FlyBase:FBgn0001233; MD5=f397796e386213d935f678daad2c75b8; parent=FBtr0073040; release=r4.3; species=Dmel; length=717;	36.5	81.864	717	4.45	63	50	29727000	25573000
851	Moe-PB;Moe-PA;Moe-PJ;Moe-PD;Moe-PE;Moe-PF;Moe-PG;Moe-PH;Moe-PI;Moe-PC	>Moe-PB type=protein; loc=X:complement(8719186..8723773); name=Moe-PB; dbxref=FlyBase:FBpp0071213,GB_protein:AAF46416.1,FlyBase_Annotation_IDs:CG10701-PB,FlyBase:FBgn0011661; MD5=6f66a86333c35105f1094541c3b28bba; parent=FBtr0071270; release=r4.3; species=Dmel; length=649;;>Moe-PA type=protein; loc=X:complement(8719186..8722291); name=Moe-PA; dbxref=FlyBase:FBpp0071214,GB_protein:AAF46417.1,FlyBas…	40.4	76.17	649	5.16	50	43	29651000	20444000
1274	Zeelin1-PB;Zeelin1-PD;Zeelin1-PC;Zeelin1-PE;Zeelin1-PA	>Zeelin1-PB type=protein; loc=3R:complement(10997809..11004851); name=Zeelin1-PB; dbxref=FlyBase:FBpp0082490,GB_protein:AAF55133.2,FlyBase_Annotation_IDs:CG6803-PB,FlyBase:FBgn0038294; MD5=d1bd2c20110c48c5cb6207a582043c32; parent=FBtr0083031; release=r4.3; species=Dmel; length=365;;>Zeelin1-PD type=protein; loc=3R:complement(10997080..11004851); name=Zeelin1-PD; dbxref=FlyBase:FBpp0082492,GB_prot…	35.9	41.666	365	6.79	39	24	29584000	9714600
1249	Vha55-PA;Vha55-PB	>Vha55-PA type=protein; loc=3R:complement(8450492..8453243); name=Vha55-PA; dbxref=FlyBase:FBpp0082140,GB_protein:AAF54836.1,FlyBase_Annotation_IDs:CG17369-PA,FlyBase:FBgn0005671; MD5=abe692af806a9ca77f12b847d1aabcf4; parent=FBtr0082671; release=r4.3; species=Dmel; length=490;;>Vha55-PB type=protein; loc=3R:complement(8450492..8453243); name=Vha55-PB; dbxref=FlyBase:FBpp0082139,GB_protein:AAF5483…	52.7	54.549	490	6.17	35	43	29502000	35556000
1146	shot-PH	>shot-PH type=protein; loc=2R:complement(9381264..9424125); name=shot-PH; dbxref=FlyBase:FBpp0086747,GB_protein:AAF58320.2,FlyBase_Annotation_IDs:CG18076-PH,FlyBase:FBgn0013733; MD5=749b09af5b9cf3352f7124c63489e5a7; parent=FBtr0087621; release=r4.3; species=Dmel; length=8805;	17.1	989.54	8805	1.59	196	159	29368000	18306000
1257	vkg-PA	>vkg-PA type=protein; loc=2L:complement(5012514..5027129); name=vkg-PA; dbxref=FlyBase:FBpp0078672,GB_protein:AAF52203.1,FlyBase_Annotation_IDs:CG16858-PA,FlyBase:FBgn0016075; MD5=0da8a08267e11e26364d70902236670b; parent=FBtr0079036; release=r4.3; species=Dmel; length=1940;	10	193.77	1940	2.27	37	59	28265000	32176000
811	LanB1-PA;LanB1-PB	>LanB1-PA type=protein; loc=2L:7814948..7820387; name=LanB1-PA; dbxref=FlyBase:FBpp0079113,GB_protein:AAF52563.1,FlyBase_Annotation_IDs:CG7123-PA,FlyBase:FBgn0002527; MD5=a6326cdf8fd806bb9123b0c40164dfe7; parent=FBtr0079490; release=r4.3; species=Dmel; length=1788;;>LanB1-PB type=protein; loc=2L:7814948..7820387; name=LanB1-PB; dbxref=FlyBase:FBpp0079114,GB_protein:AAN10647.1,FlyBase_Annotation_I…	23.3	198.33	1788	3.14	121	140	27728000	43721000
1022	REV_CG16903-PA	>REV_CG16903-PA type=protein; loc=X:complement(1934648..1936454); name=CG16903-PA; dbxref=FlyBase:FBpp0070418,GB_protein:AAF45722.1,FlyBase_Annotation_IDs:CG16903-PA,FlyBase:FBgn0040394; MD5=c5cc9ebaa4322b36bd0af159e8ec76d9; parent=FBtr0070434; release=r4.3; species=Dmel; length=560;	1.8	62.323	560	2.92	7	5	27711000	5390400
13	Act42A-PA	>Act42A-PA type=protein; loc=2R:complement(1521661..1522788); name=Act42A-PA; dbxref=FlyBase:FBpp0085365,GB_protein:AAF57294.1,FlyBase_Annotation_IDs:CG12051-PA,FlyBase:FBgn0000043; MD5=2399a0c3c4cdf802eb854e0ba9f098c5; parent=FBtr0086029; release=r4.3; species=Dmel; length=376;	9.6	41.823	376	6.69	17	15	26290000	29487000
1104	RpS20-PA	>RpS20-PA type=protein; loc=3R:16647993..16648964; name=RpS20-PA; dbxref=FlyBase:FBpp0083371,GB_protein:AAF55809.1,FlyBase_Annotation_IDs:CG15693-PA,FlyBase:FBgn0019936; MD5=3b4eeffb6f1e4ae3364b6e9e8b18e234; parent=FBtr0083964; release=r4.3; species=Dmel; length=120;	44.2	13.488	120	8	22	13	26200000	21540000
1076	RpL4-PA	>RpL4-PA type=protein; loc=3R:23748639..23750509; name=RpL4-PA; dbxref=FlyBase:FBpp0084617,GB_protein:AAG22173.1,FlyBase_Annotation_IDs:CG5502-PA,FlyBase:FBgn0003279; MD5=c846b6c4b4ed56d364b2ad352ff789f5; parent=FBtr0085248; release=r4.3; species=Dmel; length=401;	48.4	45.025	401	5.98	35	23	25163000	36074000
631	Dlic2-PA;Dlic2-PC;Dlic2-PD;Dlic2-PB	>Dlic2-PA type=protein; loc=X:11000355..11008000; name=Dlic2-PA; dbxref=FlyBase:FBpp0073297,GB_protein:AAF48011.2,FlyBase_Annotation_IDs:CG1938-PA,FlyBase:FBgn0030276; MD5=23c3000fc9d03b2a6b49f686b74645a5; parent=FBtr0073441; release=r4.3; species=Dmel; length=493;;>Dlic2-PC type=protein; loc=X:11000355..11008000; name=Dlic2-PC; dbxref=FlyBase:FBpp0073298,GB_protein:AAN09288.1,FlyBase_Annotation_…	46.7	54.457	493	6.08	71	61	25037000	41260000
71	betaCop-PA	>betaCop-PA type=protein; loc=X:complement(18215648..18219030); name=betaCop-PA; dbxref=FlyBase:FBpp0074348,GB_protein:AAF48830.2,FlyBase_Annotation_IDs:CG6223-PA,FlyBase:FBgn0008635; MD5=33a7d1821115f57f3bddcd297f368214; parent=FBtr0074576; release=r4.3; species=Dmel; length=964;	36.4	107.41	964	4.38	73	44	25004000	18401000
1118	RpS5b-PA	>RpS5b-PA type=protein; loc=3R:complement(10726252..10727199); name=RpS5b-PA; dbxref=FlyBase:FBpp0082465,GB_protein:AAF55116.1,FlyBase_Annotation_IDs:CG7014-PA,FlyBase:FBgn0038277; MD5=cb483975a84cfa53b58648ab80ce652e; parent=FBtr0083006; release=r4.3; species=Dmel; length=230;	40.4	25.716	230	7.89	30	25	24981000	18592000
1095	RpS13-PA;RpS13-PB	>RpS13-PA type=protein; loc=2L:complement(8363824..8364563); name=RpS13-PA; dbxref=FlyBase:FBpp0079328,GB_protein:AAF52649.1,FlyBase_Annotation_IDs:CG13389-PA,FlyBase:FBgn0010265; MD5=64e6acba0b4cb2697fd1862d9d26fa02; parent=FBtr0079724; release=r4.3; species=Dmel; length=151;;>RpS13-PB type=protein; loc=2L:complement(8363824..8364563); name=RpS13-PB; dbxref=FlyBase:FBpp0099990,FlyBase_Annotation…	51	17.178	151	8.77	26	18	24956000	29439000
632	Dmn-PA	>Dmn-PA type=protein; loc=2R:4403767..4405056; name=Dmn-PA; dbxref=FlyBase:FBpp0087722,GB_protein:AAF59034.1,FlyBase_Annotation_IDs:CG8269-PA,FlyBase:FBgn0021825; MD5=1d94425fbb19a026da4c13f13a918c77; parent=FBtr0088641; release=r4.3; species=Dmel; length=380;	57.6	41.998	380	6.76	46	42	24836000	36885000
310	CG3074-PA;CG3074-PB	>CG3074-PA type=protein; loc=2R:complement(17697945..17699409); name=CG3074-PA; dbxref=FlyBase:FBpp0071698,GB_protein:AAF46818.2,FlyBase_Annotation_IDs:CG3074-PA,FlyBase:FBgn0034709; MD5=96bcadfe9e6c1d252b8f6119729d8e1c; parent=FBtr0071785; release=r4.3; species=Dmel; length=431;;>CG3074-PB type=protein; loc=2R:complement(17697945..17699409); name=CG3074-PB; dbxref=FlyBase:FBpp0071697,GB_protein:…	57.5	48.786	431	6.6	50	37	24694000	28649000
58	ATPsyn-beta-PA;CG5389-PA;ATPsyn-beta-PB	>ATPsyn-beta-PA type=protein; loc=4:1052140..1054660; name=ATPsyn-beta-PA; dbxref=GB_protein:AAF59391.1,FlyBase:FBpp0088250,FlyBase_Annotation_IDs:CG11154-PA,FlyBase:FBgn0010217; MD5=0f33e3078353582da35dbfb8cdb4639d; parent=FBtr0089186; release=r4.3; species=Dmel; length=505;	56	54.107	505	5.52	70	54	24496000	32156000
935	Nup358-PA	>Nup358-PA type=protein; loc=3R:21075353..21084278; name=Nup358-PA; dbxref=GB_protein:AAF56430.2,FlyBase_Annotation_IDs:CG11856-PA,GB_protein:AAF56430.1,FlyBase:FBpp0084188,FlyBase:FBgn0039302; MD5=c4fbcb083110beca9fa4732d02793479; parent=FBtr0084813; release=r4.3; species=Dmel; length=2695;	15.9	296.38	2695	4.04	83	65	23863000	30470000
748	Imp-PA;Imp-PB;Imp-PC;Imp-PD;Imp-PE;Imp-PF;Imp-PG;Imp-PH	>Imp-PA type=protein; loc=X:complement(10642290..10650575); name=Imp-PA; dbxref=FlyBase:FBpp0073276,GB_protein:AAF47958.2,FlyBase_Annotation_IDs:CG1691-PA,FlyBase:FBgn0030235; MD5=2e3f47ed18dab038025ef199ffddea5f; parent=FBtr0073420; release=r4.3; species=Dmel; length=566;;>Imp-PB type=protein; loc=X:complement(10642290..10650575); name=Imp-PB; dbxref=FlyBase:FBpp0073275,GB_protein:AAN09274.1,Fly…	39.2	62.129	566	5.66	53	46	23285000	23844000
1081	RpL9-PA;RpL9-PB	>RpL9-PA type=protein; loc=2L:complement(11002910..11003751); name=RpL9-PA; dbxref=FlyBase:FBpp0079752,GB_protein:AAF53048.2,FlyBase_Annotation_IDs:CG6141-PA,FlyBase:FBgn0015756; MD5=34fd4750956f462f757b4355f18215dd; parent=FBtr0080163; release=r4.3; species=Dmel; length=190;;>RpL9-PB type=protein; loc=2L:complement(11002910..11003751); name=RpL9-PB; dbxref=FlyBase:FBpp0079753,GB_protein:AAF53049…	54.7	21.392	190	7.84	41	35	23281000	20771000
701	Gdh-PA;Gdh-PB	>Gdh-PA type=protein; loc=3R:complement(19762099..19768733); name=Gdh-PA; dbxref=GB_protein:AAF56209.5,FlyBase_Annotation_IDs:CG5320-PA,GB_protein:AAF56209.4,FlyBase:FBpp0088988,FlyBase:FBgn0001098; MD5=7bdd75f0b7ded5d2687215d35efe7efa; parent=FBtr0089498; release=r4.3; species=Dmel; length=562;;>Gdh-PB type=protein; loc=3R:complement(19762099..19764221); name=Gdh-PB; dbxref=FlyBase:FBpp0088496,G…	55.9	62.536	562	5.79	90	98	23272000	70342000
707	Glt-PA;Glt-PB;Glt-PC	>Glt-PA type=protein; loc=2L:8673202..8676672; name=Glt-PA; dbxref=FlyBase:FBpp0079331,GB_protein:AAN10678.1,FlyBase_Annotation_IDs:CG9280-PA,FlyBase:FBgn0001114; MD5=d5df7ed860253f279cabcd4c23a0364a; parent=FBtr0079727; release=r4.3; species=Dmel; length=1026;;>Glt-PB type=protein; loc=2L:8673202..8676672; name=Glt-PB; dbxref=FlyBase:FBpp0079330,GB_protein:AAN10679.1,FlyBase_Annotation_IDs:CG928…	45.8	118.75	1026	3.96	46	49	22918000	35609000
1047	RpL11-PA	>RpL11-PA type=protein; loc=2R:14957347..14958300; name=RpL11-PA; dbxref=FlyBase:FBpp0085717,GB_protein:AAF57560.1,FlyBase_Annotation_IDs:CG7726-PA,FlyBase:FBgn0013325; MD5=682ca7a32dc65d4c4fb73f03ce0cdc71; parent=FBtr0086533; release=r4.3; species=Dmel; length=184;	51.1	21.112	184	8.14	21	15	22784000	26390000
131	CG10911-PA	>CG10911-PA type=protein; loc=2R:complement(13567497..13568869); name=CG10911-PA; dbxref=FlyBase:FBpp0085987,GB_protein:AAF57760.1,FlyBase_Annotation_IDs:CG10911-PA,FlyBase:FBgn0034295; MD5=951a9700cd77d6b0523359bc1ba9f305; parent=FBtr0086808; release=r4.3; species=Dmel; length=359;	23.1	37.648	359	3.38	18	16	22713000	11868000
31	Ance-PA;Ance-PB	>Ance-PA type=protein; loc=2L:13906587..13909106; name=Ance-PA; dbxref=FlyBase:FBpp0080129,GB_protein:AAF53353.2,FlyBase_Annotation_IDs:CG8827-PA,FlyBase:FBgn0012037; MD5=e7dd87cb552e135e9d6841e52a261d30; parent=FBtr0080552; release=r4.3; species=Dmel; length=615;;>Ance-PB type=protein; loc=2L:13906587..13909106; name=Ance-PB; dbxref=FlyBase:FBpp0080130,GB_protein:AAN10856.1,FlyBase_Annotation_ID…	35.3	70.913	615	5.15	27	13	22701000	9503000
1099	RpS15-PA;RpS15-PB	>RpS15-PA type=protein; loc=2R:complement(12085125..12086060); name=RpS15-PA; dbxref=FlyBase:FBpp0086269,GB_protein:AAF57984.1,FlyBase_Annotation_IDs:CG8332-PA,FlyBase:FBgn0034138; MD5=dfe1be0f7a42b717525ecab027c7c122; parent=FBtr0087123; release=r4.3; species=Dmel; length=148;;>RpS15-PB type=protein; loc=2R:complement(12085125..12085874); name=RpS15-PB; dbxref=FlyBase:FBpp0086270,GB_protein:AAM6…	73	17.037	148	8.96	27	21	22627000	15067000
954	Pcmt-PA	>Pcmt-PA type=protein; loc=3R:complement(1378687..1379905); name=Pcmt-PA; dbxref=FlyBase_Annotation_IDs:CG2152-PA,GB_protein:AAF52012.1,FlyBase:FBpp0078405,FlyBase:FBgn0015276; MD5=a91969321cad957b4bddf5ac7311c111; parent=FBtr0078758; release=r4.3; species=Dmel; length=226;	77.4	24.59	226	8.09	39	30	22563000	18580000
1083	RpLP1-PA	>RpLP1-PA type=protein; loc=2L:420075..420555; name=RpLP1-PA; dbxref=FlyBase:FBpp0077716,GB_protein:AAF51499.1,FlyBase_Annotation_IDs:CG4087-PA,FlyBase:FBgn0002593; MD5=14996ea00a002e01173b79d94ab23b2f; parent=FBtr0078056; release=r4.3; species=Dmel; length=112;	71.4	11.513	112	8.82	13	9	22093000	20588000
1251	VhaAC39-PA	>VhaAC39-PA type=protein; loc=X:3726226..3727703; name=VhaAC39-PA; dbxref=FlyBase:FBpp0070584,GB_protein:AAF45902.1,FlyBase_Annotation_IDs:CG2934-PA,FlyBase:FBgn0028665; MD5=0f779bcd26da7ed716438fa7103ded91; parent=FBtr0070611; release=r4.3; species=Dmel; length=350;	48	39.851	350	6.75	59	43	22029000	26868000
850	mod-PA	>mod-PA type=protein; loc=3R:27878457..27880483; name=mod-PA; dbxref=FlyBase:FBpp0085233,GB_protein:AAF57213.1,FlyBase_Annotation_IDs:CG2050-PA,FlyBase:FBgn0002780; MD5=0475f421fccdda40bdf90693f539fb01; parent=FBtr0085874; release=r4.3; species=Dmel; length=542;	42.8	60.309	542	4.4	60	39	21747000	8970000
1067	RpL31-PA;RpL31-PB;RpL31-PC	>RpL31-PA type=protein; loc=2R:5099296..5099737; name=RpL31-PA; dbxref=FlyBase:FBpp0087608,GB_protein:AAM71073.1,FlyBase_Annotation_IDs:CG1821-PA,FlyBase:FBgn0025286; MD5=c0c2c61de126706eeb326248c8db3bbb; parent=FBtr0088525; release=r4.3; species=Dmel; length=124;;>RpL31-PB type=protein; loc=2R:5099296..5099737; name=RpL31-PB; dbxref=FlyBase:FBpp0087610,GB_protein:AAF58920.1,FlyBase_Annotation_ID…	35.5	14.532	124	8.45	11	11	21684000	18751000
1051	RpL14-PA	>RpL14-PA type=protein; loc=3L:8574982..8576247; name=RpL14-PA; dbxref=FlyBase:FBpp0076359,GB_protein:AAF50393.1,FlyBase_Annotation_IDs:CG6253-PA,FlyBase:FBgn0017579; MD5=a8770f33c4e9685bb6fcb587b1869f19; parent=FBtr0076633; release=r4.3; species=Dmel; length=166;	43.4	19.173	166	7.79	32	31	20991000	34365000
1225	tsr-PA	>tsr-PA type=protein; loc=2R:complement(19552207..19554268); name=tsr-PA; dbxref=FlyBase:FBpp0072097,GB_protein:AAF47146.1,FlyBase_Annotation_IDs:CG4254-PA,FlyBase:FBgn0011726; MD5=02b1c8e7700742cac8cd399509394e00; parent=FBtr0072188; release=r4.3; species=Dmel; length=148;	72.3	17.153	148	8.73	27	17	20931000	8253600
1066	RpL30-PA;RpL30-PB	>RpL30-PA type=protein; loc=2L:complement(19004307..19005044); name=RpL30-PA; dbxref=FlyBase:FBpp0080724,GB_protein:AAF53738.1,FlyBase_Annotation_IDs:CG10652-PA,FlyBase:FBgn0015745; MD5=031cba1db79f47afa1ef7dcca63974ea; parent=FBtr0081182; release=r4.3; species=Dmel; length=111;;>RpL30-PB type=protein; loc=2L:complement(19004307..19005044); name=RpL30-PB; dbxref=FlyBase:FBpp0080723,GB_protein:AAN…	58.6	12.234	111	7.58	27	18	20908000	15215000
295	CG2982-PA;CG2982-PB	>CG2982-PA type=protein; loc=X:4164865..4166823; name=CG2982-PA; dbxref=FlyBase:FBpp0070617,GB_protein:AAN09120.1,FlyBase_Annotation_IDs:CG2982-PA,FlyBase:FBgn0029704; MD5=a6b20b5f611c8919dea645afdb93f75b; parent=FBtr0070649; release=r4.3; species=Dmel; length=653;;>CG2982-PB type=protein; loc=X:4164865..4166823; name=CG2982-PB; dbxref=FlyBase:FBpp0070616,GB_protein:AAF45939.2,FlyBase_Annotation_…	46.1	73.097	653	5.14	44	42	20713000	23068000
730	Hrb27C-PA;Hrb27C-PB;Hrb27C-PC	>Hrb27C-PA type=protein; loc=2L:6923906..6925452; name=Hrb27C-PA; dbxref=FlyBase:FBpp0078974,GB_protein:AAF52456.1,FlyBase_Annotation_IDs:CG10377-PA,FlyBase:FBgn0004838; MD5=b3cbf4123650d1cce713c03daf50563c; parent=FBtr0079346; release=r4.3; species=Dmel; length=421;;>Hrb27C-PB type=protein; loc=2L:6923906..6925452; name=Hrb27C-PB; dbxref=FlyBase:FBpp0078976,GB_protein:AAF52457.1,FlyBase_Annotati…	44.2	44.769	421	6.61	37	29	20237000	20545000
53	Arp66B-PA	>Arp66B-PA type=protein; loc=3L:complement(8087906..8089672); name=Arp66B-PA; dbxref=FlyBase:FBpp0076460,GB_protein:AAF50488.1,FlyBase_Annotation_IDs:CG7558-PA,FlyBase:FBgn0011744; MD5=ddf317cc31cb4aa17591b4973b6514d9; parent=FBtr0076737; release=r4.3; species=Dmel; length=418;	42.3	47.032	418	5.97	21	13	20014000	6976000
86	bor-PA	>bor-PA type=protein; loc=3R:complement(12087559..12089674); name=bor-PA; dbxref=FlyBase:FBpp0082728,GB_protein:AAF55289.2,FlyBase_Annotation_IDs:CG6815-PA,FlyBase:FBgn0040237; MD5=9550e905085694c6b773f07bdceddeaa; parent=FBtr0083276; release=r4.3; species=Dmel; length=604;	50.5	68.36	604	5.21	51	40	19957000	18049000
1106	RpS24-PA	>RpS24-PA type=protein; loc=2R:complement(18148285..18148677); name=RpS24-PA; dbxref=FlyBase:FBpp0071846,GB_protein:AAF46871.1,FlyBase_Annotation_IDs:CG3751-PA,FlyBase:FBgn0034751; MD5=7590e7be4b230828427f6faf5d27238c; parent=FBtr0071935; release=r4.3; species=Dmel; length=131;	49.6	15.048	131	8.62	19	20	19756000	23416000
1121	RpS8-PC	>RpS8-PC type=protein; loc=3R:25687653..25689237; name=RpS8-PC; dbxref=FlyBase_Annotation_IDs:CG7808-PC,GB_protein:AAN14192.1,FlyBase:FBpp0099686,FlyBase:FBgn0039713; MD5=6f3fd8d03f294cec518e459314d26d3c; parent=FBtr0085489; release=r4.3; species=Dmel; length=208;	58.7	23.759	208	7.83	37	26	19743000	23593000
1107	RpS25-PA;RpS25-PB	>RpS25-PA type=protein; loc=3R:complement(7041276..7041983); name=RpS25-PA; dbxref=FlyBase:FBpp0081845,GB_protein:AAN13495.1,FlyBase_Annotation_IDs:CG6684-PA,FlyBase:FBgn0010413; MD5=8c5e61719f2edf88581cb7dbfdab6582; parent=FBtr0082369; release=r4.3; species=Dmel; length=117;;>RpS25-PB type=protein; loc=3R:complement(7041276..7041983); name=RpS25-PB; dbxref=FlyBase:FBpp0081846,GB_protein:AAF54605…	34.2	13.201	117	8.24	17	8	19295000	20246000
1182	sw-PJ;sw-PK;sw-PF;sw-PD;sw-PL;sw-PM;sw-PE;sw-PG;sw-PH;sw-PA;sw-PB;sw-PI;sw-PC;Sdic:CG33497-PA;Sdic:CG33499-PA;Sdic:CG32823-PB;Sdic:CG9580-PA	>sw-PJ type=protein; loc=X:complement(20039445..20046386); name=sw-PJ; dbxref=FlyBase:FBpp0088428,GB_protein:AAF50928.2,FlyBase_Annotation_IDs:CG18000-PJ,FlyBase:FBgn0003654; MD5=9fc4872140ba60d3f16dafe9af55de22; parent=FBtr0089406; release=r4.3; species=Dmel; length=663;;>sw-PK type=protein; loc=X:complement(20039445..20046386); name=sw-PK; dbxref=FlyBase:FBpp0088429,GB_protein:AAN09562.1,FlyBas…	40.3	73.916	663	5.31	25	27	18785000	29712000
824	LvpL-PA	>LvpL-PA type=protein; loc=2R:complement(3967759..3969669); name=LvpL-PA; dbxref=FlyBase:FBpp0087837,GB_protein:AAF59087.2,FlyBase_Annotation_IDs:CG8695-PA,FlyBase:FBgn0002571; MD5=c334335d4ed2d3da4ed81094ea2dca41; parent=FBtr0088758; release=r4.3; species=Dmel; length=574;	41.3	65.234	574	5.26	25	14	18722000	6480700
241	CG17018-PD;CG17018-PC;CG17018-PA	>CG17018-PD type=protein; loc=2L:22342510..22356033; name=CG17018-PD; dbxref=GB_protein:AAN10334.2,FlyBase_Annotation_IDs:CG17018-PD,GB_protein:AAN10334.1,FlyBase:FBpp0085311,FlyBase:FBgn0039972; MD5=6a1c55764161d66d2504f0fa32186f70; parent=FBtr0085958; release=r4.3; species=Dmel; length=1305;;>CG17018-PC type=protein; loc=2L:22313420..22356033; name=CG17018-PC; dbxref=GB_protein:AAN10333.2,FlyBa…	20.2	147.69	1305	3.83	53	34	18585000	8842800
708	glu-PA	>SMC4; glu-PA type=protein; loc=2L:complement(16729729..16734206); name=glu-PA; dbxref=FlyBase:FBpp0080489,GB_protein:AAF53560.1,FlyBase_Annotation_IDs:CG11397-PA,FlyBase:FBgn0015391; MD5=784c2924671cae10c08d632ab0b1fa3b; parent=FBtr0080935; release=r4.3; species=Dmel; length=1409;	36.8	159.88	1409	2.61	76	46	18390000	11313000
691	Fmr1-PA	>Fmr1-PA type=protein; loc=3R:complement(5928957..5934467); name=Fmr1-PA; dbxref=FlyBase:FBpp0081675,GB_protein:AAF54493.2,FlyBase_Annotation_IDs:CG6203-PA,FlyBase:FBgn0028734; MD5=8110c21cea11ff1e03c17c7aa623a62d; parent=FBtr0082197; release=r4.3; species=Dmel; length=684;	40.4	76.075	684	4.43	56	44	18346000	13988000
686	fliI-PA	>fliI-PA type=protein; loc=X:21150570..21154858; name=fliI-PA; dbxref=FlyBase:FBpp0076893,GB_protein:AAF50830.2,FlyBase_Annotation_IDs:CG1484-PA,FlyBase:FBgn0000709; MD5=2ff0b8ab01218a3814818b23c05f6854; parent=FBtr0077192; release=r4.3; species=Dmel; length=1256;	18.9	143.68	1256	4.54	53	12	18327000	2610900
1064	RpL28-PA;RpL28-PB;RpL28-PD;RpL28-PC	>RpL28-PA type=protein; loc=3L:complement(3204720..3205506); name=RpL28-PA; dbxref=FlyBase:FBpp0072959,GB_protein:AAN11546.1,FlyBase_Annotation_IDs:CG12740-PA,FlyBase:FBgn0035422; MD5=89d2a7c6ad0e9f3059192b9b5c0bc76b; parent=FBtr0073097; release=r4.3; species=Dmel; length=144;;>RpL28-PB type=protein; loc=3L:complement(3204720..3205506); name=RpL28-PB; dbxref=FlyBase:FBpp0072957,GB_protein:AAF4774…	55.6	16.029	144	8.8	20	21	18193000	29721000
734	Hsc70-3-PA;Hsc70-3-PB;Hsc70-3-PC;Hsc70-3-PD	>Hsc70-3-PA type=protein; loc=X:complement(11636552..11638957); name=Hsc70-3-PA; dbxref=FlyBase:FBpp0073446,GB_protein:AAF48095.1,FlyBase_Annotation_IDs:CG4147-PA,FlyBase:FBgn0001218; MD5=90cfc2d2c129e8a211bff4d9b740fb53; parent=FBtr0073609; release=r4.3; species=Dmel; length=656;;>Hsc70-3-PB type=protein; loc=X:complement(11636552..11638957); name=Hsc70-3-PB; dbxref=FlyBase:FBpp0073445,GB_protei…	40.4	72.26	656	4.9	40	30	17940000	22193000
324	CG31352-PA;unc-115-PC;unc-115-PA;unc-115-PD;unc-115-PB	>CG31352-PA type=protein; loc=3R:complement(5520835..5530670); name=CG31352-PA; dbxref=GB_protein:AAF54427.4,FlyBase_Annotation_IDs:CG31352-PA,GB_protein:AAF54427.3,FlyBase:FBpp0081570,FlyBase:FBgn0051352; MD5=b25887d2712b7de2903da7ee31afc559; parent=FBtr0082092; release=r4.3; species=Dmel; length=806;;>unc-115-PC type=protein; loc=3R:complement(5513187..5517464); name=unc-115-PC; dbxref=FlyBase:…	38	89.597	806	5.1	84	60	17844000	14657000
1227	Tudor-SN-PA	>Tudor-SN-PA type=protein; loc=3L:complement(243038..247742); name=Tudor-SN-PA; dbxref=FlyBase:FBpp0072419,GB_protein:AAF47366.1,FlyBase_Annotation_IDs:CG7008-PA,FlyBase:FBgn0035121; MD5=701c9a369d3a19fef028cdbc20f725df; parent=FBtr0072519; release=r4.3; species=Dmel; length=926;	46.2	103.1	926	4.1	46	33	17805000	17304000
1150	sls-PC;sls-PA	>sls-PC type=protein; loc=3L:complement(2023917..2097829); name=sls-PC; dbxref=FlyBase:FBpp0072728,GB_protein:AAG22226.2,FlyBase_Annotation_IDs:CG1915-PC,FlyBase:FBgn0003432; MD5=c88afc1d1a0db2103f8fbbf53eb9f98c; parent=FBtr0072849; release=r4.3; species=Dmel; length=18074;;>sls-PA type=protein; loc=3L:complement(2074524..2097829); name=sls-PA; dbxref=FlyBase:FBpp0072727,GB_protein:AAF47604.1,Fly…	3.3	2058.2	18074	2.03	80	26	17541000	2679700
478	CG6904-PA;CG6904-PB;CG6904-PC	>CG6904-PA type=protein; loc=3R:complement(10967928..10971099); name=CG6904-PA; dbxref=GB_protein:AAF55132.2,FlyBase_Annotation_IDs:CG6904-PA,GB_protein:AAF55132.1,FlyBase:FBpp0082496,FlyBase:FBgn0038293; MD5=b830d0f331b72728f71faadfe7bf574d; parent=FBtr0083037; release=r4.3; species=Dmel; length=709;;>CG6904-PB type=protein; loc=3R:complement(10967928..10970961); name=CG6904-PB; dbxref=FlyBase:F…	40.3	81.753	709	5.12	39	19	17152000	4877700
83	blw-PA	>blw-PA type=protein; loc=2R:18306786..18309271; name=blw-PA; dbxref=FlyBase:FBpp0071794,GB_protein:AAF46903.1,FlyBase_Annotation_IDs:CG3612-PA,FlyBase:FBgn0011211; MD5=9adab5c6a725023536c45cc02a2d2dad; parent=FBtr0071883; release=r4.3; species=Dmel; length=552;	34.8	59.421	552	5.97	41	38	17101000	21979000
471	CG6767-PB;CG6767-PA	>CG6767-PB type=protein; loc=3L:complement(9658316..9669179); name=CG6767-PB; dbxref=GB_protein:AAF50224.3,FlyBase_Annotation_IDs:CG6767-PB,GB_protein:AAF50224.2,FlyBase:FBpp0076145,FlyBase:FBgn0036030; MD5=4356d5701cc7258d18545ebb87b18925; parent=FBtr0076416; release=r4.3; species=Dmel; length=388;;>CG6767-PA type=protein; loc=3L:complement(9658316..9668397); name=CG6767-PA; dbxref=FlyBase:FBpp0…	40.2	42.696	388	6.88	37	14	16840000	7510400
1152	SMC2-PA	>SMC2; SMC2-PA type=protein; loc=2R:complement(10363538..10367417); name=SMC2-PA; dbxref=FlyBase:FBpp0086591,GB_protein:AAF58197.1,FlyBase_Annotation_IDs:CG10212-PA,FlyBase:FBgn0027783; MD5=3a04748e6b2ab8c9ae791d06503589c6; parent=FBtr0087461; release=r4.3; species=Dmel; length=1179;	42.9	134.33	1179	3.51	76	43	16710000	16934000
1181	swa-PA	>swa-PA type=protein; loc=X:complement(6208920..6210832); name=swa-PA; dbxref=FlyBase:FBpp0070884,GB_protein:AAF46160.3,FlyBase_Annotation_IDs:CG3429-PA,FlyBase:FBgn0003655; MD5=8ce727fe5401e3d069f7f0adf9ebf0bc; parent=FBtr0070922; release=r4.3; species=Dmel; length=548;	51.6	62.069	548	5.69	61	51	16414000	25798000
1056	RpL21-PA	>RpL21-PA type=protein; loc=2L:complement(22234822..22235298); name=RpL21-PA; dbxref=FlyBase:FBpp0085314,GB_protein:AAF57259.1,FlyBase_Annotation_IDs:CG12775-PA,FlyBase:FBgn0032987; MD5=b2e4b76ae2c566ebe381be45fdd2f9a9; parent=FBtr0085961; release=r4.3; species=Dmel; length=159;	42.1	18.476	159	7.79	37	26	16321000	17459000
1122	RpS9-PA;RpS9-PD;RpS9-PB	>RpS9-PA type=protein; loc=3L:complement(9483931..9485225); name=RpS9-PA; dbxref=FlyBase:FBpp0076152,GB_protein:AAF50249.1,FlyBase_Annotation_IDs:CG3395-PA,FlyBase:FBgn0010408; MD5=7752e85d52003f2a9702c19d0b7cfb88; parent=FBtr0076423; release=r4.3; species=Dmel; length=195;;>RpS9-PD type=protein; loc=3L:complement(9483931..9485225); name=RpS9-PD; dbxref=FlyBase:FBpp0076154,GB_protein:AAN11946.1,F…	46.7	22.623	195	6.86	38	38	16041000	25133000
911	Ndg-PB;Ndg-PA	>Ndg-PB type=protein; loc=2R:5826087..5833534; name=Ndg-PB; dbxref=FlyBase:FBpp0087439,GB_protein:AAS64880.1,FlyBase_Annotation_IDs:CG12908-PB,FlyBase:FBgn0026403; MD5=eb5ba7f01d1f9f469a47ef6be4e0f1aa; parent=FBtr0088350; release=r4.3; species=Dmel; length=1370;;>Ndg-PA type=protein; loc=2R:5826087..5833534; name=Ndg-PA; dbxref=FlyBase:FBpp0087438,GB_protein:AAF58809.3,FlyBase_Annotation_IDs:CG12…	23.9	151.3	1370	3.03	57	65	15942000	24751000
1163	sop-PA	>sop-PA type=protein; loc=2L:complement(9896330..9897130); name=sop-PA; dbxref=FlyBase:FBpp0079500,GB_protein:AAF52822.1,FlyBase_Annotation_IDs:CG5920-PA,FlyBase:FBgn0004867; MD5=207bcaed11f5ff09092a8f6cd10003e0; parent=FBtr0079905; release=r4.3; species=Dmel; length=267;	50.6	28.899	267	7.96	31	26	15830000	19042000
1029	RfaBp-PA	>RfaBp-PA type=protein; loc=4:1085358..1096361; name=RfaBp-PA; dbxref=GB_protein:AAF59387.2,FlyBase:FBpp0088252,FlyBase_Annotation_IDs:CG11064-PA,FlyBase:FBgn0016724; MD5=54c9066b1303d83dcbd92ecb4e97e57a; parent=FBtr0089188; release=r4.3; species=Dmel; length=3351;	8.1	372.67	3351	4.71	33	22	15768000	8972700
1084	RpLP2-PA;RpLP2-PB	>RpLP2-PA type=protein; loc=2R:12101086..12101424; name=RpLP2-PA; dbxref=FlyBase:FBpp0086252,GB_protein:AAF57979.1,FlyBase_Annotation_IDs:CG4918-PA,FlyBase:FBgn0003274; MD5=b28d6b4fec46edabc2fa2ec06e21105f; parent=FBtr0087105; release=r4.3; species=Dmel; length=113;;>RpLP2-PB type=protein; loc=2R:12101086..12101424; name=RpLP2-PB; dbxref=FlyBase:FBpp0089424,GB_protein:AAS64838.1,FlyBase_Annotatio…	69	11.757	113	8.65	21	13	14458000	8411100
34	AnnX-PA;CG33491-PA;CG33487-PA;CG33496-PA;CG33498-PA	>AnnX-PA type=protein; loc=X:complement(20005277..20007062); name=AnnX-PA; dbxref=FlyBase:FBpp0070024,GB_protein:AAF45380.1,FlyBase_Annotation_IDs:CG9579-PA,FlyBase:FBgn0000084; MD5=7b4e73f0292d572e324bc617a51eee9f; parent=FBtr0070025; release=r4.3; species=Dmel; length=320;	69.4	35.59	320	7.22	46	43	14407000	57804000
552	CG9281-PB;CG9281-PC	>CG9281-PB type=protein; loc=X:complement(15540873..15542911); name=CG9281-PB; dbxref=FlyBase:FBpp0073872,GB_protein:AAF48493.1,FlyBase_Annotation_IDs:CG9281-PB,FlyBase:FBgn0030672; MD5=03dc60d55cadc7ff3582fe4ab8b843f2; parent=FBtr0074056; release=r4.3; species=Dmel; length=611;;>CG9281-PC type=protein; loc=X:complement(15540873..15542911); name=CG9281-PC; dbxref=FlyBase:FBpp0073873,GB_protein:AA…	37.5	69.501	611	6.35	65	39	14271000	6636600
781	Klp3A-PA	>Klp3A-PA type=protein; loc=X:complement(2455832..2459754); name=Klp3A-PA; dbxref=FlyBase:FBpp0070432,GB_protein:AAF45793.1,FlyBase_Annotation_IDs:CG8590-PA,FlyBase:FBgn0011606; MD5=a17ca4a1a34a34631c8da4e11c553361; parent=FBtr0070448; release=r4.3; species=Dmel; length=1212;	29.5	135.81	1212	3.64	56	44	14215000	11634000
1057	RpL22-PA	>RpL22-PA type=protein; loc=X:complement(619549..621916); name=RpL22-PA; dbxref=FlyBase:FBpp0070143,GB_protein:AAF45546.1,FlyBase_Annotation_IDs:CG7434-PA,FlyBase:FBgn0015288; MD5=a26dc5dfcb32ff692f0397cf729fb53a; parent=FBtr0070148; release=r4.3; species=Dmel; length=299;	27.4	30.61	299	7.11	41	31	14175000	18537000
1246	Vha26-PA;Vha26-PB	>Vha26-PA type=protein; loc=3R:1417728..1419073; name=Vha26-PA; dbxref=FlyBase:FBpp0078350,GB_protein:AAF51998.1,FlyBase_Annotation_IDs:CG1088-PA,FlyBase:FBgn0015324; MD5=31a012818729f11dddd32a3732cfbc05; parent=FBtr0078701; release=r4.3; species=Dmel; length=226;;>Vha26-PB type=protein; loc=3R:1417728..1419073; name=Vha26-PB; dbxref=FlyBase:FBpp0078349,GB_protein:AAF51997.1,FlyBase_Annotation_ID…	72.1	26.082	226	7.41	38	30	13886000	17187000
787	l(1)G0156-PB;l(1)G0156-PA;CG32026-PA	>l(1)G0156-PB type=protein; loc=X:complement(19353227..19355636); name=l(1)G0156-PB; dbxref=FlyBase:FBpp0074550,GB_protein:AAF48965.1,FlyBase_Annotation_IDs:CG12233-PB,FlyBase:FBgn0027291; MD5=9f977ea006542241d601beeff1126caf; parent=FBtr0074781; release=r4.3; species=Dmel; length=377;;>l(1)G0156-PA type=protein; loc=X:complement(19353227..19355636); name=l(1)G0156-PA; dbxref=FlyBase:FBpp0074549,…	46.4	40.844	377	7.06	57	49	13846000	15884000
969	porin-PA;porin-PB;porin-PC	>porin-PA type=protein; loc=2L:complement(10847871..10848863); name=porin-PA; dbxref=GB_protein:AAF53022.1,FlyBase_Annotation_IDs:CG6647-PA,FlyBase:FBpp0079771,FlyBase:FBgn0004363; MD5=e98fb50e922a689b02694297d58c4742; parent=FBtr0080182; release=r4.3; species=Dmel; length=282;;>porin-PB type=protein; loc=2L:complement(10847871..10848863); name=porin-PB; dbxref=GB_protein:AAN10766.1,FlyBase_Annot…	67.4	30.55	282	7.69	30	31	13679000	12728000
1017	REV_CdGAPr-PA	>REV_CdGAPr-PA type=protein; loc=2L:complement(19772874..19778721); name=CdGAPr-PA; dbxref=FlyBase:FBpp0080851,GB_protein:AAF53844.2,FlyBase_Annotation_IDs:CG10538-PA,FlyBase:FBgn0032821; MD5=ac56fcdf9c49895de952e2be3f934f21; parent=FBtr0081318; release=r4.3; species=Dmel; length=1843;	1.5	204.21	1843	2.3	8	2	13664000	199100
994	Qm-PA;Qm-PB	>Qm-PA type=protein; loc=3L:complement(23027558..23029138); name=Qm-PA; dbxref=FlyBase:FBpp0070046,GB_protein:AAF45440.1,FlyBase_Annotation_IDs:CG17521-PA,FlyBase:FBgn0024733; MD5=a21ae4fdf57e935a5fb2b1b7c681fc43; parent=FBtr0070047; release=r4.3; species=Dmel; length=218;;>Qm-PB type=protein; loc=3L:complement(23027558..23029138); name=Qm-PB; dbxref=FlyBase:FBpp0070047,GB_protein:AAG22453.2,FlyB…	52.3	25.527	218	7.94	19	17	13656000	16394000
1050	RpL13-PA;RpL13-PB	>RpL13-PA type=protein; loc=2L:9967635..9968418; name=RpL13-PA; dbxref=FlyBase:FBpp0079484,GB_protein:AAF52842.1,FlyBase_Annotation_IDs:CG4651-PA,FlyBase:FBgn0011272; MD5=6aea7ab718156ab77fd20fc1241572d5; parent=FBtr0079888; release=r4.3; species=Dmel; length=218;;>RpL13-PB type=protein; loc=2L:9967635..9968418; name=RpL13-PB; dbxref=FlyBase:FBpp0099517,FlyBase_Annotation_IDs:CG4651-PB,GB_protein…	37.6	24.951	218	7.42	27	13	13617000	21865000
340	CG32633-PA	>CG32633-PA type=protein; loc=X:13395648..13396750; name=CG32633-PA; dbxref=FlyBase:FBpp0073631,GB_protein:AAN09330.1,FlyBase_Annotation_IDs:CG32633-PA,FlyBase:FBgn0052633; MD5=c3e20c3ef0c6edb6ceda525068404a02; parent=FBtr0073800; release=r4.3; species=Dmel; length=285;	66.7	30.96	285	7.3	27	23	12875000	14288000
623	deltaCOP-PA	>deltaCOP-PA type=protein; loc=X:complement(1715678..1717753); name=deltaCOP-PA; dbxref=FlyBase:FBpp0070355,GB_protein:AAF45673.1,FlyBase_Annotation_IDs:CG14813-PA,FlyBase:FBgn0028969; MD5=2d939f076e9162bf3c15064234f8062c; parent=FBtr0070371; release=r4.3; species=Dmel; length=532;	40	57.904	532	5.49	36	25	12865000	9869900
1052	RpL17-PA;RpL17-PB;RpL17-PC;RpL17-PD	>RpL17-PA type=protein; loc=X:complement(6587016..6588374); name=RpL17-PA; dbxref=FlyBase:FBpp0070943,GB_protein:AAF46195.1,FlyBase_Annotation_IDs:CG3203-PA,FlyBase:FBgn0029897; MD5=ac8aff56af05af0bddb89ce79b8e727e; parent=FBtr0070983; release=r4.3; species=Dmel; length=186;;>RpL17-PB type=protein; loc=X:complement(6587016..6588374); name=RpL17-PB; dbxref=FlyBase:FBpp0070940,GB_protein:AAN09182.1…	21	21.593	186	7.08	22	17	12576000	18691000
697	gammaTub37C-PA;gammaTub23C-PA	>gammaTub37C-PA type=protein; loc=2L:complement(19179975..19181581); name=gammaTub37C-PA; dbxref=FlyBase:FBpp0080769,GB_protein:AAF53774.1,FlyBase_Annotation_IDs:CG17566-PA,FlyBase:FBgn0010097; MD5=a8bf58883ebc102fb92907c179c1e129; parent=FBtr0081228; release=r4.3; species=Dmel; length=457;	42.5	51.296	457	6.26	31	19	12200000	9953500
592	ck-PA;ck-PB	>ck-PA type=protein; loc=2L:complement(15041346..15049360); name=ck-PA; dbxref=FlyBase:FBpp0080282,GB_protein:AAF53435.1,FlyBase_Annotation_IDs:CG7595-PA,FlyBase:FBgn0000317; MD5=283ef1438cfaf1550bdb1c47a74d33fb; parent=FBtr0080723; release=r4.3; species=Dmel; length=2167;;>ck-PB type=protein; loc=2L:complement(15041346..15049360); name=ck-PB; dbxref=FlyBase:FBpp0080283,GB_protein:AAN10886.1,FlyB…	11.7	250.31	2167	3.64	71	34	12019000	3675900
1117	RpS5a-PA	>RpS5a-PA type=protein; loc=X:complement(16977643..16981136); name=RpS5a-PA; dbxref=FlyBase:FBpp0074180,GB_protein:AAF48700.1,FlyBase_Annotation_IDs:CG8922-PA,FlyBase:FBgn0002590; MD5=353104e218fcc6d4b660d1bd47016c81; parent=FBtr0074406; release=r4.3; species=Dmel; length=228;	10.1	25.434	228	7.89	15	12	11734000	10683000
511	CG8029-PA;CG8029-PB	>CG8029-PA type=protein; loc=2R:4719578..4720915; name=CG8029-PA; dbxref=FlyBase:FBpp0087669,GB_protein:AAF58965.1,FlyBase_Annotation_IDs:CG8029-PA,FlyBase:FBgn0033393; MD5=6a8731293109cbfcf230af0b1a101031; parent=FBtr0088588; release=r4.3; species=Dmel; length=379;;>CG8029-PB type=protein; loc=2R:4719578..4720915; name=CG8029-PB; dbxref=FlyBase:FBpp0087668,GB_protein:AAF58966.2,FlyBase_Annotatio…	15.6	41.123	379	8.06	9	7	11435000	9800800
685	FK506-bp1-PA	>FK506-bp1-PA type=protein; loc=3R:complement(11157429..11158750); name=FK506-bp1-PA; dbxref=FlyBase:FBpp0082574,GB_protein:AAF55171.2,FlyBase_Annotation_IDs:CG6226-PA,FlyBase:FBgn0013269; MD5=81da0d3b2da34b54d358bde310718f1a; parent=FBtr0083120; release=r4.3; species=Dmel; length=357;	32.2	39.343	357	6.41	42	44	11385000	24228000
1142	SF2-PA	>SF2-PA type=protein; loc=3R:complement(12166379..12167613); name=SF2-PA; dbxref=FlyBase:FBpp0082724,GB_protein:AAF55300.1,FlyBase_Annotation_IDs:CG6987-PA,FlyBase:FBgn0040284; MD5=f99c9d094c02395d6120cd763080049a; parent=FBtr0083272; release=r4.3; species=Dmel; length=255;	42.4	28.35	255	7.3	27	23	11214000	19751000
149	CG11669-PA	>CG11669-PA type=protein; loc=2R:complement(3981365..3983462); name=CG11669-PA; dbxref=FlyBase:FBpp0087836,GB_protein:AAF59084.2,FlyBase_Annotation_IDs:CG11669-PA,FlyBase:FBgn0033296; MD5=37d01e3fbb7099928ee557ed23ceec41; parent=FBtr0088757; release=r4.3; species=Dmel; length=599;	29.9	67.2	599	4.83	18	5	11176000	1540900
799	l(2)37Cc-PA;l(2)37Cc-PB	>l(2)37Cc-PA type=protein; loc=2L:complement(19118351..19119481); name=l(2)37Cc-PA; dbxref=FlyBase:FBpp0080708,GB_protein:AAN11026.1,FlyBase_Annotation_IDs:CG10691-PA,FlyBase:FBgn0002031; MD5=f6dedd003fb09a6103f763fec2be2c86; parent=FBtr0081165; release=r4.3; species=Dmel; length=276;;>l(2)37Cc-PB type=protein; loc=2L:complement(19118351..19119481); name=l(2)37Cc-PB; dbxref=FlyBase:FBpp0080707,GB…	65.9	30.383	276	7.4	33	22	10986000	6997900
706	Gl-PA	>Gl-PA type=protein; loc=3L:13895108..13899449; name=Gl-PA; dbxref=FlyBase:FBpp0075498,GB_protein:AAF49788.1,FlyBase_Annotation_IDs:CG9206-PA,FlyBase:FBgn0001108; MD5=d2f89d389347e92f2b60e0b276e76a95; parent=FBtr0075756; release=r4.3; species=Dmel; length=1265;	45	141.22	1265	3.55	58	69	10739000	34785000
995	qua-PA;qua-PB	>qua-PA type=protein; loc=2L:complement(17482893..17492690); name=qua-PA; dbxref=FlyBase:FBpp0080549,GB_protein:AAF53623.1,FlyBase_Annotation_IDs:CG6433-PA,FlyBase:FBgn0003187; MD5=7dc0dd6e4a50c40e977b2d8d5d351165; parent=FBtr0080996; release=r4.3; species=Dmel; length=887;;>qua-PB type=protein; loc=2L:complement(17482893..17487760); name=qua-PB; dbxref=FlyBase:FBpp0080550,GB_protein:AAN10991.1,F…	25.6	100.95	887	4.09	61	24	10694000	2399400
950	P5cr-PA	>P5cr-PA type=protein; loc=3R:14854891..14855791; name=P5cr-PA; dbxref=FlyBase:FBpp0083127,GB_protein:AAF55626.1,FlyBase_Annotation_IDs:CG6009-PA,FlyBase:FBgn0015781; MD5=16a2df34125fa282c2a4e0d00ab87af7; parent=FBtr0083713; release=r4.3; species=Dmel; length=280;	38.2	29.621	280	8.06	19	16	10534000	10734000
625	dhd-PA	>dhd-PA type=protein; loc=X:5157697..5158017; name=dhd-PA; dbxref=FlyBase:FBpp0070717,GB_protein:AAF46019.1,FlyBase_Annotation_IDs:CG4193-PA,FlyBase:FBgn0011761; MD5=a36ade5b4ba7df96ebe2c72e2259b7d9; parent=FBtr0070749; release=r4.3; species=Dmel; length=107;	37.4	12.384	107	8.88	11	13	10488000	15952000
746	Idgf4-PA;Idgf4-PB	>Idgf4-PA type=protein; loc=X:complement(9773632..9775693); name=Idgf4-PA; dbxref=FlyBase:FBpp0071328,GB_protein:AAF46534.1,FlyBase_Annotation_IDs:CG1780-PA,FlyBase:FBgn0026415; MD5=67942d65f740bef1da7cd1834a8656d9; parent=FBtr0071393; release=r4.3; species=Dmel; length=442;;>Idgf4-PB type=protein; loc=X:complement(9773632..9775693); name=Idgf4-PB; dbxref=FlyBase:FBpp0071329,GB_protein:AAN09618.1…	48.2	48.604	442	6.22	19	18	10414000	19210000
1	14-3-3epsilon-PA;14-3-3epsilon-PB;14-3-3epsilon-PD;14-3-3epsilon-PC	>14-3-3epsilon-PA type=protein; loc=3R:14068568..14074007; name=14-3-3epsilon-PA; dbxref=FlyBase:FBpp0082987,GB_protein:AAF55519.2,FlyBase_Annotation_IDs:CG31196-PA,FlyBase:FBgn0020238; MD5=e3d4754790310e5d929d6f9769e621bf; parent=FBtr0083565; release=r4.3; species=Dmel; length=262;;>14-3-3epsilon-PB type=protein; loc=3R:14068568..14074007; name=14-3-3epsilon-PB; dbxref=FlyBase:FBpp0082988,GB_pro…	59.5	29.798	262	6.38	45	37	10331000	28334000
1079	RpL7-PA	>RpL7-PA type=protein; loc=2L:10201230..10202055; name=RpL7-PA; dbxref=FlyBase:FBpp0079536,GB_protein:AAF52868.1,FlyBase_Annotation_IDs:CG4897-PA,FlyBase:FBgn0005593; MD5=6c173242113a02c4d9003f2e5857d863; parent=FBtr0079946; release=r4.3; species=Dmel; length=252;	59.5	29.552	252	7.16	30	34	10308000	13550000
1211	TpnC47D-PA	>TpnC47D-PA type=protein; loc=2R:complement(6790024..6791139); name=TpnC47D-PA; dbxref=FlyBase:FBpp0087280,GB_protein:AAF58687.1,FlyBase_Annotation_IDs:CG9073-PA,FlyBase:FBgn0010423; MD5=761e1001c197b64ebc2e9f81422707d5; parent=FBtr0088184; release=r4.3; species=Dmel; length=155;	43.2	17.883	155	8.96	15	9	10234000	4445900
722	His2Av-PA	>His2Av-PA type=protein; loc=3R:22692815..22694305; name=His2Av-PA; dbxref=FlyBase:FBpp0084434,GB_protein:AAF56631.1,FlyBase_Annotation_IDs:CG5499-PA,FlyBase:FBgn0001197; MD5=676bf5e5c89ab8fb7409c747b9e0392d; parent=FBtr0085062; release=r4.3; species=Dmel; length=141;	34.8	14.981	141	7.94	9	8	10103000	14924000
607	Cp1-PC;Cp1-PA;Cp1-PB	>Cp1-PC type=protein; loc=2R:9477101..9483645; name=Cp1-PC; dbxref=FlyBase:FBpp0086719,GB_protein:AAM68565.1,FlyBase_Annotation_IDs:CG6692-PC,FlyBase:FBgn0013770; MD5=77d1cda1fa3150f10220d2c8cc9a71dd; parent=FBtr0087593; release=r4.3; species=Dmel; length=371;;>Cp1-PA type=protein; loc=2R:9478145..9483645; name=Cp1-PA; dbxref=FlyBase:FBpp0086718,GB_protein:AAF58311.1,FlyBase_Annotation_IDs:CG6692…	36.4	41.6	371	6.85	38	22	10076000	14835000
903	Nacalpha-PA;Nacalpha-PB;Nacalpha-PC	>Nacalpha-PA type=protein; loc=2R:complement(8275772..8276422); name=Nacalpha-PA; dbxref=FlyBase:FBpp0086973,GB_protein:AAM68653.1,FlyBase_Annotation_IDs:CG8759-PA,FlyBase:FBgn0017565; MD5=6cf34b56a6783d3da562f1ee380609de; parent=FBtr0087860; release=r4.3; species=Dmel; length=217;;>Nacalpha-PB type=protein; loc=2R:complement(8275772..8276422); name=Nacalpha-PB; dbxref=FlyBase:FBpp0086971,GB_prot…	43.8	23.021	217	7.28	29	18	9846300	10021000
541	CG8863-PA;CG8863-PB;CG8863-PC;CG8863-PD;CG8863-PE	>CG8863-PA type=protein; loc=3R:9209201..9210499; name=CG8863-PA; dbxref=FlyBase:FBpp0082219,GB_protein:AAF54939.1,FlyBase_Annotation_IDs:CG8863-PA,FlyBase:FBgn0038145; MD5=efbff2329a246c0e487de7a3cf5fb77c; parent=FBtr0082751; release=r4.3; species=Dmel; length=403;;>CG8863-PB type=protein; loc=3R:9209201..9210499; name=CG8863-PB; dbxref=FlyBase:FBpp0082220,GB_protein:AAF54940.1,FlyBase_Annotatio…	36.2	45.23	403	6.17	22	14	9839200	7057500
17	Act88F-PA	>Act88F-PA type=protein; loc=3R:11266338..11267526; name=Act88F-PA; dbxref=FlyBase:FBpp0082597,GB_protein:AAF55198.1,FlyBase_Annotation_IDs:CG5178-PA,FlyBase:FBgn0000047; MD5=34b1c7f3838366fcf2a41c4353a60abc; parent=FBtr0083143; release=r4.3; species=Dmel; length=376;	13.3	41.699	376	6.43	17	13	9795200	16742000
1080	RpL8-PA;RpL8-PB	>RpL8-PA type=protein; loc=3L:2571285..2572245; name=RpL8-PA; dbxref=FlyBase:FBpp0072801,GB_protein:AAF47659.1,FlyBase_Annotation_IDs:CG1263-PA,FlyBase:FBgn0024939; MD5=d09e64c3a15edc7f30e4ac2fa02ce592; parent=FBtr0072924; release=r4.3; species=Dmel; length=256;;>RpL8-PB type=protein; loc=3L:2571285..2572245; name=RpL8-PB; dbxref=FlyBase:FBpp0072802,GB_protein:AAF47660.1,FlyBase_Annotation_IDs:CG…	41.8	27.892	256	7.59	29	29	9763500	21936000
622	dec-1-PA;dec-1-PB;dec-1-PC	>dec-1-PA type=protein; loc=X:complement(7713286..7718383); name=dec-1-PA; dbxref=FlyBase_Annotation_IDs:CG2175-PA,GB_protein:AAF46278.2,FlyBase:FBpp0071097,FlyBase:FBgn0000427; MD5=c3d0456d7643aa1263f494d224f0898f; parent=FBtr0071145; release=r4.3; species=Dmel; length=1590;;>dec-1-PB type=protein; loc=X:complement(7712473..7718383); name=dec-1-PB; dbxref=FlyBase_Annotation_IDs:CG2175-PB,GB_prot…	15.8	179.19	1590	6.85	51	30	9735500	7498900
192	CG13321-PA	>CG13321-PA type=protein; loc=2R:8469564..8470979; name=CG13321-PA; dbxref=FlyBase:FBpp0086905,GB_protein:AAF58435.2,FlyBase_Annotation_IDs:CG13321-PA,FlyBase:FBgn0033787; MD5=b30a32b0063163c62880b18ac438eaa8; parent=FBtr0087792; release=r4.3; species=Dmel; length=286;	67.1	30.873	286	7.45	30	19	9733700	8519300
976	Prm-PA;Prm-PB	>Prm-PA type=protein; loc=3L:complement(8707604..8719032); name=Prm-PA; dbxref=FlyBase:FBpp0076320,GB_protein:AAF50370.1,FlyBase_Annotation_IDs:CG5939-PA,FlyBase:FBgn0003149; MD5=85be30afe5e6a79e43c7d15931dfe584; parent=FBtr0076593; release=r4.3; species=Dmel; length=879;;>Prm-PB type=protein; loc=3L:complement(8707604..8719032); name=Prm-PB; dbxref=FlyBase:FBpp0076321,GB_protein:AAN11994.1,FlyBa…	30	102.34	879	2.33	44	35	9683700	4686900
256	CG17735-PA	>CG17735-PA type=protein; loc=3R:complement(613552..621516); name=CG17735-PA; dbxref=FlyBase:FBpp0078519,GB_protein:AAF52092.2,FlyBase_Annotation_IDs:CG17735-PA,FlyBase:FBgn0037277; MD5=72e1dc2dc649fc922d825d2f8ee43580; parent=FBtr0078879; release=r4.3; species=Dmel; length=2228;	1.5	238.55	2228	2.71	6	1	9645400	80701
370	CG3884-PB	>CG3884-PB type=protein; loc=2R:complement(8466403..8468083); name=CG3884-PB; dbxref=FlyBase:FBpp0086912,GB_protein:AAM68621.1,FlyBase_Annotation_IDs:CG3884-PB,FlyBase:FBgn0033786; MD5=9bcae3b0081976a22c617b950f1cf717; parent=FBtr0087799; release=r4.3; species=Dmel; length=286;	68.2	31.012	286	7.23	31	13	9626100	6516000
1110	RpS27-PA	>RpS27-PA type=protein; loc=3R:complement(21072078..21073160); name=RpS27-PA; dbxref=FlyBase:FBpp0084242,GB_protein:AAF56428.1,FlyBase_Annotation_IDs:CG10423-PA,FlyBase:FBgn0039300; MD5=12891c10f84e6af4a613b302d70f03eb; parent=FBtr0084868; release=r4.3; species=Dmel; length=84;	40.5	9.364	84	8	12	11	9581000	8288100
738	Hsp23-PA	>Hsp23-PA type=protein; loc=3L:9355945..9356502; name=Hsp23-PA; dbxref=FlyBase:FBpp0076181,GB_protein:AAF50286.1,FlyBase_Annotation_IDs:CG4463-PA,FlyBase:FBgn0001224; MD5=69618c165781168a36a651910f4bb6f2; parent=FBtr0076453; release=r4.3; species=Dmel; length=186;	78	20.629	186	8.11	23	24	9526200	17286000
973	Ppn-PA;Ppn-PB	>Ppn-PA type=protein; loc=3R:complement(24346854..24365663); name=Ppn-PA; dbxref=FlyBase:FBpp0084663,GB_protein:AAF56795.3,FlyBase_Annotation_IDs:CG33103-PA,FlyBase:FBgn0003137; MD5=865a4c15af405da8473b4f0e7c01648d; parent=FBtr0085294; release=r4.3; species=Dmel; length=2894;;>Ppn-PB type=protein; loc=3R:complement(24346854..24365663); name=Ppn-PB; dbxref=FlyBase:FBpp0084664,GB_protein:AAF56794.3…	9.3	312.66	2894	2.55	42	50	9426400	8906400
24	alpha-Cat-PA	>alpha-Cat-PA type=protein; loc=3L:complement(23252682..23271887); name=alpha-Cat-PA; dbxref=FlyBase:FBpp0070037,GB_protein:AAF45466.1,FlyBase_Annotation_IDs:CG17947-PA,FlyBase:FBgn0010215; MD5=d24351c38736dcf12bf4e9a69d062146; parent=FBtr0070038; release=r4.3; species=Dmel; length=917;	38.3	102.44	917	4.54	30	20	9335800	6764600
721	His2A:CG31618-PA;His2A:CG33808-PA;His2A:CG33814-PA;His2A:CG33817-PA;His2A:CG33820-PA;His2A:CG33823-PA;His2A:CG33826-PA;His2A:CG33829-PA;His2A:CG33832-PA;His2A:CG33835-PA;His2A:CG33838-PA;His2A:CG33841-PA;His2A:CG33844-PA;His2A:CG33847-PA;His2A:CG33850-PA;His2A:CG33853-PA;His2A:CG33856-PA;His2A:CG33859-PA;His2A:CG33862-PA;His2A:CG33865-PA	>His2A:CG31618-PA type=protein; loc=2L:21411382..21411753; name=His2A:CG31618-PA; dbxref=FlyBase:FBpp0085249,GB_protein:AAN11125.1,FlyBase_Annotation_IDs:CG31618-PA,FlyBase:FBgn0051618; MD5=3612d7213b7a1860260424d7556c43bf; parent=FBtr0085893; release=r4.3; species=Dmel; length=124;;>His2A:CG33808-PA type=protein; loc=2L:21421490..21421861; name=His2A:CG33808-PA; dbxref=GB_protein:AAZ66488.1,FlyB…	41.9	13.363	124	8.6	6	4	9309900	8496500
1053	RpL18A-PA	>RpL18A-PA type=protein; loc=2R:complement(13061337..13062289); name=RpL18A-PA; dbxref=FlyBase:FBpp0086103,GB_protein:AAF57838.1,FlyBase_Annotation_IDs:CG6510-PA,FlyBase:FBgn0010409; MD5=25f9c528cffc82e53fb412237bba44d8; parent=FBtr0086947; release=r4.3; species=Dmel; length=177;	48.6	21.029	177	7.67	20	13	9303000	14420000
681	Fib-PA	>Fib-PA type=protein; loc=2R:complement(18580664..18582194); name=Fib-PA; dbxref=FlyBase:FBpp0071892,GB_protein:AAF46950.1,FlyBase_Annotation_IDs:CG9888-PA,FlyBase:FBgn0003062; MD5=19665765e4e9749a82627001f88e480a; parent=FBtr0071982; release=r4.3; species=Dmel; length=344;	39.8	34.636	344	7.04	31	22	9185000	15275000
36	Anxb11-PA	>Anxb11-PA type=protein; loc=X:complement(16251770..16253998); name=Anxb11-PA; dbxref=FlyBase:FBpp0074077,GB_protein:AAF48610.1,FlyBase_Annotation_IDs:CG9968-PA,FlyBase:FBgn0030749; MD5=a0c34542b69a23c174604bf2b88ec885; parent=FBtr0074302; release=r4.3; species=Dmel; length=322;	41.6	36.289	322	6.75	36	25	9133600	6607700
822	LvpD-PA	>LvpD-PA type=protein; loc=2R:3965462..3967282; name=LvpD-PA; dbxref=FlyBase:FBpp0087826,GB_protein:AAF59088.1,FlyBase_Annotation_IDs:CG8694-PA,FlyBase:FBgn0002569; MD5=caca2079653b1f8d58e66e536829bb74; parent=FBtr0088747; release=r4.3; species=Dmel; length=567;	34.4	64.541	567	5	19	13	9083100	3869500
745	hyd-PA	>hyd-PA type=protein; loc=3R:complement(5540677..5551247); name=hyd-PA; dbxref=FlyBase:FBpp0081568,GB_protein:AAF54431.2,FlyBase_Annotation_IDs:CG9484-PA,FlyBase:FBgn0002431; MD5=098b4ad4f62b8d0afb93830bc7a68f40; parent=FBtr0082090; release=r4.3; species=Dmel; length=2885;	2.8	318.88	2885	3.62	19	5	9054200	409870
437	CG5642-PA	>CG5642-PA type=protein; loc=3L:complement(12117501..12119935); name=CG5642-PA; dbxref=FlyBase:FBpp0075754,GB_protein:AAF49952.1,FlyBase_Annotation_IDs:CG5642-PA,FlyBase:FBgn0036258; MD5=2d6fc2eeccd40d5d11351a6b24b74340; parent=FBtr0076022; release=r4.3; species=Dmel; length=539;	31.5	63.223	539	5.26	27	16	9018600	4760500
42	Arc-p20-PA	>Arc-p20-PA type=protein; loc=2L:6125249..6125752; name=Arc-p20-PA; dbxref=FlyBase:FBpp0078831,GB_protein:AAF52346.1,FlyBase_Annotation_IDs:CG5972-PA,FlyBase:FBgn0031781; MD5=24092dd47f342cbe416afb961a6d7c6f; parent=FBtr0079200; release=r4.3; species=Dmel; length=168;	48.8	19.578	168	8.47	18	14	8909500	6350500
619	Dbp73D-PA	>Dbp73D-PA type=protein; loc=3L:complement(16693819..16695993); name=Dbp73D-PA; dbxref=FlyBase:FBpp0075106,GB_protein:AAF49419.1,FlyBase_Annotation_IDs:CG9680-PA,FlyBase:FBgn0004556; MD5=17a046f18dea1ba30123e25a3d2ef210; parent=FBtr0075347; release=r4.3; species=Dmel; length=687;	1.3	77.589	687	4.6	8	7	8802900	8236800
972	Pp2A-29B-PA;Pp2A-29B-PB;Pp2A-29B-PC	>Pp2A-29B-PA type=protein; loc=2L:8366311..8369717; name=Pp2A-29B-PA; dbxref=FlyBase_Annotation_IDs:CG17291-PA,GB_protein:AAF52650.2,FlyBase:FBpp0099974,FlyBase:FBgn0005776; MD5=c072439796746b65f5c4ef39d632ece4; parent=FBtr0005088; release=r4.3; species=Dmel; length=591;;>Pp2A-29B-PB type=protein; loc=2L:8366311..8369717; name=Pp2A-29B-PB; dbxref=FlyBase_Annotation_IDs:CG17291-PB,GB_protein:AAZ66…	33.2	65.423	591	5.23	26	22	8641400	8349100
5	26-29-p-PA	>26-29-p-PA type=protein; loc=3L:13959611..13961726; name=26-29-p-PA; dbxref=FlyBase:FBpp0075508,GB_protein:AAF49777.1,FlyBase_Annotation_IDs:CG8947-PA,FlyBase:FBgn0028967; MD5=f67ac419f61af6647ff7672410d97e4f; parent=FBtr0075766; release=r4.3; species=Dmel; length=549;	31.5	62.129	549	6.1	34	33	8559100	8939400
892	mtSSB-PA;mtSSB-PB	>mtSSB-PA type=protein; loc=3R:complement(12030039..12030958); name=mtSSB-PA; dbxref=FlyBase:FBpp0082729,GB_protein:AAF55287.2,FlyBase_Annotation_IDs:CG4337-PA,FlyBase:FBgn0010438; MD5=fd2b7a04f19aa1a738316f13e4cf635c; parent=FBtr0083277; release=r4.3; species=Dmel; length=146;;>mtSSB-PB type=protein; loc=3R:complement(12030039..12030958); name=mtSSB-PB; dbxref=FlyBase:FBpp0099503,FlyBase_Annotat…	62.3	16.367	146	9	14	12	8386200	6576500
43	Arc-p34-PA	>Arc-p34-PA type=protein; loc=2L:20405187..20410086; name=Arc-p34-PA; dbxref=FlyBase:FBpp0080890,GB_protein:AAF53892.2,FlyBase_Annotation_IDs:CG10954-PA,FlyBase:FBgn0032859; MD5=bc111401c82ab400f3680c2235f20489; parent=FBtr0081358; release=r4.3; species=Dmel; length=301;	56.8	35.104	301	7.04	35	21	8342200	5984700
197	CG13492-PB;CG13492-PA	>CG13492-PB type=protein; loc=2R:complement(17328429..17337792); name=CG13492-PB; dbxref=GB_protein:AAM71018.2,FlyBase_Annotation_IDs:CG13492-PB,GB_protein:AAM71018.1,FlyBase:FBpp0071656,FlyBase:FBgn0034662; MD5=1ac5f3aaec601bc9ab5582292340ce5d; parent=FBtr0071742; release=r4.3; species=Dmel; length=2968;;>CG13492-PA type=protein; loc=2R:complement(17328429..17337792); name=CG13492-PA; dbxref=Fly…	8.5	320.58	2968	2.1	39	22	8286700	2562000
561	CG9543-PA	>CG9543-PA type=protein; loc=2L:6489191..6490108; name=CG9543-PA; dbxref=FlyBase:FBpp0078891,GB_protein:AAF52392.1,FlyBase_Annotation_IDs:CG9543-PA,FlyBase:FBgn0027496; MD5=a6ca088659c31a8f0ea6d2dd59429761; parent=FBtr0079261; release=r4.3; species=Dmel; length=306;	41.8	34.619	306	7.05	20	17	8276600	10941000
78	bic-PA;bic-PB	>bic-PA type=protein; loc=2R:8386310..8386816; name=bic-PA; dbxref=FlyBase:FBpp0086895,GB_protein:AAF58449.1,FlyBase_Annotation_IDs:CG3644-PA,FlyBase:FBgn0000181; MD5=d946643f0790edd9996f6a26b50302b7; parent=FBtr0087782; release=r4.3; species=Dmel; length=169;;>bic-PB type=protein; loc=2R:8386310..8386816; name=bic-PB; dbxref=FlyBase:FBpp0086896,GB_protein:AAM68610.1,FlyBase_Annotation_IDs:CG3644…	78.7	17.738	169	8.22	22	19	8101100	7132200
1141	sesB-PC;sesB-PD;sesB-PA;sesB-PB	>sesB-PC type=protein; loc=X:complement(10626842..10628029); name=sesB-PC; dbxref=FlyBase:FBpp0073278,GB_protein:AAN09267.1,FlyBase_Annotation_IDs:CG16944-PC,FlyBase:FBgn0003360; MD5=26b2d21320af245fcb4f09e3af22b1c1; parent=FBtr0073422; release=r4.3; species=Dmel; length=312;;>sesB-PD type=protein; loc=X:complement(10626842..10628029); name=sesB-PD; dbxref=FlyBase:FBpp0073280,GB_protein:AAN09268.…	49.7	34.214	312	6.95	49	33	8010100	4250500
1248	Vha44-PA;Vha44-PB;Vha44-PD;Vha44-PC	>Vha44-PA type=protein; loc=2R:complement(11840832..11848275); name=Vha44-PA; dbxref=FlyBase:FBpp0086317,GB_protein:AAF58011.1,FlyBase_Annotation_IDs:CG8048-PA,FlyBase:FBgn0020611; MD5=f32f8aae578594ec84aa0e23d3ad597f; parent=FBtr0087173; release=r4.3; species=Dmel; length=388;;>Vha44-PB type=protein; loc=2R:complement(11840832..11848275); name=Vha44-PB; dbxref=FlyBase:FBpp0086320,GB_protein:AAM6…	39.2	44.529	388	5.97	21	16	7951200	9409600
683	Fim-PD;Fim-PA;Fim-PC	>Fim-PD type=protein; loc=X:complement(17120613..17125265); name=Fim-PD; dbxref=FlyBase:FBpp0074217,GB_protein:AAN09439.1,FlyBase_Annotation_IDs:CG8649-PD,FlyBase:FBgn0024238; MD5=cc6aaef13b36af1a755d9c036ae0e515; parent=FBtr0074443; release=r4.3; species=Dmel; length=641;;>Fim-PA type=protein; loc=X:complement(17120613..17135371); name=Fim-PA; dbxref=FlyBase:FBpp0074215,GB_protein:AAF48722.1,Fly…	28.2	72.066	641	6.39	37	20	7884500	3867200
648	Ef2b-PA;Ef2b-PB;Ef2b-PC	>Ef2b-PA type=protein; loc=2L:complement(21665907..21669634); name=Ef2b-PA; dbxref=FlyBase:FBpp0085265,GB_protein:AAF57226.2,FlyBase_Annotation_IDs:CG2238-PA,FlyBase:FBgn0000559; MD5=cb0f7ba7258fdf523fe8177c0955ca0a; parent=FBtr0085911; release=r4.3; species=Dmel; length=844;;>Ef2b-PB type=protein; loc=2L:complement(21665907..21669118); name=Ef2b-PB; dbxref=FlyBase:FBpp0085267,GB_protein:AAG22125…	21.3	94.458	844	3.94	51	35	7864100	5275700
21	AGO2-PC;AGO2-PB	>AGO2-PC type=protein; loc=3L:15519524..15525987; name=AGO2-PC; dbxref=FlyBase:FBpp0075313,GB_protein:AAF49620.2,FlyBase_Annotation_IDs:CG7439-PC,FlyBase:FBgn0046812; MD5=b89ae8659c02e38d2b49093559a4835f; parent=FBtr0075560; release=r4.3; species=Dmel; length=1217;;>AGO2-PB type=protein; loc=3L:15519466..15525987; name=AGO2-PB; dbxref=FlyBase:FBpp0075312,GB_protein:AAF49619.2,FlyBase_Annotation_I…	19.7	137.21	1217	3.97	50	42	7792600	8794200
1026	REV_for-PA;REV_for-PH;REV_for-PI;REV_for-PE;REV_for-PJ;REV_for-PC;REV_for-PD;REV_for-PF;REV_for-PG;REV_for-PB	>REV_for-PA type=protein; loc=2L:complement(3622781..3640455); name=for-PA; dbxref=GB_protein:AAF51082.2,FlyBase:FBpp0088350,FlyBase_Annotation_IDs:CG10033-PA,FlyBase:FBgn0000721; MD5=4bc2f4cc3fea565147eb6b78c693093b; parent=FBtr0089304; release=r4.3; species=Dmel; length=1088;;>REV_for-PH type=protein; loc=2L:complement(3622781..3640455); name=for-PH; dbxref=GB_protein:AAS64613.1,FlyBase:FBpp008…	0.7	121.34	1088	1.8	3	2	7732000	180260
334	CG32165-PA;CG32164-PA	>CG32165-PA type=protein; loc=3L:16560793..16565423; name=CG32165-PA; dbxref=FlyBase:FBpp0075072,GB_protein:AAG22314.2,FlyBase_Annotation_IDs:CG32165-PA,FlyBase:FBgn0042178; MD5=c085ac82717c7e51a5dc37858d8af560; parent=FBtr0075312; release=r4.3; species=Dmel; length=1080;;>CG32164-PA type=protein; loc=3L:16568471..16573110; name=CG32164-PA; dbxref=FlyBase:FBpp0075073,GB_protein:AAF49437.2,FlyBase…	23.4	121	1080	4.53	39	20	7731400	3645500
572	CG9769-PA	>CG9769-PA type=protein; loc=3R:complement(538968..539807); name=CG9769-PA; dbxref=FlyBase:FBpp0078532,GB_protein:AAF52101.1,FlyBase_Annotation_IDs:CG9769-PA,FlyBase:FBgn0037270; MD5=1dafd31423420d2f9c90f0f37b8336a7; parent=FBtr0078892; release=r4.3; species=Dmel; length=280;	38.6	31.104	280	7.71	14	14	7604000	7373400
614	cup-PA	>cup-PA type=protein; loc=2L:6664105..6674311; name=cup-PA; dbxref=FlyBase:FBpp0078928,GB_protein:AAF52418.2,FlyBase_Annotation_IDs:CG11181-PA,FlyBase:FBgn0000392; MD5=514672b47338623e9bf80cea6a5e9783; parent=FBtr0079298; release=r4.3; species=Dmel; length=1132;	23	127.34	1132	4.65	61	67	7549400	20021000
301	CG30360-PA;CG30360-PB	>CG30360-PA type=protein; loc=2R:3976983..3978800; name=CG30360-PA; dbxref=FlyBase:FBpp0087829,GB_protein:AAM68846.1,FlyBase_Annotation_IDs:CG30360-PA,FlyBase:FBgn0050360; MD5=e2c4f631dd06edeb2184d398a973cba9; parent=FBtr0088750; release=r4.3; species=Dmel; length=606;;>CG30360-PB type=protein; loc=2R:3976983..3978800; name=CG30360-PB; dbxref=GB_protein:AAS64893.1,FlyBase:FBpp0087830,FlyBase_Anno…	17.3	68.685	606	5.24	12	9	7466800	2944400
76	betaTub97EF-PA	>betaTub97EF-PA type=protein; loc=3R:complement(23792831..23813877); name=betaTub97EF-PA; dbxref=FlyBase:FBpp0084630,GB_protein:AAF56770.2,FlyBase_Annotation_IDs:CG4869-PA,FlyBase:FBgn0003890; MD5=925c2642fe19b66db46f448a829bdf64; parent=FBtr0085261; release=r4.3; species=Dmel; length=522;	15.7	58.57	522	5.5	30	22	7394200	9034400
207	CG14309-PA	>CG14309-PA type=protein; loc=3R:complement(14207674..14210723); name=CG14309-PA; dbxref=FlyBase:FBpp0083001,GB_protein:AAF55548.1,FlyBase_Annotation_IDs:CG14309-PA,FlyBase:FBgn0038611; MD5=90c6ccc2775b86f0ecda4f35b37e123a; parent=FBtr0083580; release=r4.3; species=Dmel; length=935;	21.7	106.88	935	6.33	31	26	7308400	10157000
590	CkIIalpha-PA;CkIIalpha-PB;CkIIalpha-PC	>CkIIalpha-PA type=protein; loc=3L:23036093..23037100; name=CkIIalpha-PA; dbxref=FlyBase:FBpp0070041,GB_protein:AAN11415.1,FlyBase_Annotation_IDs:CG17520-PA,FlyBase:FBgn0000258; MD5=c486e73baf16af529dddb35d8eec70f8; parent=FBtr0070042; release=r4.3; species=Dmel; length=336;;>CkIIalpha-PB type=protein; loc=3L:23036093..23037100; name=CkIIalpha-PB; dbxref=FlyBase:FBpp0070042,GB_protein:AAF45439.1,…	37.5	39.959	336	7.03	22	14	7304500	9044100
1093	RpS11-PA;RpS11-PC;RpS11-PB	>RpS11-PA type=protein; loc=2R:complement(7715376..7716693); name=RpS11-PA; dbxref=FlyBase:FBpp0087113,GB_protein:AAF58552.1,FlyBase_Annotation_IDs:CG8857-PA,FlyBase:FBgn0033699; MD5=038e064738fe0ce33cf03a06f5707dc8; parent=FBtr0088005; release=r4.3; species=Dmel; length=155;;>RpS11-PC type=protein; loc=2R:complement(7715376..7716693); name=RpS11-PC; dbxref=FlyBase:FBpp0087115,GB_protein:AAM71028…	50.3	18.105	155	8.59	21	18	7301700	10818000
925	nop5-PA	>nop5-PA type=protein; loc=2L:complement(6916901..6918611); name=nop5-PA; dbxref=FlyBase:FBpp0078997,GB_protein:AAF52455.2,FlyBase_Annotation_IDs:CG10206-PA,FlyBase:FBgn0026196; MD5=927705a12a71536536d1eea6c514361a; parent=FBtr0079369; release=r4.3; species=Dmel; length=511;	32.5	57.17	511	4.92	28	25	7254400	9697500
1078	RpL7A-PA;RpL7A-PC;RpL7A-PD	>RpL7A-PA type=protein; loc=X:complement(6376365..6377740); name=RpL7A-PA; dbxref=FlyBase:FBpp0070877,GB_protein:AAN09170.1,FlyBase_Annotation_IDs:CG3314-PA,FlyBase:FBgn0014026; MD5=9dd5cf6ed8fd7a8831cd15e06ca47ffe; parent=FBtr0070915; release=r4.3; species=Dmel; length=271;;>RpL7A-PC type=protein; loc=X:complement(6376365..6377740); name=RpL7A-PC; dbxref=FlyBase:FBpp0070879,GB_protein:AAN09172.1…	38.4	30.731	271	7.19	34	20	7112400	12705000
1061	RpL26-PA;CG33140-PA	>RpL26-PA type=protein; loc=3L:18864579..18865025; name=RpL26-PA; dbxref=FlyBase:FBpp0074833,GB_protein:AAF49215.1,FlyBase_Annotation_IDs:CG6846-PA,FlyBase:FBgn0036825; MD5=fc887ba6bfe903798c48d38d79bdb0a7; parent=FBtr0075066; release=r4.3; species=Dmel; length=149;	49.7	17.281	149	8.41	32	26	7044800	12966000
55	Arpc3A-PB;Arpc3A-PA	>Arpc3A-PB type=protein; loc=3R:11660488..11661269; name=Arpc3A-PB; dbxref=GB_protein:AAF55233.3,FlyBase_Annotation_IDs:CG4560-PB,GB_protein:AAF55233.2,FlyBase:FBpp0082635,FlyBase:FBgn0038369; MD5=55304852e9b76801661d1a0193958ad2; parent=FBtr0083181; release=r4.3; species=Dmel; length=190;;>Arpc3A-PA type=protein; loc=3R:11660853..11661269; name=Arpc3A-PA; dbxref=FlyBase:FBpp0082636,GB_protein:AA…	48.4	21.662	190	8.46	22	17	6975100	2205700
963	piwi-PA	>piwi-PA type=protein; loc=2L:complement(10982661..10987332); name=piwi-PA; dbxref=FlyBase:FBpp0079755,GB_protein:AAF53043.1,FlyBase_Annotation_IDs:CG6122-PA,FlyBase:FBgn0004872; MD5=6c8cb1c1b601077b1eba3bfec87db137; parent=FBtr0080166; release=r4.3; species=Dmel; length=843;	16.7	97.176	843	4.11	25	13	6953000	2929100
1215	Tps1-PA	>Tps1-PA type=protein; loc=2L:4388725..4392683; name=Tps1-PA; dbxref=FlyBase:FBpp0077121,GB_protein:AAF51020.1,FlyBase_Annotation_IDs:CG4104-PA,FlyBase:FBgn0027560; MD5=2ad3fb4841e7904537d2a43196faaa63; parent=FBtr0077431; release=r4.3; species=Dmel; length=809;	28.6	91.134	809	4.53	39	14	6930200	2542600
106	CG10077-PA;CG10077-PB	>CG10077-PA type=protein; loc=3L:complement(6924280..6929335); name=CG10077-PA; dbxref=FlyBase:FBpp0076649,GB_protein:AAF50635.2,FlyBase_Annotation_IDs:CG10077-PA,FlyBase:FBgn0035720; MD5=5a48c8d279608a224e3fdc0d5e1e699d; parent=FBtr0076940; release=r4.3; species=Dmel; length=818;	26.8	88.209	818	5.12	36	23	6923600	7174100
885	Msp-300-PD;Msp-300-PB	>Msp-300-PD type=protein; loc=2L:5117579..5205344; name=Msp-300-PD; dbxref=FlyBase:FBpp0089288,FlyBase_Annotation_IDs:CG33715-PD,GB_protein:AAZ66446.1,FlyBase:FBpp0091017,FlyBase:FBgn0053715; MD5=0053de14fe704c1594d888fda0812846; parent=FBtr0091707; release=r4.3; species=Dmel; length=11707;;>Msp-300-PB type=protein; loc=2L:5117579..5157981; name=Msp-300-PB; dbxref=FlyBase_Annotation_IDs:CG33549-P…	4.2	1335.8	11707	1.55	57	35	6538400	2211300
725	His4:CG31611-PA;His4:CG33871-PA;His4:CG33873-PA;His4:CG33875-PA;His4:CG33883-PA;His4:CG33885-PA;His4:CG33887-PA;His4:CG33889-PA;His4:CG33891-PA;His4:CG33893-PA;His4:CG33895-PA;His4:CG33897-PA;His4:CG33899-PA;His4:CG33901-PA;His4:CG33903-PA;His4:CG33905-PA;His4:CG33907-PA;His4:CG33909-PA;His4r-PA;His4r-PB;His4r-PC;His4:CG33869-PA;His4:CG33877-PA;His4:CG33879-PA;His4:CG33881-PA	>His4:CG31611-PA type=protein; loc=2L:complement(21412234..21412542); name=His4:CG31611-PA; dbxref=GB_protein:AAN11126.1,FlyBase:FBpp0085280,FlyBase_Annotation_IDs:CG31611-PA,FlyBase:FBgn0051611; MD5=8599e638a42068811d569d74bd7f4a5e; parent=FBtr0085926; release=r4.3; species=Dmel; length=103;;>His4:CG33871-PA type=protein; loc=2L:complement(21516838..21517146); name=His4:CG33871-PA; dbxref=GB_pro…	51.5	11.381	103	7	17	17	6475200	15193000
736	Hsc70-5-PA	>Hsc70-5-PA type=protein; loc=2R:complement(9768056..9770786); name=Hsc70-5-PA; dbxref=FlyBase:FBpp0086694,GB_protein:AAF58270.1,FlyBase_Annotation_IDs:CG8542-PA,FlyBase:FBgn0001220; MD5=453b5723b93c47f60ee36aafd23cdb2a; parent=FBtr0087568; release=r4.3; species=Dmel; length=686;	37.5	74.065	686	5	25	17	6450000	3987300
889	Mtor-PA	>Mtor-PA type=protein; loc=2R:7368663..7376506; name=Mtor-PA; dbxref=FlyBase:FBpp0087140,GB_protein:AAF58615.1,FlyBase_Annotation_IDs:CG8274-PA,FlyBase:FBgn0013756; MD5=a4af95bc081f04da5ea7b1a9a6a18755; parent=FBtr0088033; release=r4.3; species=Dmel; length=2346;	7.1	262.35	2346	2.68	26	31	6334400	2390600
1032	RfC40-PA	>RfC40-PA type=protein; loc=3L:complement(4118471..4119515); name=RfC40-PA; dbxref=FlyBase:FBpp0073120,GB_protein:AAF47843.1,FlyBase_Annotation_IDs:CG14999-PA,FlyBase:FBgn0015287; MD5=539ad9f990f4982aa061c4160327cc69; parent=FBtr0073264; release=r4.3; species=Dmel; length=331;	66.2	37.173	331	6.87	36	24	6316200	7507100
1058	RpL23A-PA	>RpL23A-PA type=protein; loc=3L:complement(1650881..1652158); name=RpL23A-PA; dbxref=FlyBase:FBpp0072687,GB_protein:AAF47545.1,FlyBase_Annotation_IDs:CG7977-PA,FlyBase:FBgn0026372; MD5=72c109ba1880501fee25f5f1a556a4f0; parent=FBtr0072805; release=r4.3; species=Dmel; length=277;	30.7	29.463	277	7.6	33	27	6272400	12361000
1253	VhaSFD-PA;VhaSFD-PD;VhaSFD-PB	>VhaSFD-PA type=protein; loc=2L:complement(16719751..16723595); name=VhaSFD-PA; dbxref=FlyBase:FBpp0080494,GB_protein:AAF53555.2,FlyBase_Annotation_IDs:CG17332-PA,FlyBase:FBgn0027779; MD5=346db55e9e4058481676c6c9c1199730; parent=FBtr0080940; release=r4.3; species=Dmel; length=468;;>VhaSFD-PD type=protein; loc=2L:complement(16719925..16723595); name=VhaSFD-PD; dbxref=FlyBase:FBpp0080496,GB_protein…	36.3	53.733	468	5.85	19	21	6211300	8322800
87	bsf-PA	>bsf-PA type=protein; loc=2L:complement(18445566..18450415); name=bsf-PA; dbxref=FlyBase:FBpp0080637,GB_protein:AAF53668.2,FlyBase_Annotation_IDs:CG10302-PA,FlyBase:FBgn0032679; MD5=6c47153da07156e39e45dccb6b84cf1f; parent=FBtr0081087; release=r4.3; species=Dmel; length=1412;	26	157.26	1412	3.25	23	28	6066900	4258400
346	CG33127-PA	>CG33127-PA type=protein; loc=2L:322131..322982; name=CG33127-PA; dbxref=FlyBase:FBpp0077712,GB_protein:AAO41649.1,FlyBase_Annotation_IDs:CG33127-PA,FlyBase:FBgn0053127; MD5=084c055ec5a21577f32d74743698480c; parent=FBtr0078052; release=r4.3; species=Dmel; length=284;	38	30.915	284	7.19	16	10	6029600	3963900
959	Pep-PB;Pep-PC;Pep-PA	>Pep-PB type=protein; loc=3L:complement(17603767..17609245); name=Pep-PB; dbxref=FlyBase:FBpp0074963,GB_protein:AAF49319.3,FlyBase_Annotation_IDs:CG6143-PB,FlyBase:FBgn0004401; MD5=19816eddca9ef235f71f1c63d498b93d; parent=FBtr0075199; release=r4.3; species=Dmel; length=716;;>Pep-PC type=protein; loc=3L:complement(17603767..17608924); name=Pep-PC; dbxref=GB_protein:AAS64975.1,FlyBase:FBpp0089253,F…	25.3	78.047	716	4.46	22	32	5996100	28893000
155	CG11909-PA	>CG11909-PA type=protein; loc=3R:complement(21170581..21172608); name=CG11909-PA; dbxref=FlyBase:FBpp0084221,GB_protein:AAF56462.1,FlyBase_Annotation_IDs:CG11909-PA,FlyBase:FBgn0039330; MD5=3b907107be8cba781b3fc3ab13083fdb; parent=FBtr0084847; release=r4.3; species=Dmel; length=657;	25.6	74.597	657	4.96	16	8	5969000	1061100
727	hoip-PA	>hoip-PA type=protein; loc=2L:9699935..9700377; name=hoip-PA; dbxref=FlyBase:FBpp0079443,GB_protein:AAF52798.2,FlyBase_Annotation_IDs:CG3949-PA,FlyBase:FBgn0015393; MD5=43324dbc09fbb618991714f746bad42b; parent=FBtr0079846; release=r4.3; species=Dmel; length=127;	48	13.883	127	9	11	11	5864300	6312000
114	CG10306-PA	>CG10306-PA type=protein; loc=2R:17192958..17193689; name=CG10306-PA; dbxref=FlyBase:FBpp0071587,GB_protein:AAF46753.1,FlyBase_Annotation_IDs:CG10306-PA,FlyBase:FBgn0034654; MD5=7b6e7acf904fddf3fec896a1f034a937; parent=FBtr0071670; release=r4.3; species=Dmel; length=222;	45	25.665	222	8.11	15	12	5800400	3284600
67	Bap-PA	>Bap-PA type=protein; loc=X:19565337..19568164; name=Bap-PA; dbxref=FlyBase:FBpp0074558,GB_protein:AAF49013.1,FlyBase_Annotation_IDs:CG12532-PA,FlyBase:FBgn0010380; MD5=f91b02d83e21a4e920fa5518111a0a8e; parent=FBtr0074789; release=r4.3; species=Dmel; length=921;	25	101.18	921	4.22	27	13	5716700	3183100
1060	RpL24-PA	>RpL24-PA type=protein; loc=2L:complement(13394416..13395060); name=RpL24-PA; dbxref=FlyBase:FBpp0080102,GB_protein:AAF53299.1,FlyBase_Annotation_IDs:CG9282-PA,FlyBase:FBgn0032518; MD5=c5b17bcda531c06f8bc1ce96bc8dbb41; parent=FBtr0080524; release=r4.3; species=Dmel; length=155;	25.8	17.52	155	8.04	15	11	5691500	10086000
154	CG11876-PA;CG11876-PD;CG11876-PB;CG11876-PC	>CG11876-PA type=protein; loc=3R:24938980..24941678; name=CG11876-PA; dbxref=FlyBase:FBpp0084735,GB_protein:AAN14149.1,FlyBase_Annotation_IDs:CG11876-PA,FlyBase:FBgn0039635; MD5=8762ea914d234be958c6ca8f8f6ffcef; parent=FBtr0085366; release=r4.3; species=Dmel; length=365;;>CG11876-PD type=protein; loc=3R:24938980..24941678; name=CG11876-PD; dbxref=FlyBase:FBpp0084738,GB_protein:AAF56855.2,FlyBase_…	26.8	39.351	365	6.94	9	9	5688600	9695300
1273	yps-PA	>yps-PA type=protein; loc=3L:complement(12096057..12098833); name=yps-PA; dbxref=FlyBase:FBpp0075759,GB_protein:AAF49961.3,FlyBase_Annotation_IDs:CG5654-PA,FlyBase:FBgn0022959; MD5=e40bca2842ecf7b30a38c770d1369348; parent=FBtr0076027; release=r4.3; species=Dmel; length=352;	34.7	38.18	352	6.22	17	15	5669900	5432600
658	eIF3-S10-PA	>eIF3-S10-PA type=protein; loc=3R:complement(255844..259469); name=eIF3-S10-PA; dbxref=FlyBase:FBpp0078584,GB_protein:AAF52126.1,FlyBase_Annotation_IDs:CG9805-PA,FlyBase:FBgn0037249; MD5=a9e06dfa231684c2368069e26acb24ea; parent=FBtr0078944; release=r4.3; species=Dmel; length=1140;	21.1	133.88	1140	3.52	34	20	5659200	5895500
664	eIF-4G-PA	>eIF-4G-PA type=protein; loc=4:complement(935745..945883); name=eIF-4G-PA; dbxref=GB_protein:AAF59403.2,FlyBase:FBpp0088303,FlyBase_Annotation_IDs:CG10811-PA,FlyBase:FBgn0023213; MD5=8fdd83dadeb40e5e62be73907066bef4; parent=FBtr0089243; release=r4.3; species=Dmel; length=1345;	13.7	149.63	1345	4.73	51	42	5642400	8647800
540	CG8831-PA	>CG8831-PA type=protein; loc=2R:complement(7944411..7946843); name=CG8831-PA; dbxref=FlyBase:FBpp0087063,GB_protein:AAF58509.1,FlyBase_Annotation_IDs:CG8831-PA,FlyBase:FBgn0033737; MD5=727434eeddf36ecf76e9262fb7b644ee; parent=FBtr0087952; release=r4.3; species=Dmel; length=610;	10.7	64.396	610	5.44	12	6	5626200	6625800
794	l(2)03709-PA;l(2)03709-PB;l(2)03709-PC	>l(2)03709-PA type=protein; loc=2R:14334496..14335916; name=l(2)03709-PA; dbxref=FlyBase:FBpp0085798,GB_protein:AAF57632.2,FlyBase_Annotation_IDs:CG15081-PA,FlyBase:FBgn0010551; MD5=a8e8ac156a41c2f4ce26eea4a4bdcc9e; parent=FBtr0086616; release=r4.3; species=Dmel; length=243;;>l(2)03709-PB type=protein; loc=2R:14334496..14335916; name=l(2)03709-PB; dbxref=FlyBase:FBpp0085797,GB_protein:AAF57631.2,…	57.2	26.877	243	6.89	23	15	5612800	3516600
397	CG4586-PA	>CG4586-PA type=protein; loc=X:6815254..6817392; name=CG4586-PA; dbxref=FlyBase:FBpp0070963,GB_protein:AAF46223.1,FlyBase_Annotation_IDs:CG4586-PA,FlyBase:FBgn0029924; MD5=f8ee354d22bf7cd15b7c2482e066f3c6; parent=FBtr0071003; release=r4.3; species=Dmel; length=677;	39.9	76.602	677	4.97	19	20	5563900	8191100
50	arm-PA;arm-PB;arm-PD;arm-PE;arm-PC	>arm-PA type=protein; loc=X:complement(1747989..1755166); name=arm-PA; dbxref=FlyBase:FBpp0089034,GB_protein:AAF45687.2,FlyBase_Annotation_IDs:CG11579-PA,FlyBase:FBgn0000117; MD5=2b2b00e5786a1e53f538f6974010c19b; parent=FBtr0089991; release=r4.3; species=Dmel; length=843;;>arm-PB type=protein; loc=X:complement(1747989..1755166); name=arm-PB; dbxref=FlyBase:FBpp0089032,GB_protein:AAF45688.2,FlyBas…	24	91.152	843	4.24	29	16	5552600	4231800
912	ndl-PA	>ndl-PA type=protein; loc=3L:complement(6567999..6577045); name=ndl-PA; dbxref=FlyBase:FBpp0076693,GB_protein:AAF50656.1,FlyBase_Annotation_IDs:CG10129-PA,FlyBase:FBgn0002926; MD5=758b68241ad024e08d72b6db095420ad; parent=FBtr0076984; release=r4.3; species=Dmel; length=2616;	12.3	292.49	2616	2.96	41	49	5519100	11563000
129	CG10724-PA;CG10724-PB	>CG10724-PA type=protein; loc=3L:13386889..13390048; name=CG10724-PA; dbxref=FlyBase:FBpp0075581,GB_protein:AAF49822.1,FlyBase_Annotation_IDs:CG10724-PA,FlyBase:FBgn0036357; MD5=2903fc0b443bce3b745b2cd4f45eeecc; parent=FBtr0075845; release=r4.3; species=Dmel; length=608;;>CG10724-PB type=protein; loc=3L:13386999..13390048; name=CG10724-PB; dbxref=FlyBase:FBpp0075582,GB_protein:AAN11835.1,FlyBase_…	32.9	66.549	608	5.03	20	13	5488600	2267400
1054	RpL18-PA	>RpL18-PA type=protein; loc=3L:complement(7214251..7215175); name=RpL18-PA; dbxref=FlyBase:FBpp0076602,GB_protein:AAF50596.1,FlyBase_Annotation_IDs:CG8615-PA,FlyBase:FBgn0035753; MD5=7321237c81d349ed4322de58426e4c66; parent=FBtr0076892; release=r4.3; species=Dmel; length=188;	43.6	21.664	188	8	13	15	5391300	11095000
1266	wupA-PD;wupA-PE	>wupA-PD type=protein; loc=X:complement(17939901..17948562); name=wupA-PD; dbxref=FlyBase:FBpp0074297,GB_protein:AAN09460.1,FlyBase_Annotation_IDs:CG7178-PD,FlyBase:FBgn0004028; MD5=64bfb4df86f9516c2ebd8a4f87fa93db; parent=FBtr0074523; release=r4.3; species=Dmel; length=208;;>wupA-PE type=protein; loc=X:complement(17939901..17948562); name=wupA-PE; dbxref=FlyBase:FBpp0074300,GB_protein:AAF48805.2…	22.1	24.377	208	7.92	7	6	5388600	3924800
813	La-PA;La-PB	>La-PA type=protein; loc=2L:complement(20336277..20337517); name=La-PA; dbxref=FlyBase:FBpp0080906,GB_protein:AAF53885.1,FlyBase_Annotation_IDs:CG10922-PA,FlyBase:FBgn0011638; MD5=7f7d42f2a6b13da2ced949aa97824ddd; parent=FBtr0081374; release=r4.3; species=Dmel; length=390;;>La-PB type=protein; loc=2L:complement(20336277..20337517); name=La-PB; dbxref=FlyBase:FBpp0080905,GB_protein:AAN11073.1,FlyB…	29	44.884	390	5.7	11	9	5333400	4470100
1269	yl-PB;yl-PA	>yl-PB type=protein; loc=X:14027316..14033738; name=yl-PB; dbxref=FlyBase:FBpp0073715,GB_protein:AAS65339.1,FlyBase_Annotation_IDs:CG1372-PB,FlyBase:FBgn0004649; MD5=c884fd8de40b9be85f8814305a0575b7; parent=FBtr0073898; release=r4.3; species=Dmel; length=1984;;>yl-PA type=protein; loc=X:14027316..14033520; name=yl-PA; dbxref=FlyBase:FBpp0073714,GB_protein:AAF48349.2,FlyBase_Annotation_IDs:CG1372-…	13.5	219.52	1984	3.37	33	40	5310200	7218100
580	CG9953-PA	>CG9953-PA type=protein; loc=3L:6943779..6945497; name=CG9953-PA; dbxref=FlyBase:FBpp0076608,GB_protein:AAF50628.1,FlyBase_Annotation_IDs:CG9953-PA,FlyBase:FBgn0035726; MD5=9ac8c336a6cc7fa8808e474fb9332da6; parent=FBtr0076898; release=r4.3; species=Dmel; length=508;	23.6	56.861	508	5.55	19	14	5287700	4979600
1162	Sop2-PA;Sop2-PB	>Sop2-PA type=protein; loc=2L:complement(13828219..13829418); name=Sop2-PA; dbxref=FlyBase:FBpp0080147,GB_protein:AAF53339.1,FlyBase_Annotation_IDs:CG8978-PA,FlyBase:FBgn0001961; MD5=83db65a9444b399f94cc53e9cef31895; parent=FBtr0080570; release=r4.3; species=Dmel; length=377;;>Sop2-PB type=protein; loc=2L:complement(13828219..13829418); name=Sop2-PB; dbxref=FlyBase:FBpp0080146,GB_protein:AAN10852…	26.3	41.601	377	6.56	17	10	5270100	3463200
569	CG9675-PA	>CG9675-PA type=protein; loc=X:complement(16534824..16535834); name=CG9675-PA; dbxref=GB_protein:AAF48648.2,FlyBase_Annotation_IDs:CG9675-PA,GB_protein:AAF48648.1,FlyBase:FBpp0074137,FlyBase:FBgn0030774; MD5=994412297c32742afac61b2c7dd5cf76; parent=FBtr0074363; release=r4.3; species=Dmel; length=249;	49.8	26.335	249	8.08	12	12	5189900	3975300
637	Dp1-PA;Dp1-PB;Dp1-PC;Dp1-PD;Dp1-PE;Dp1-PF	>Dp1-PA type=protein; loc=2R:13930113..13934285; name=Dp1-PA; dbxref=FlyBase:FBpp0089201,GB_protein:AAS64809.1,FlyBase_Annotation_IDs:CG5170-PA,FlyBase:FBgn0027835; MD5=d9f88abad723182825b9423678b39911; parent=FBtr0086682; release=r4.3; species=Dmel; length=1301;;>Dp1-PB type=protein; loc=2R:13930113..13934285; name=Dp1-PB; dbxref=FlyBase:FBpp0089202,GB_protein:AAS64810.1,FlyBase_Annotation_IDs:C…	23.8	144.27	1301	3.16	32	25	5135600	7844200
475	CG6842-PA	>CG6842-PA type=protein; loc=X:17742515..17744113; name=CG6842-PA; dbxref=FlyBase:FBpp0074278,GB_protein:AAF48783.1,FlyBase_Annotation_IDs:CG6842-PA,FlyBase:FBgn0027605; MD5=91073d84c60a032bf49393ff0e2f5918; parent=FBtr0074504; release=r4.3; species=Dmel; length=442;	16.7	49.595	442	4.05	10	10	5117100	4404400
680	Fer2LCH-PA;Fer2LCH-PB;Fer2LCH-PC	>Fer2LCH-PA type=protein; loc=3R:26214933..26215981; name=Fer2LCH-PA; dbxref=FlyBase:FBpp0084986,GB_protein:AAF57038.1,FlyBase_Annotation_IDs:CG1469-PA,FlyBase:FBgn0015221; MD5=4fbd549cdd2f4ded0c6da5165d067a1a; parent=FBtr0085622; release=r4.3; species=Dmel; length=227;;>Fer2LCH-PB type=protein; loc=3R:26214933..26215981; name=Fer2LCH-PB; dbxref=FlyBase:FBpp0084987,GB_protein:AAN14228.1,FlyBase_A…	65.6	25.242	227	7.97	17	17	5013300	6979400
1021	REV_CG10914-PA	>REV_CG10914-PA type=protein; loc=2R:13673159..13675030; name=CG10914-PA; dbxref=FlyBase:FBpp0085924,GB_protein:AAF57738.2,FlyBase_Annotation_IDs:CG10914-PA,FlyBase:FBgn0034307; MD5=99ee2b66162dfbe34e2bde9f4c26c979; parent=FBtr0086745; release=r4.3; species=Dmel; length=624;	2.2	70.587	624	6.86	3	4	5007800	3694900
459	CG6459-PA	>CG6459-PA type=protein; loc=2R:complement(13186431..13187397); name=CG6459-PA; dbxref=FlyBase:FBpp0086051,GB_protein:AAF57817.1,FlyBase_Annotation_IDs:CG6459-PA,FlyBase:FBgn0034259; MD5=bef56890b401cb5fddef68e68cae796b; parent=FBtr0086892; release=r4.3; species=Dmel; length=263;	40.7	28.975	263	8.13	12	11	4989900	6431600
723	His2B:CG17949-PA;His2B:CG33868-PA;His2B:CG33870-PA;His2B:CG33872-PA;His2B:CG33874-PA;His2B:CG33876-PA;His2B:CG33878-PA;His2B:CG33880-PA;His2B:CG33882-PA;His2B:CG33884-PA;His2B:CG33886-PA;His2B:CG33888-PA;His2B:CG33890-PA;His2B:CG33892-PA;His2B:CG33894-PA;His2B:CG33896-PA;His2B:CG33898-PA;His2B:CG33900-PA;His2B:CG33902-PA;His2B:CG33904-PA;His2B:CG33906-PA;His2B:CG33908-PA;His2B:CG33910-PA	>His2B:CG17949-PA type=protein; loc=2L:complement(21410787..21411155); name=His2B:CG17949-PA; dbxref=GB_protein:AAN11124.1,FlyBase:FBpp0085281,FlyBase_Annotation_IDs:CG17949-PA,FlyBase:FBgn0061209; MD5=523bf69b6d6b2415c7fc9ac48aafa63e; parent=FBtr0085927; release=r4.3; species=Dmel; length=123;;>His2B:CG33868-PA type=protein; loc=2L:complement(21525278..21525646); name=His2B:CG33868-PA; dbxref=GB…	36.6	13.696	123	8.95	11	10	4976400	10016000
621	Ddx1-PA	>Ddx1-PA type=protein; loc=3L:22197324..22199683; name=Ddx1-PA; dbxref=FlyBase:FBpp0078144,GB_protein:AAF51814.1,FlyBase_Annotation_IDs:CG9054-PA,FlyBase:FBgn0015075; MD5=992b30d981c1e0e6de3927bb4005a431; parent=FBtr0078492; release=r4.3; species=Dmel; length=727;	31.5	80.869	727	5.18	29	16	4958800	3399000
62	aub-PA	>aub-PA type=protein; loc=2L:complement(10997935..11001365); name=aub-PA; dbxref=FlyBase:FBpp0079754,GB_protein:AAF53046.1,FlyBase_Annotation_IDs:CG6137-PA,FlyBase:FBgn0000146; MD5=5806e12ac82086e50e3f861823cafa7e; parent=FBtr0080165; release=r4.3; species=Dmel; length=866;	26.4	98.558	866	4.23	26	13	4947100	4050300
715	Grip84-PA;Grip84-PB;Grip84-PC	>Grip84-PA type=protein; loc=X:complement(19395517..19399406); name=Grip84-PA; dbxref=FlyBase:FBpp0074544,GB_protein:AAN09501.1,FlyBase_Annotation_IDs:CG3917-PA,FlyBase:FBgn0026430; MD5=9900f3e3cce4e31113f267f46991db92; parent=FBtr0074775; release=r4.3; species=Dmel; length=926;;>Grip84-PB type=protein; loc=X:complement(19395517..19399078); name=Grip84-PB; dbxref=FlyBase:FBpp0074545,GB_protein:AA…	19.9	106.78	926	4.62	23	17	4934100	2053400
1143	Sh3beta-PA;Sh3beta-PB	>Sh3beta-PA type=protein; loc=3L:complement(7341503..7342881); name=Sh3beta-PA; dbxref=FlyBase:FBpp0076582,GB_protein:AAN12061.1,FlyBase_Annotation_IDs:CG8582-PA,FlyBase:FBgn0035772; MD5=f3035d52d7f26909c7d9baf463cc2cb2; parent=FBtr0076872; release=r4.3; species=Dmel; length=158;;>Sh3beta-PB type=protein; loc=3L:complement(7341503..7342881); name=Sh3beta-PB; dbxref=FlyBase:FBpp0076583,GB_protein:…	47.5	17.488	158	7.92	23	17	4911700	3142900
958	Pen-PA	>Pen-PA type=protein; loc=2L:10057697..10059464; name=Pen-PA; dbxref=FlyBase:FBpp0079527,GB_protein:AAF52853.1,FlyBase_Annotation_IDs:CG4799-PA,FlyBase:FBgn0011823; MD5=d7e7e91fa9fe3cca56f6dd12013b1888; parent=FBtr0079937; release=r4.3; species=Dmel; length=522;	30.7	57.821	522	4.47	22	18	4898300	5916200
609	Cp38-PA	>Cp38-PA type=protein; loc=X:8327150..8328293; name=Cp38-PA; dbxref=FlyBase:FBpp0071151,GB_protein:AAF46383.1,FlyBase_Annotation_IDs:CG11213-PA,FlyBase:FBgn0000360; MD5=fda2fee13e078943b675915554cc192d; parent=FBtr0071204; release=r4.3; species=Dmel; length=306;	37.9	30.447	306	6.6	43	32	4892800	6695300
884	msk-PA	>msk-PA type=protein; loc=3L:8090387..8094955; name=msk-PA; dbxref=FlyBase:FBpp0076408,GB_protein:AAF50487.1,FlyBase_Annotation_IDs:CG7935-PA,FlyBase:FBgn0026252; MD5=5345dea3051aa79068ab0eb417383847; parent=FBtr0076685; release=r4.3; species=Dmel; length=1049;	16.4	119.31	1049	3.92	19	6	4888300	941570
160	CG12042-PA	>CG12042-PA type=protein; loc=2R:complement(3179217..3180758); name=CG12042-PA; dbxref=FlyBase:FBpp0088018,GB_protein:AAF59211.1,FlyBase_Annotation_IDs:CG12042-PA,FlyBase:FBgn0033206; MD5=59533b6ce3af5bbc38e383d0c817f0a4; parent=FBtr0088944; release=r4.3; species=Dmel; length=514;	45.5	57.925	514	5.55	23	19	4875400	5713800
393	CG4389-PA;CG4389-PB;CG4389-PC	>CG4389-PA type=protein; loc=2L:complement(9573773..9576593); name=CG4389-PA; dbxref=FlyBase:FBpp0079454,GB_protein:AAF52789.1,FlyBase_Annotation_IDs:CG4389-PA,FlyBase:FBgn0028479; MD5=ff5e57bec5f4762ced03c41224f7db49; parent=FBtr0079858; release=r4.3; species=Dmel; length=783;;>CG4389-PB type=protein; loc=2L:complement(9573773..9576188); name=CG4389-PB; dbxref=FlyBase:FBpp0079453,GB_protein:AAN1…	26.1	84.073	783	5.18	28	21	4862500	4104300
276	CG1962-PA;CG1962-PB;CG1962-PC	>CG1962-PA type=protein; loc=2L:complement(20666716..20669085); name=CG1962-PA; dbxref=FlyBase:FBpp0080929,GB_protein:AAF53912.1,FlyBase_Annotation_IDs:CG1962-PA,FlyBase:FBgn0032876; MD5=7a82e4f0dc423ab7d269b143b4b90df6; parent=FBtr0081399; release=r4.3; species=Dmel; length=790;;>CG1962-PB type=protein; loc=2L:complement(20666716..20669085); name=CG1962-PB; dbxref=FlyBase:FBpp0080931,GB_protein:…	17.6	89.904	790	5.28	39	21	4838500	4317900
747	ik2-PB;ik2-PA	>ik2-PB type=protein; loc=2L:20663898..20666361; name=ik2-PB; dbxref=FlyBase:FBpp0080920,GB_protein:AAN11082.1,FlyBase_Annotation_IDs:CG2615-PB,FlyBase:FBgn0028633; MD5=97a194a5d580d6c7f6066e078bf41c21; parent=FBtr0081390; release=r4.3; species=Dmel; length=720;;>ik2-PA type=protein; loc=2L:20663898..20666361; name=ik2-PA; dbxref=FlyBase:FBpp0080919,GB_protein:AAF53911.1,FlyBase_Annotation_IDs:CG…	28.5	81.98	720	4.87	19	19	4796000	5579000
30	Aly-PA	>Aly-PA type=protein; loc=3R:complement(2903978..2905931); name=Aly-PA; dbxref=FlyBase:FBpp0081156,GB_protein:AAF54070.1,FlyBase_Annotation_IDs:CG1101-PA,FlyBase:FBgn0010774; MD5=a6e9462c9ef48720251002e6880d3a12; parent=FBtr0081642; release=r4.3; species=Dmel; length=266;	34.6	27.851	266	7.56	25	20	4733200	7671500
557	CG9373-PA	>CG9373-PA type=protein; loc=3R:complement(5331869..5335732); name=CG9373-PA; dbxref=FlyBase:FBpp0081601,GB_protein:AAF54387.1,FlyBase_Annotation_IDs:CG9373-PA,FlyBase:FBgn0037701; MD5=dc68983fbe3fceaa9fb39c681c9eae55; parent=FBtr0082123; release=r4.3; species=Dmel; length=632;	28.6	66.73	632	5.71	25	27	4683100	21103000
943	oho23B-PA;oho23B-PB;oho23B-PC;oho23B-PD	>oho23B-PA type=protein; loc=2L:2856256..2856637; name=oho23B-PA; dbxref=FlyBase:FBpp0077307,GB_protein:AAF51191.1,FlyBase_Annotation_IDs:CG2986-PA,FlyBase:FBgn0015521; MD5=fb6c903128cd355b6618a5ee72363077; parent=FBtr0077621; release=r4.3; species=Dmel; length=83;;>oho23B-PB type=protein; loc=2L:2856256..2856637; name=oho23B-PB; dbxref=FlyBase:FBpp0077309,GB_protein:AAN10392.1,FlyBase_Annotation…	69.9	9.1672	83	8.95	12	9	4682400	5284800
1063	RpL27-PA	>RpL27-PA type=protein; loc=3R:complement(21509820..21510224); name=RpL27-PA; dbxref=FlyBase:FBpp0084306,GB_protein:AAF56495.1,FlyBase_Annotation_IDs:CG4759-PA,FlyBase:FBgn0039359; MD5=eaa1d2f62e656422362032085ffd53da; parent=FBtr0084932; release=r4.3; species=Dmel; length=135;	48.9	15.903	135	7.25	22	26	4631200	5435400
657	eIF-3p66-PB;CG4810-PA	>eIF-3p66-PB type=protein; loc=3R:19505913..19507859; name=eIF-3p66-PB; dbxref=FlyBase:FBpp0088565,GB_protein:AAF56158.1,FlyBase_Annotation_IDs:CG10161-PB,FlyBase:FBgn0040227; MD5=6cb344c89e8f05537062d0d2a0a3426a; parent=FBtr0089622; release=r4.3; species=Dmel; length=560;	23.9	63.797	560	5.05	12	8	4594900	3720200
1240	Vap-33-1-PB;Vap-33-1-PC;Vap-33-1-PA;Vap-33-1-PD	>Vap-33-1-PB type=protein; loc=X:3794887..3798156; name=Vap-33-1-PB; dbxref=FlyBase:FBpp0070589,GB_protein:AAF45909.1,FlyBase_Annotation_IDs:CG5014-PB,FlyBase:FBgn0029687; MD5=d7ab69e9fd084fa9c676527e13d4d5ee; parent=FBtr0070616; release=r4.3; species=Dmel; length=269;;>Vap-33-1-PC type=protein; loc=X:3794887..3798156; name=Vap-33-1-PC; dbxref=FlyBase:FBpp0089170,GB_protein:AAS72339.1,FlyBase_Ann…	48.7	29.477	269	7.11	21	23	4567500	12019000
1049	RpL13A-PB	>RpL13A-PB type=protein; loc=3R:1450222..1451588; name=RpL13A-PB; dbxref=FlyBase:FBpp0078354,GB_protein:AAF51987.1,FlyBase_Annotation_IDs:CG1475-PB,FlyBase:FBgn0037351; MD5=b12cede152a797013706236cb3f27e6d; parent=FBtr0078705; release=r4.3; species=Dmel; length=205;	32.7	23.647	205	7.97	15	15	4491400	6945300
1193	Thiolase-PA	>Thiolase-PA type=protein; loc=2R:complement(19374356..19376125); name=Thiolase-PA; dbxref=FlyBase:FBpp0072135,GB_protein:AAF47083.1,FlyBase_Annotation_IDs:CG4581-PA,FlyBase:FBgn0025352; MD5=4c65024f55cc2ed72c1614ca8501ff36; parent=FBtr0072226; release=r4.3; species=Dmel; length=469;	26.9	50.641	469	7.16	25	18	4484100	3924100
562	CG9577-PA	>CG9577-PA type=protein; loc=X:20000447..20001659; name=CG9577-PA; dbxref=FlyBase:FBpp0070006,GB_protein:AAF45374.2,FlyBase_Annotation_IDs:CG9577-PA,FlyBase:FBgn0031092; MD5=3f343cb2598df70fbc496435d01acf7b; parent=FBtr0070007; release=r4.3; species=Dmel; length=312;	51	33.818	312	7.21	22	16	4479200	7989300
1027	REV_MICAL-PC;REV_MICAL-PD;REV_MICAL-PF;REV_MICAL-PG;REV_MICAL-PH;REV_MICAL-PB;REV_MICAL-PE	>REV_MICAL-PC type=protein; loc=3R:complement(5828160..5847104); name=MICAL-PC; dbxref=FlyBase:FBpp0081688,GB_protein:AAO41533.1,FlyBase_Annotation_IDs:CG33208-PC,FlyBase:FBgn0053208; MD5=fd5c66cc50270320cf8ab90c17ec49da; parent=FBtr0082210; release=r4.3; species=Dmel; length=4723;;>REV_MICAL-PD type=protein; loc=3R:complement(5828160..5847104); name=MICAL-PD; dbxref=FlyBase:FBpp0081691,GB_protei…	0.4	525.04	4723	5	10	9	4458800	4207500
924	Nop56-PA	>Nop56-PA type=protein; loc=3R:complement(18244963..18246678); name=Nop56-PA; dbxref=FlyBase:FBpp0083625,GB_protein:AAF55992.2,FlyBase_Annotation_IDs:CG13849-PA,FlyBase:FBgn0038964; MD5=7bbdbbf6ea7ecc71e53659979d1df60b; parent=FBtr0084230; release=r4.3; species=Dmel; length=496;	30.8	54.837	496	5.77	17	14	4444400	6805000
387	CG4169-PA	>CG4169-PA type=protein; loc=3L:16549659..16551280; name=CG4169-PA; dbxref=FlyBase:FBpp0075069,GB_protein:AAF49444.1,FlyBase_Annotation_IDs:CG4169-PA,FlyBase:FBgn0036642; MD5=c89c08293aa606332e429c50fa8be9d2; parent=FBtr0075309; release=r4.3; species=Dmel; length=440;	30.9	45.415	440	6.98	26	17	4424000	3590900
27	alphaTub67C-PA	>alphaTub67C-PA type=protein; loc=3L:9655361..9657232; name=alphaTub67C-PA; dbxref=FlyBase:FBpp0076122,GB_protein:AAF50226.2,FlyBase_Annotation_IDs:CG8308-PA,FlyBase:FBgn0004236; MD5=6e2a82df4a8ab562cdd33af0db6a7434; parent=FBtr0076393; release=r4.3; species=Dmel; length=462;	29.7	51.18	462	5.91	23	23	4387300	5860400
535	CG8693-PA	>CG8693-PA type=protein; loc=2R:3970637..3972657; name=CG8693-PA; dbxref=FlyBase:FBpp0087827,GB_protein:AAF59086.1,FlyBase_Annotation_IDs:CG8693-PA,FlyBase:FBgn0033294; MD5=9ec958a7bbb93e29195b1fb31c38d5cb; parent=FBtr0088748; release=r4.3; species=Dmel; length=579;	23.3	66.475	579	5.04	14	11	4365900	2934300
1124	Rpt3-PA;Rpt3R-PA;Rpt3R-PB	>Rpt3-PA type=protein; loc=X:10970531..10971901; name=Rpt3-PA; dbxref=FlyBase:FBpp0073292,GB_protein:AAF48001.1,FlyBase_Annotation_IDs:CG16916-PA,FlyBase:FBgn0028686; MD5=3ce20983cbcc98bbf3405ed68bf3a207; parent=FBtr0073436; release=r4.3; species=Dmel; length=413;	9.7	46.998	413	3.8	3	2	4358400	425820
1222	Trip1-PA	>Trip1-PA type=protein; loc=2L:complement(4966484..4967693); name=Trip1-PA; dbxref=FlyBase:FBpp0078689,GB_protein:AAF52183.1,FlyBase_Annotation_IDs:CG8882-PA,FlyBase:FBgn0015834; MD5=b677f500e9ee1074518bd3203c0456f2; parent=FBtr0079053; release=r4.3; species=Dmel; length=326;	57.7	36.159	326	6.61	28	18	4340600	2735600
568	CG9673-PA	>CG9673-PA type=protein; loc=X:complement(16536896..16537799); name=CG9673-PA; dbxref=FlyBase:FBpp0074136,GB_protein:AAF48649.1,FlyBase_Annotation_IDs:CG9673-PA,FlyBase:FBgn0030775; MD5=9937acc8f1de9e90ef7c0391c5147ae1; parent=FBtr0074362; release=r4.3; species=Dmel; length=261;	27.2	27.867	261	8.38	16	10	4304100	2508700
1119	RpS6-PC;RpS6-PB;RpS6-PA	>RpS6-PC type=protein; loc=X:complement(7744993..7746366); name=RpS6-PC; dbxref=FlyBase:FBpp0071089,GB_protein:AAN09219.1,FlyBase_Annotation_IDs:CG10944-PC,FlyBase:FBgn0004922; MD5=03052d03f2bdf558588e2185b989be48; parent=FBtr0071137; release=r4.3; species=Dmel; length=251;;>RpS6-PB type=protein; loc=X:complement(7744993..7746484); name=RpS6-PB; dbxref=FlyBase:FBpp0071087,GB_protein:AAN09218.1,Fl…	29.5	28.671	251	6.69	24	8	4277900	9028800
1228	twf-PA	>twf-PA type=protein; loc=3R:9948434..9949906; name=twf-PA; dbxref=FlyBase:FBpp0082352,GB_protein:AAF55022.1,FlyBase_Annotation_IDs:CG3172-PA,FlyBase:FBgn0038206; MD5=0daadf0f2adc11db46210159f9637be7; parent=FBtr0082891; release=r4.3; species=Dmel; length=343;	28.3	39.07	343	6	14	4	4260100	1097900
224	CG15255-PA	>CG15255-PA type=protein; loc=2L:complement(15606832..15607614); name=CG15255-PA; dbxref=FlyBase:FBpp0080343,GB_protein:AAF53468.1,FlyBase_Annotation_IDs:CG15255-PA,FlyBase:FBgn0028950; MD5=e2801d108516f973250f9286b774bd31; parent=FBtr0080785; release=r4.3; species=Dmel; length=261;	29.1	29.096	261	8.1	12	9	4241700	3649600
741	Hsp60-PA;Hsp60-PB;CG7235-PA;CG7235-PB;CG7235-PC	>Hsp60-PA type=protein; loc=X:10955259..10957040; name=Hsp60-PA; dbxref=FlyBase:FBpp0073290,GB_protein:AAF47999.1,FlyBase_Annotation_IDs:CG12101-PA,FlyBase:FBgn0015245; MD5=1d69ae8daf6438985512377bc04b9b9e; parent=FBtr0073434; release=r4.3; species=Dmel; length=573;;>Hsp60-PB type=protein; loc=X:10955259..10957040; name=Hsp60-PB; dbxref=FlyBase:FBpp0073291,GB_protein:AAF47998.1,FlyBase_Annotation…	42.6	60.808	573	4.92	24	24	4195200	5698300
519	CG8309-PA	>CG8309-PA type=protein; loc=2R:complement(9679108..9680438); name=CG8309-PA; dbxref=FlyBase:FBpp0086705,GB_protein:AAF58289.1,FlyBase_Annotation_IDs:CG8309-PA,FlyBase:FBgn0033902; MD5=70f5e58e540f3dd516e760c35ced9adc; parent=FBtr0087579; release=r4.3; species=Dmel; length=387;	26.6	44.086	387	6.06	10	7	4136800	2700400
77	BicC-PA;BicC-PB;BicC-PD	>BicC-PA type=protein; loc=2L:16039984..16044131; name=BicC-PA; dbxref=FlyBase:FBpp0080361,GB_protein:AAN10927.1,FlyBase_Annotation_IDs:CG4824-PA,FlyBase:FBgn0000182; MD5=15f07f12c7a8a327dc839abdbd327044; parent=FBtr0080803; release=r4.3; species=Dmel; length=905;;>BicC-PB type=protein; loc=2L:16039984..16044131; name=BicC-PB; dbxref=FlyBase:FBpp0080362,GB_protein:AAF53499.1,FlyBase_Annotation_ID…	23.3	97.848	905	4.78	26	20	4073000	3965000
1218	Trap1-PA	>Trap1-PA type=protein; loc=2R:complement(2145590..2147800); name=Trap1-PA; dbxref=FlyBase:FBpp0085482,GB_protein:AAF57362.1,FlyBase_Annotation_IDs:CG3152-PA,FlyBase:FBgn0026761; MD5=fb938834b12948fe9622a5f20beea0c5; parent=FBtr0086149; release=r4.3; species=Dmel; length=691;	2	77.962	691	3.22	4	5	4061100	2088800
659	eIF3-S8-PA	>eIF3-S8-PA type=protein; loc=2R:13180930..13183721; name=eIF3-S8-PA; dbxref=FlyBase:FBpp0086013,GB_protein:AAF57818.1,FlyBase_Annotation_IDs:CG4954-PA,FlyBase:FBgn0034258; MD5=d2c71da1cca2c3e0984f6a9688d8d595; parent=FBtr0086836; release=r4.3; species=Dmel; length=910;	16.9	105.65	910	4.03	20	17	4040500	3033100
1077	RpL6-PB;RpL6-PA	>RpL6-PB type=protein; loc=3R:complement(27420649..27421880); name=RpL6-PB; dbxref=FlyBase:FBpp0085166,GB_protein:AAF57167.1,FlyBase_Annotation_IDs:CG11522-PB,FlyBase:FBgn0039857; MD5=ba2930e7c501012c8593accfaaa0cb45; parent=FBtr0085805; release=r4.3; species=Dmel; length=262;;>RpL6-PA type=protein; loc=3R:complement(27420649..27421880); name=RpL6-PA; dbxref=FlyBase:FBpp0085165,GB_protein:AAF5716…	30.2	29.736	262	7.32	18	16	4017900	9147200
608	Cp36-PA	>Cp36-PA type=protein; loc=X:8324593..8325533; name=Cp36-PA; dbxref=FlyBase:FBpp0071150,GB_protein:AAF46382.1,FlyBase_Annotation_IDs:CG1478-PA,FlyBase:FBgn0000359; MD5=fdf61dbf0cd64e1ff23d54b144be765c; parent=FBtr0071203; release=r4.3; species=Dmel; length=284;	32.7	29.915	284	6.56	32	20	3893400	6537600
466	CG6623-PA	>CG6623-PA type=protein; loc=3R:complement(11040586..11044499); name=CG6623-PA; dbxref=FlyBase:FBpp0082592,GB_protein:AAF55143.1,FlyBase_Annotation_IDs:CG6623-PA,FlyBase:FBgn0038303; MD5=14f56cfde28371644da045b349150cf8; parent=FBtr0083138; release=r4.3; species=Dmel; length=1145;	0.9	130.8	1145	5.7	5	5	3884300	2825800
1033	rhea-PA	>rhea-PA type=protein; loc=3L:8535429..8547733; name=rhea-PA; dbxref=FlyBase:FBpp0076353,GB_protein:AAF50399.1,FlyBase_Annotation_IDs:CG6831-PA,FlyBase:FBgn0020254; MD5=dad3fd4dfb9a9bd7f357b8845ab2a708; parent=FBtr0076627; release=r4.3; species=Dmel; length=2836;	13	306.99	2836	1.7	40	40	3869000	3268000
441	CG5840-PA;CG5840-PB	>CG5840-PA type=protein; loc=3R:13361495..13362566; name=CG5840-PA; dbxref=FlyBase:FBpp0082895,GB_protein:AAF55428.1,FlyBase_Annotation_IDs:CG5840-PA,FlyBase:FBgn0038516; MD5=27abbf588e79fd645b3ec65614f78de2; parent=FBtr0083454; release=r4.3; species=Dmel; length=273;;>CG5840-PB type=protein; loc=3R:13361973..13362566; name=CG5840-PB; dbxref=FlyBase:FBpp0082896,GB_protein:AAN13746.1,FlyBase_Annot…	41.4	28.099	273	7.91	12	10	3791000	1181000
1267	wupA-PG;wupA-PC;wupA-PF	>wupA-PG type=protein; loc=X:complement(17939901..17948562); name=wupA-PG; dbxref=FlyBase:FBpp0074298,GB_protein:AAF48802.2,FlyBase_Annotation_IDs:CG7178-PG,FlyBase:FBgn0004028; MD5=819b43d92b3a71b46e9b20c87c9f43ed; parent=FBtr0074524; release=r4.3; species=Dmel; length=269;;>wupA-PC type=protein; loc=X:complement(17939901..17948562); name=wupA-PC; dbxref=FlyBase:FBpp0074296,GB_protein:AAN09458.1…	36.8	30.081	269	7.27	16	17	3781600	3989000
719	Hexo2-PA	>Hexo2-PA type=protein; loc=X:8555045..8557597; name=Hexo2-PA; dbxref=FlyBase:FBpp0071192,GB_protein:AAF46406.1,FlyBase_Annotation_IDs:CG1787-PA,FlyBase:FBgn0041629; MD5=053b9c70452f6fd1fc8e3371c5ba43e4; parent=FBtr0071249; release=r4.3; species=Dmel; length=622;	15.6	70.663	622	5.18	10	7	3767000	1153800
423	CG5214-PA	>CG5214-PA type=protein; loc=3R:7070164..7072311; name=CG5214-PA; dbxref=FlyBase:FBpp0081834,GB_protein:AAF54625.1,FlyBase_Annotation_IDs:CG5214-PA,FlyBase:FBgn0037891; MD5=a8bfa1db023d2a38baf625d9d1542772; parent=FBtr0082358; release=r4.3; species=Dmel; length=468;	15.2	49.924	468	6.52	14	9	3739500	3806100
920	Nmt-PA	>Nmt-PA type=protein; loc=3L:complement(8150376..8152274); name=Nmt-PA; dbxref=FlyBase:FBpp0076451,GB_protein:AAF50476.1,FlyBase_Annotation_IDs:CG7436-PA,FlyBase:FBgn0020392; MD5=74d518c9735665b2ecf03585b1df5fe2; parent=FBtr0076728; release=r4.3; species=Dmel; length=472;	12.7	53.832	472	5.64	12	10	3732500	3110300
700	Gbp-PA	>Gbp-PA type=protein; loc=2R:complement(13962333..13965771); name=Gbp-PA; dbxref=FlyBase:FBpp0085902,GB_protein:AAF57684.1,FlyBase_Annotation_IDs:CG5519-PA,FlyBase:FBgn0013969; MD5=0c3487754cd63a1e17f46fe83bb9ed50; parent=FBtr0086723; release=r4.3; species=Dmel; length=505;	43.8	55.198	505	5.07	17	13	3731700	3592100
968	pont-PA	>pont-PA type=protein; loc=3R:6088065..6089550; name=pont-PA; dbxref=FlyBase:FBpp0081704,GB_protein:AAF54514.1,FlyBase_Annotation_IDs:CG4003-PA,FlyBase:FBgn0040078; MD5=44c3876ac3fbe345533b6b800122cc21; parent=FBtr0082226; release=r4.3; species=Dmel; length=456;	34.6	50.242	456	5.9	12	9	3723100	3121300
630	Dlc90F-PA	>Dlc90F-PA type=protein; loc=3R:14125144..14125476; name=Dlc90F-PA; dbxref=FlyBase:FBpp0082996,GB_protein:AAF55532.1,FlyBase_Annotation_IDs:CG12363-PA,FlyBase:FBgn0024432; MD5=1e6078c02758a8da5707525daa7aff75; parent=FBtr0083575; release=r4.3; species=Dmel; length=111;	55	12.479	111	8.88	14	12	3706900	4414700
665	eIF-5A-PA;eIF-5A-PB	>eIF-5A-PA type=protein; loc=2R:19566086..19566864; name=eIF-5A-PA; dbxref=FlyBase:FBpp0072082,GB_protein:AAF47151.1,FlyBase_Annotation_IDs:CG3186-PA,FlyBase:FBgn0034967; MD5=c7cb54e1f8c2de4e5aea6fb4f583c3c9; parent=FBtr0072173; release=r4.3; species=Dmel; length=159;;>eIF-5A-PB type=protein; loc=2R:19566086..19566864; name=eIF-5A-PB; dbxref=FlyBase:FBpp0072081,GB_protein:AAM68297.1,FlyBase_Annot…	49.1	17.591	159	8.75	13	11	3669900	3560700
52	Arp14D-PA	>Arp14D-PA type=protein; loc=X:complement(16383182..16387328); name=Arp14D-PA; dbxref=FlyBase:FBpp0074070,GB_protein:AAF48621.1,FlyBase_Annotation_IDs:CG9901-PA,FlyBase:FBgn0011742; MD5=0ad6307a63516a21fd24decd35feb6eb; parent=FBtr0074295; release=r4.3; species=Dmel; length=394;	17	44.702	394	4.89	10	8	3618300	2229700
544	CG9027-PC;CG9027-PA;CG9027-PB	>CG9027-PC type=protein; loc=2R:complement(6897479..6898239); name=CG9027-PC; dbxref=FlyBase:FBpp0100120,FlyBase_Annotation_IDs:CG9027-PC,GB_protein:AAM68736.1,FlyBase:FBgn0033631; MD5=e4e4cc07292dfd7c79bc2bb6559cc408; parent=FBtr0100658; release=r4.3; species=Dmel; length=188;;>CG9027-PA type=protein; loc=2R:complement(6897479..6898218); name=CG9027-PA; dbxref=FlyBase:FBpp0088877,FlyBase_Annotat…	18.6	20.069	188	7.38	8	8	3575100	7849800
3	14-3-3zeta-PD;14-3-3zeta-PE;14-3-3zeta-PJ	>14-3-3zeta-PD type=protein; loc=2R:5616161..5619432; name=14-3-3zeta-PD; dbxref=FlyBase_Annotation_IDs:CG17870-PD,GB_protein:AAM71060.1,FlyBase:FBpp0087502,FlyBase:FBgn0004907; MD5=f196cab6a894ca73c510c5280d765fbc; parent=FBtr0088414; release=r4.3; species=Dmel; length=248;;>14-3-3zeta-PE type=protein; loc=2R:5616161..5619432; name=14-3-3zeta-PE; dbxref=FlyBase_Annotation_IDs:CG17870-PE,GB_prote…	45.6	28.227	248	7.5	12	18	3572400	6733400
270	CG18811-PA	>CG18811-PA type=protein; loc=3L:complement(18634296..18638270); name=CG18811-PA; dbxref=FlyBase:FBpp0074865,GB_protein:AAG22572.1,FlyBase_Annotation_IDs:CG18811-PA,FlyBase:FBgn0042134; MD5=927ba82456ba510777179a794cc84d2d; parent=FBtr0075098; release=r4.3; species=Dmel; length=961;	11.9	103.59	961	4.92	20	20	3530400	2427200
679	Fer1HCH-PA;Fer1HCH-PB;Fer1HCH-PC;Fer1HCH-PD;Fer1HCH-PE	>Fer1HCH-PA type=protein; loc=3R:complement(26211709..26213252); name=Fer1HCH-PA; dbxref=FlyBase:FBpp0084995,GB_protein:AAF57034.1,FlyBase_Annotation_IDs:CG2216-PA,FlyBase:FBgn0015222; MD5=143f8a780ee15c6f092b32df022835df; parent=FBtr0085631; release=r4.3; species=Dmel; length=205;;>Fer1HCH-PB type=protein; loc=3R:complement(26211709..26213252); name=Fer1HCH-PB; dbxref=FlyBase:FBpp0084996,GB_prot…	51.7	23.145	205	8.29	16	12	3518000	4399100
899	Myo28B1-PB;Myo28B1-PA;Myo28B1-PC;Myo28B1-PD	>Myo28B1-PB type=protein; loc=2L:7666077..7689412; name=Myo28B1-PB; dbxref=FlyBase:FBpp0079097,GB_protein:AAN10636.1,FlyBase_Annotation_IDs:CG6976-PB,FlyBase:FBgn0040299; MD5=67f09d253d33d14272a8d68371e10546; parent=FBtr0079473; release=r4.3; species=Dmel; length=2122;;>Myo28B1-PA type=protein; loc=2L:7678897..7689412; name=Myo28B1-PA; dbxref=FlyBase:FBpp0079099,GB_protein:AAF52536.2,FlyBase_Anno…	4.1	243.3	2122	4.09	8	3	3517800	1196000
1151	SmB-PA	>SmB-PA type=protein; loc=2L:complement(10425531..10426496); name=SmB-PA; dbxref=FlyBase:FBpp0079635,GB_protein:AAF52947.1,FlyBase_Annotation_IDs:CG5352-PA,FlyBase:FBgn0010083; MD5=61f4e1aaf8cf50d82e671a0638546550; parent=FBtr0080045; release=r4.3; species=Dmel; length=199;	36.2	21.021	199	8.56	18	14	3514800	3948800
1072	RpL36-PA;RpL36-PB;RpL36-PC;RpL36-PD	>RpL36-PA type=protein; loc=X:complement(485286..485694); name=RpL36-PA; dbxref=FlyBase:FBpp0070150,GB_protein:AAN09019.1,FlyBase_Annotation_IDs:CG7622-PA,FlyBase:FBgn0002579; MD5=07d6ac80b0a55f89b7db46bd5820d6f9; parent=FBtr0070155; release=r4.3; species=Dmel; length=115;;>RpL36-PB type=protein; loc=X:complement(485286..485694); name=RpL36-PB; dbxref=FlyBase:FBpp0070151,GB_protein:AAF45531.1,Fly…	20	13.502	115	8.78	5	4	3514300	5807100
1212	TpnC4-PA	>TpnC4-PA type=protein; loc=2R:complement(1011035..1015074); name=TpnC4-PA; dbxref=FlyBase:FBpp0085411,GB_protein:AAF57327.2,FlyBase_Annotation_IDs:CG12408-PA,FlyBase:FBgn0033027; MD5=7f61b05fe88568a13e546764000f340e; parent=FBtr0086075; release=r4.3; species=Dmel; length=153;	45.1	17	153	9	6	5	3475800	1497500
906	Nc73EF-PF;Nc73EF-PA;Nc73EF-PB;Nc73EF-PC;Nc73EF-PG;Nc73EF-PH;Nc73EF-PE	>Nc73EF-PF type=protein; loc=3L:16924380..16932737; name=Nc73EF-PF; dbxref=FlyBase:FBpp0075027,GB_protein:AAN11721.1,FlyBase_Annotation_IDs:CG11661-PF,FlyBase:FBgn0010352; MD5=edf3e440fb53f78a893cfcf6944d322a; parent=FBtr0075267; release=r4.3; species=Dmel; length=1017;;>Nc73EF-PA type=protein; loc=3L:16924380..16932737; name=Nc73EF-PA; dbxref=FlyBase:FBpp0075026,GB_protein:AAF49388.2,FlyBase_Ann…	14.9	113.62	1017	4.29	17	7	3468000	2060400
365	CG3734-PA	>CG3734-PA type=protein; loc=3R:15213716..15215521; name=CG3734-PA; dbxref=FlyBase:FBpp0083169,GB_protein:AAF55662.2,FlyBase_Annotation_IDs:CG3734-PA,FlyBase:FBgn0038700; MD5=27f91475e5278012d28d336cc40a438a; parent=FBtr0083755; release=r4.3; species=Dmel; length=473;	20.3	53.238	473	6	7	4	3457400	1064800
1108	RpS26-PA;RpS26-PB;RpS26-PC	>RpS26-PA type=protein; loc=2L:complement(18438650..18438991); name=RpS26-PA; dbxref=FlyBase:FBpp0080639,GB_protein:AAN11004.1,FlyBase_Annotation_IDs:CG10305-PA,FlyBase:FBgn0004413; MD5=74d7b460a2e4bf86bb497542b5fd62cd; parent=FBtr0081089; release=r4.3; species=Dmel; length=114;;>RpS26-PB type=protein; loc=2L:complement(18438650..18438991); name=RpS26-PB; dbxref=FlyBase:FBpp0080640,GB_protein:AAF…	31.6	13.266	114	8.38	8	8	3400700	4359400
337	CG32306-PB;CG32306-PD;CG32306-PA;CG32306-PC	>CG32306-PB type=protein; loc=3L:2412835..2447832; name=CG32306-PB; dbxref=FlyBase:FBpp0072770,GB_protein:AAF47644.2,FlyBase_Annotation_IDs:CG32306-PB,FlyBase:FBgn0052306; MD5=b920495a5b2fd7e3416e977e55724afb; parent=FBtr0072892; release=r4.3; species=Dmel; length=2197;;>CG32306-PD type=protein; loc=3L:2419069..2447832; name=CG32306-PD; dbxref=FlyBase:FBpp0072773,GB_protein:AAS64937.1,FlyBase_Ann…	6.5	237.02	2197	5.71	27	24	3352400	5711700
1105	RpS23-PA	>RpS23-PA type=protein; loc=2R:complement(9730301..9731396); name=RpS23-PA; dbxref=FlyBase:FBpp0086701,GB_protein:AAF58277.2,FlyBase_Annotation_IDs:CG8415-PA,FlyBase:FBgn0033912; MD5=e61e7f18ffb2c6f72e0b266cd817f7b8; parent=FBtr0087575; release=r4.3; species=Dmel; length=143;	39.9	16.016	143	6.98	21	21	3311000	10938000
440	CG5733-PA	>CG5733-PA type=protein; loc=2R:complement(13679630..13681934); name=CG5733-PA; dbxref=FlyBase:FBpp0085954,GB_protein:AAF57735.1,FlyBase_Annotation_IDs:CG5733-PA,FlyBase:FBgn0034310; MD5=a6149a08779ee455e91efdc0a2bd5fdc; parent=FBtr0086775; release=r4.3; species=Dmel; length=668;	29.6	76.871	668	4.97	15	14	3288600	2869200
651	eIF-2alpha-PA	>eIF-2alpha-PA type=protein; loc=X:complement(16279495..16280816); name=eIF-2alpha-PA; dbxref=FlyBase:FBpp0074075,GB_protein:AAF48615.1,FlyBase_Annotation_IDs:CG9946-PA,FlyBase:FBgn0004925; MD5=e3f0b632583d5204c5d718cb0d2136ca; parent=FBtr0074300; release=r4.3; species=Dmel; length=341;	16.7	38.645	341	6.53	11	6	3282900	1959700
628	Dip1-PA	>Dip1-PA type=protein; loc=X:9003898..9004485; name=Dip1-PA; dbxref=FlyBase:FBpp0071237,GB_protein:AAF46454.1,FlyBase_Annotation_IDs:CG15367-PA,FlyBase:FBgn0040467; MD5=0a08aa614b27b26e37e28ce43fe1acfa; parent=FBtr0071302; release=r4.3; species=Dmel; length=175;	30.9	19.722	175	8.58	12	12	3279600	2078800
1247	Vha36-PA;CG8310-PA	>Vha36-PA type=protein; loc=2R:11056400..11057137; name=Vha36-PA; dbxref=FlyBase:FBpp0086468,GB_protein:AAF58126.1,FlyBase_Annotation_IDs:CG8186-PA,FlyBase:FBgn0022097; MD5=f5199754d2b28221d2aa63d16d191340; parent=FBtr0087335; release=r4.3; species=Dmel; length=246;	36.2	27.627	246	7.47	21	13	3278800	5684500
1180	Su(var)3-9-PB;Su(var)3-9-PC;Su(var)3-9-PA	>Su(var)3-9-PB type=protein; loc=3R:complement(11084092..11089069); name=Su(var)3-9-PB; dbxref=FlyBase:FBpp0082584,GB_protein:AAF55153.1,FlyBase_Annotation_IDs:CG6476-PB,FlyBase:FBgn0003600; MD5=ab5df4d5c73143be53d760bf73070cfe; parent=FBtr0083130; release=r4.3; species=Dmel; length=475;;>Su(var)3-9-PC type=protein; loc=3R:complement(11084092..11088560); name=Su(var)3-9-PC; dbxref=FlyBase:FBpp008…	21.3	51.484	475	6.19	12	9	3276500	3263400
382	CG4038-PA	>CG4038-PA type=protein; loc=2R:complement(16603712..16604813); name=CG4038-PA; dbxref=FlyBase:FBpp0071562,GB_protein:AAF46672.1,FlyBase_Annotation_IDs:CG4038-PA,FlyBase:FBgn0011824; MD5=4be69a938c32e194320bec4aeff8a533; parent=FBtr0071639; release=r4.3; species=Dmel; length=237;	31.2	22.665	237	7.95	13	8	3214100	1960200
184	CG13084-PA	>CG13084-PA type=protein; loc=2L:19480902..19482322; name=CG13084-PA; dbxref=FlyBase:FBpp0080781,GB_protein:AAF53806.1,FlyBase_Annotation_IDs:CG13084-PA,FlyBase:FBgn0032788; MD5=7677682740c3506f2973114551ba0609; parent=FBtr0081240; release=r4.3; species=Dmel; length=454;	14.5	51.298	454	5.23	21	18	3211500	4111700
419	CG5162-PA	>CG5162-PA type=protein; loc=X:17049270..17051031; name=CG5162-PA; dbxref=FlyBase:FBpp0074167,GB_protein:AAF48709.1,FlyBase_Annotation_IDs:CG5162-PA,FlyBase:FBgn0030828; MD5=2fe937b6ee8781b18b3d2e6d68ee3b7c; parent=FBtr0074393; release=r4.3; species=Dmel; length=411;	4.4	44.426	411	3.62	3	5	3204600	8879600
222	CG15092-PA	>CG15092-PA type=protein; loc=2R:complement(14273303..14274475); name=CG15092-PA; dbxref=FlyBase:FBpp0085823,GB_protein:AAF57641.2,FlyBase_Annotation_IDs:CG15092-PA,FlyBase:FBgn0034388; MD5=a1e6d7f784bc1fa67b39b27c9d5e1a3d; parent=FBtr0086641; release=r4.3; species=Dmel; length=320;	16.2	35.961	320	6.91	18	14	3201800	2260800
124	CG10627-PA;CG31368-PA;CG31368-PB	>CG10627-PA type=protein; loc=3L:complement(12501581..12503982); name=CG10627-PA; dbxref=FlyBase:FBpp0075699,GB_protein:AAF49901.1,FlyBase_Annotation_IDs:CG10627-PA,FlyBase:FBgn0036298; MD5=136682949ad896ec85ce1b2429af06eb; parent=FBtr0075967; release=r4.3; species=Dmel; length=549;	31.5	60.58	549	4.96	15	11	3199900	2418900
427	CG5366-PA	>CG5366-PA type=protein; loc=2L:complement(10358310..10362507); name=CG5366-PA; dbxref=FlyBase:FBpp0079643,GB_protein:AAF52924.1,FlyBase_Annotation_IDs:CG5366-PA,FlyBase:FBgn0027568; MD5=3b3e479a3d7f5a25de2e1b5509a8881c; parent=FBtr0080054; release=r4.3; species=Dmel; length=1248;	10	139.35	1248	4.3	28	15	3147700	3300200
1031	RfC3-PA	>RfC3-PA type=protein; loc=2L:10419265..10420549; name=RfC3-PA; dbxref=FlyBase:FBpp0079609,GB_protein:AAF52944.2,FlyBase_Annotation_IDs:CG5313-PA,FlyBase:FBgn0032244; MD5=180a6e2906bfe1fbe7f132620b7dfb8f; parent=FBtr0080019; release=r4.3; species=Dmel; length=332;	52.1	37.407	332	6.95	21	18	3146900	4032400
828	mask-PA;mask-PB	>mask-PA type=protein; loc=3R:20057446..20073733; name=mask-PA; dbxref=FlyBase:FBpp0083947,GB_protein:AAO41600.1,FlyBase_Annotation_IDs:CG33106-PA,FlyBase:FBgn0043884; MD5=11cf0b3d08ff919427c3233abe5b67b9; parent=FBtr0084562; release=r4.3; species=Dmel; length=4001;;>mask-PB type=protein; loc=3R:20057446..20073733; name=mask-PB; dbxref=FlyBase:FBpp0083948,GB_protein:AAO41601.1,FlyBase_Annotation_…	3	423.2	4001	3.89	14	21	3141000	1641400
796	l(2)06496-PA	>l(2)06496-PA type=protein; loc=2R:complement(18569535..18570110); name=l(2)06496-PA; dbxref=FlyBase:FBpp0071894,GB_protein:AAF46944.1,FlyBase_Annotation_IDs:CG9893-PA,FlyBase:FBgn0010622; MD5=a07b2a944b12aaf19c1c5a203dcd7501; parent=FBtr0071985; release=r4.3; species=Dmel; length=192;	61.5	21.478	192	8.03	15	14	3112700	5353400
1166	sqd-PB;sqd-PA;sqd-PC	>sqd-PB type=protein; loc=3R:complement(9462180..9471641); name=sqd-PB; dbxref=FlyBase:FBpp0082320,GB_protein:AAF54963.2,FlyBase_Annotation_IDs:CG16901-PB,FlyBase:FBgn0003498; MD5=7908eecf156e2e297cc058452ea8caa9; parent=FBtr0082855; release=r4.3; species=Dmel; length=344;;>sqd-PA type=protein; loc=3R:complement(9467914..9471641); name=sqd-PA; dbxref=FlyBase:FBpp0082319,GB_protein:AAF54964.2,FlyB…	20.1	36.184	344	6.42	15	11	3044500	3275900
203	CG14207-PA;CG14207-PB	>CG14207-PA type=protein; loc=X:19439441..19444824; name=CG14207-PA; dbxref=FlyBase:FBpp0074502,GB_protein:AAF48980.1,FlyBase_Annotation_IDs:CG14207-PA,FlyBase:FBgn0031037; MD5=b50dc80413909ed707b14bc649030393; parent=FBtr0074733; release=r4.3; species=Dmel; length=183;;>CG14207-PB type=protein; loc=X:19439441..19444824; name=CG14207-PB; dbxref=FlyBase:FBpp0074503,GB_protein:AAN09508.1,FlyBase_An…	47.5	20.841	183	8.06	9	7	3012400	3017400
515	CG8142-PA	>CG8142-PA type=protein; loc=X:complement(17677360..17678556); name=CG8142-PA; dbxref=FlyBase:FBpp0074246,GB_protein:AAF48768.2,FlyBase_Annotation_IDs:CG8142-PA,FlyBase:FBgn0030871; MD5=969741f5a5f0fc8f14524ff96780d571; parent=FBtr0074472; release=r4.3; species=Dmel; length=353;	21.5	39.554	353	6.58	19	14	3011400	2515400
717	GstS1-PA;GstS1-PB;GstS1-PC	>GstS1-PA type=protein; loc=2R:complement(12608927..12609898); name=GstS1-PA; dbxref=FlyBase_Annotation_IDs:CG8938-PA,GB_protein:AAF57901.1,FlyBase:FBpp0086157,FlyBase:FBgn0010226; MD5=310597df1275e46a7e40d804373f88e1; parent=FBtr0087006; release=r4.3; species=Dmel; length=249;;>GstS1-PB type=protein; loc=2R:complement(12608927..12609898); name=GstS1-PB; dbxref=FlyBase_Annotation_IDs:CG8938-PB,GB…	30.9	27.613	249	6.69	9	7	2959800	5520400
1006	Ranbp9-PA	>Ranbp9-PA type=protein; loc=3R:7238416..7241779; name=Ranbp9-PA; dbxref=FlyBase:FBpp0081862,GB_protein:AAF54632.1,FlyBase_Annotation_IDs:CG5252-PA,FlyBase:FBgn0037894; MD5=59926746a270deedc65b23920bf824ba; parent=FBtr0082386; release=r4.3; species=Dmel; length=1018;	10.9	114.41	1018	4.24	13	4	2930200	737560
1030	RfC38-PA	>RfC38-PA type=protein; loc=2L:complement(11128994..11130171); name=RfC38-PA; dbxref=FlyBase:FBpp0079812,GB_protein:AAF53076.2,FlyBase_Annotation_IDs:CG6258-PA,FlyBase:FBgn0028700; MD5=ad299be1c1a3b45356504aeebd7afb09; parent=FBtr0080225; release=r4.3; species=Dmel; length=356;	25.3	40.815	356	5.5	9	9	2929500	2425000
888	mt:CoII-PA	>mt:CoII-PA type=protein; loc=dmel_mitochondrion_genome:3083..3767; name=mt:CoII-PA; dbxref=FlyBase:FBpp0100177,GB_protein:NP_008279,FlyBase:FBgn0013675; MD5=; parent=FBtr0100863; release=r4.3; species=Dmel; length=228;	23.2	26.19	228	8.22	5	4	2928400	1951300
1055	RpL19-PA;RpL19-PB	>RpL19-PA type=protein; loc=2R:complement(20476155..20477073); name=RpL19-PA; dbxref=FlyBase:FBpp0072312,GB_protein:AAF47305.1,FlyBase_Annotation_IDs:CG2746-PA,FlyBase:FBgn0002607; MD5=fcdd38cc9f41bc412274951108e1b95c; parent=FBtr0072405; release=r4.3; species=Dmel; length=203;;>RpL19-PB type=protein; loc=2R:complement(20476155..20477073); name=RpL19-PB; dbxref=FlyBase:FBpp0089141,GB_protein:AAS6…	36	23.998	203	7.54	17	20	2877600	6728000
915	NHP2-PA	>NHP2-PA type=protein; loc=3L:complement(14766810..14767349); name=NHP2-PA; dbxref=FlyBase:FBpp0075448,GB_protein:AAF49701.1,FlyBase_Annotation_IDs:CG5258-PA,FlyBase:FBgn0029148; MD5=abda22110bd2ce4ff1b62397e2edb16d; parent=FBtr0075698; release=r4.3; species=Dmel; length=160;	46.2	17.723	160	8.92	13	11	2868300	2978900
970	Pp1-87B-PA;Pp1-13C-PA;PpD6-PA	>Pp1-87B-PA type=protein; loc=3R:complement(8250505..8251410); name=Pp1-87B-PA; dbxref=FlyBase:FBpp0082067,GB_protein:AAF54810.1,FlyBase_Annotation_IDs:CG5650-PA,FlyBase:FBgn0004103; MD5=2ac6140bf997e08f4d48b56e2ab79777; parent=FBtr0082595; release=r4.3; species=Dmel; length=302;;>Pp1-13C-PA type=protein; loc=X:complement(15193369..15194274); name=Pp1-13C-PA; dbxref=FlyBase:FBpp0073834,GB_protein…	40.1	34.542	302	7.19	15	12	2844700	5476500
187	CG13117-PA	>CG13117-PA type=protein; loc=2L:9736710..9737039; name=CG13117-PA; dbxref=FlyBase:FBpp0079460,GB_protein:AAF52803.1,FlyBase_Annotation_IDs:CG13117-PA,FlyBase:FBgn0032140; MD5=a0b73f8b94bb43f417027c5fb9586ebd; parent=FBtr0079864; release=r4.3; species=Dmel; length=110;	73.6	12.064	110	8.71	10	7	2838700	2052400
672	etaTry-PA	>etaTry-PA type=protein; loc=2R:complement(6856545..6857330); name=etaTry-PA; dbxref=FlyBase:FBpp0087259,GB_protein:AAF58662.1,FlyBase_Annotation_IDs:CG12386-PA,FlyBase:FBgn0011554; MD5=001b2a69a189e462c13b2f0bd239fe44; parent=FBtr0088163; release=r4.3; species=Dmel; length=262;	46.6	28.087	262	7.18	14	8	2806700	1488400
599	cora-PA;cora-PB;cora-PD;cora-PC	>cora-PA type=protein; loc=2R:14750379..14758180; name=cora-PA; dbxref=FlyBase:FBpp0085697,GB_protein:AAF57592.1,FlyBase_Annotation_IDs:CG11949-PA,FlyBase:FBgn0010434; MD5=0616914c3d1b219952dda6eac6835c8b; parent=FBtr0086509; release=r4.3; species=Dmel; length=1698;	9.9	184.17	1698	3.26	27	26	2800400	10278000
815	larp-PC;larp-PA;larp-PB	>larp-PC type=protein; loc=3R:complement(24146307..24151541); name=larp-PC; dbxref=GB_protein:AAN14138.4,FlyBase:FBpp0088623,GB_protein:AAN14138.3,GB_protein:AAN14138.2,FlyBase_Annotation_IDs:CG14066-PC,FlyBase:FBgn0040108; MD5=29af58cab2da2c3163290697b0132560; parent=FBtr0089681; release=r4.3; species=Dmel; length=1403;;>larp-PA type=protein; loc=3R:complement(24146307..24149456); name=larp-PA; …	8.6	150.94	1403	4.52	23	21	2743000	2847500
1062	RpL27A-PA	>RpL27A-PA type=protein; loc=2L:complement(4457384..4458291); name=RpL27A-PA; dbxref=FlyBase:FBpp0077142,GB_protein:AAF51006.3,FlyBase_Annotation_IDs:CG15442-PA,FlyBase:FBgn0010410; MD5=3a141d01287cde921853f9d495117e4b; parent=FBtr0077452; release=r4.3; species=Dmel; length=149;	33.6	17.022	149	8.52	14	9	2736100	3805600
1153	SmD3-PA	>SmD3-PA type=protein; loc=2R:7684784..7685765; name=SmD3-PA; dbxref=FlyBase:FBpp0087094,GB_protein:AAF58566.1,FlyBase_Annotation_IDs:CG8427-PA,FlyBase:FBgn0023167; MD5=e8790dbcf9159ddb1b451a1c1ec1e6fc; parent=FBtr0087986; release=r4.3; species=Dmel; length=151;	12.6	15.582	151	8.86	4	3	2724400	3118600
307	CG30492-PE;CG30492-PD;CG30492-PC;CG30492-PA;CG30492-PB	>CG30492-PE type=protein; loc=2R:3138738..3161161; name=CG30492-PE; dbxref=FlyBase:FBpp0087990,GB_protein:AAO41496.1,FlyBase_Annotation_IDs:CG30492-PE,FlyBase:FBgn0050492; MD5=3bc6b44de0b81ab70ab11fae8b6c7e9d; parent=FBtr0088916; release=r4.3; species=Dmel; length=938;;>CG30492-PD type=protein; loc=2R:3150095..3161161; name=CG30492-PD; dbxref=FlyBase:FBpp0087991,GB_protein:AAO41497.1,FlyBase_Anno…	12.4	102.95	938	3.7	18	15	2723900	1928100
938	Nup98-PA	>Nup98-PA type=protein; loc=3R:complement(19600739..19606886); name=Nup98-PA; dbxref=FlyBase:FBpp0083851,GB_protein:AAF56190.2,FlyBase_Annotation_IDs:CG10198-PA,FlyBase:FBgn0039120; MD5=5741459064b265671c9b73d46864ebdd; parent=FBtr0084460; release=r4.3; species=Dmel; length=1813;	3.6	193.38	1813	3.91	8	3	2710700	274440
543	CG8963-PA;CG8963-PB	>CG8963-PA type=protein; loc=2R:complement(12531832..12533771); name=CG8963-PA; dbxref=FlyBase:FBpp0086167,GB_protein:AAF57917.1,FlyBase_Annotation_IDs:CG8963-PA,FlyBase:FBgn0034181; MD5=ea78e6f8388de9e80e55c922d6874705; parent=FBtr0087016; release=r4.3; species=Dmel; length=559;;>CG8963-PB type=protein; loc=2R:complement(12531832..12533771); name=CG8963-PB; dbxref=FlyBase:FBpp0086168,GB_protein:…	21.6	63.229	559	5.14	12	10	2697400	2982600
132	CG10912-PA	>CG10912-PA type=protein; loc=2R:complement(13570988..13571892); name=CG10912-PA; dbxref=FlyBase:FBpp0085986,GB_protein:AAF57759.1,FlyBase_Annotation_IDs:CG10912-PA,FlyBase:FBgn0034296; MD5=3218844c6347cbe946d0628407ea145d; parent=FBtr0086807; release=r4.3; species=Dmel; length=271;	16.2	29.692	271	4.78	6	3	2688600	2208200
545	CG9050-PA	>CG9050-PA type=protein; loc=2L:complement(5963141..5964283); name=CG9050-PA; dbxref=GB_protein:AAF52311.2,FlyBase_Annotation_IDs:CG9050-PA,GB_protein:AAF52311.1,FlyBase:FBpp0078868,FlyBase:FBgn0031755; MD5=224ada7b5f0657980c8a832ad9c4da74; parent=FBtr0079238; release=r4.3; species=Dmel; length=381;	5.5	40.531	381	5	2	2	2679500	1770400
214	CG14692-PA	>CG14692-PA type=protein; loc=3R:complement(6620067..6629631); name=CG14692-PA; dbxref=FlyBase_Annotation_IDs:CG14692-PA,FlyBase_Annotation_IDs:CG14692-PB,GB_protein:AAF54559.2,FlyBase:FBpp0088631,GB_protein:AAF54559.1,FlyBase:FBgn0037836; MD5=f7ab740e9640139c23daf0c5b1b6505e; parent=FBtr0089689; release=r4.3; species=Dmel; length=2762;	1.6	309.33	2762	2.88	5	3	2674400	1988500
358	CG3529-PB	>CG3529-PB type=protein; loc=3L:9420943..9424373; name=CG3529-PB; dbxref=FlyBase:FBpp0076189,GB_protein:AAF50267.2,FlyBase_Annotation_IDs:CG3529-PB,FlyBase:FBgn0035995; MD5=94556b4552ad31b7ba0b89d66466eb88; parent=FBtr0076461; release=r4.3; species=Dmel; length=543;	18.4	57.659	543	5.05	11	10	2668700	4246100
217	CG14816-PA	>CG14816-PA type=protein; loc=X:complement(1728754..1729686); name=CG14816-PA; dbxref=FlyBase:FBpp0070350,GB_protein:AAF45678.1,FlyBase_Annotation_IDs:CG14816-PA,FlyBase:FBgn0023517; MD5=5477053abf55ef2ca82348987ec097bf; parent=FBtr0070366; release=r4.3; species=Dmel; length=289;	38.1	33.165	289	7.21	18	11	2668200	2220000
1220	Treh-PC;Treh-PF;Treh-PA;Treh-PD;Treh-PE	>Treh-PC type=protein; loc=2R:16592123..16594533; name=Treh-PC; dbxref=FlyBase:FBpp0071468,GB_protein:AAF46668.1,FlyBase_Annotation_IDs:CG9364-PC,FlyBase:FBgn0003748; MD5=1b3feb9f57f6c67bcc1ba012a83e1b5e; parent=FBtr0071539; release=r4.3; species=Dmel; length=596;;>Treh-PF type=protein; loc=2R:16592123..16594533; name=Treh-PF; dbxref=FlyBase:FBpp0071469,GB_protein:AAM68194.1,FlyBase_Annotation_ID…	23.8	67.688	596	4.85	12	8	2635000	1581500
317	CG31195-PA	>CG31195-PA type=protein; loc=3R:complement(16584349..16587869); name=CG31195-PA; dbxref=FlyBase:FBpp0083401,GB_protein:AAN13829.1,FlyBase_Annotation_IDs:CG31195-PA,FlyBase:FBgn0051195; MD5=aaff3c7d6f2f3da736f27862ab834e0c; parent=FBtr0083997; release=r4.3; species=Dmel; length=819;	18.1	95.711	819	4.04	16	9	2625000	1801300
660	eIF3-S9-PA;eIF3-S9-PB	>eIF3-S9-PA type=protein; loc=2R:13051328..13053642; name=eIF3-S9-PA; dbxref=FlyBase:FBpp0086098,GB_protein:AAF57842.1,FlyBase_Annotation_IDs:CG4878-PA,FlyBase:FBgn0034237; MD5=a673b99d3ae6cc810f8396fcadd5d859; parent=FBtr0086942; release=r4.3; species=Dmel; length=690;;>eIF3-S9-PB type=protein; loc=2R:13051328..13053642; name=eIF3-S9-PB; dbxref=FlyBase:FBpp0086097,GB_protein:AAG22261.1,FlyBase_A…	19	80.44	690	4.5	20	4	2614400	200830
728	Hop-PA	>Hop-PA type=protein; loc=2L:295272..297046; name=Hop-PA; dbxref=FlyBase:FBpp0077790,GB_protein:AAF51511.1,FlyBase_Annotation_IDs:CG2720-PA,FlyBase:FBgn0024352; MD5=a53cd93a7b5c709a53e05f904613d174; parent=FBtr0078131; release=r4.3; species=Dmel; length=490;	22.4	55.697	490	5.15	12	8	2608100	1731800
61	ATPsyn-gamma-PA;ATPsyn-gamma-PB;ATPsyn-gamma-PC	>ATPsyn-gamma-PA type=protein; loc=3R:complement(25573579..25574469); name=ATPsyn-gamma-PA; dbxref=FlyBase:FBpp0084905,GB_protein:AAN14185.1,FlyBase_Annotation_IDs:CG7610-PA,FlyBase:FBgn0020235; MD5=2870f590ec709925b038ac6907413c32; parent=FBtr0085539; release=r4.3; species=Dmel; length=297;;>ATPsyn-gamma-PB type=protein; loc=3R:complement(25573579..25574469); name=ATPsyn-gamma-PB; dbxref=FlyBase…	32.7	32.871	297	7.56	15	12	2594100	2108800
107	CG10116-PA	>CG10116-PA type=protein; loc=3L:complement(13430206..13431185); name=CG10116-PA; dbxref=FlyBase:FBpp0075566,GB_protein:AAF49812.1,FlyBase_Annotation_IDs:CG10116-PA,FlyBase:FBgn0036367; MD5=ac70d9f74e679061678397c0e4ea0344; parent=FBtr0075824; release=r4.3; species=Dmel; length=289;	30.4	31.471	289	7	6	5	2579200	1677800
750	inx2-PA;inx2-PB	>inx2-PA type=protein; loc=X:6844365..6845465; name=inx2-PA; dbxref=FlyBase:FBpp0070965,GB_protein:AAF46229.1,FlyBase_Annotation_IDs:CG4590-PA,FlyBase:FBgn0027108; MD5=371f9f9aa24b99a80f5e9c6d30eab4e3; parent=FBtr0071005; release=r4.3; species=Dmel; length=367;;>inx2-PB type=protein; loc=X:6844365..6845465; name=inx2-PB; dbxref=FlyBase:FBpp0070966,GB_protein:AAN09193.1,FlyBase_Annotation_IDs:CG45…	20.2	42.488	367	7.21	12	7	2565000	1421200
934	Nup170-PA	>Nup170-PA type=protein; loc=2L:complement(10733347..10735945); name=Nup170-PA; dbxref=FlyBase:FBpp0079710,GB_protein:AAF53002.1,FlyBase_Annotation_IDs:CG6743-PA,FlyBase:FBgn0027868; MD5=b4631c73d74b1af4b8c6eee3e18b129b; parent=FBtr0080121; release=r4.3; species=Dmel; length=845;	17	97.381	845	4.12	14	10	2544000	3291400
1160	sn-PC;sn-PA;sn-PB	>sn-PC type=protein; loc=X:7809329..7830760; name=sn-PC; dbxref=FlyBase:FBpp0071056,GB_protein:AAN09225.2,FlyBase_Annotation_IDs:CG32858-PC,FlyBase:FBgn0003447; MD5=e40853ba93059779971ce705a1d1a065; parent=FBtr0071100; release=r4.3; species=Dmel; length=564;;>sn-PA type=protein; loc=X:7827683..7830760; name=sn-PA; dbxref=FlyBase:FBpp0071057,GB_protein:AAF46307.1,FlyBase_Annotation_IDs:CG32858-PA,…	15.1	62.977	564	5.5	11	5	2539100	840560
167	CG12163-PA;CG12163-PB	>CG12163-PA type=protein; loc=3R:complement(1063616..1077253); name=CG12163-PA; dbxref=FlyBase:FBpp0078465,GB_protein:AAF52055.2,FlyBase_Annotation_IDs:CG12163-PA,FlyBase:FBgn0037303; MD5=7423b8a1645956f5f152a633eca07d24; parent=FBtr0078823; release=r4.3; species=Dmel; length=614;;>CG12163-PB type=protein; loc=3R:complement(1063616..1077253); name=CG12163-PB; dbxref=FlyBase:FBpp0078464,GB_protein…	13.4	68.96	614	6.85	13	13	2516300	2053600
646	Ef1beta-PA	>Ef1beta-PA type=protein; loc=2R:12383058..12383939; name=Ef1beta-PA; dbxref=GB_protein:AAF57941.2,FlyBase_Annotation_IDs:CG6341-PA,GB_protein:AAF57941.1,FlyBase:FBpp0086190,FlyBase:FBgn0028737; MD5=7f3318314fdded821fc357d337d0a5d5; parent=FBtr0087041; release=r4.3; species=Dmel; length=261;	50.2	28.608	261	7.82	14	14	2490900	3210300
51	Arp11-PA	>Arp11-PA type=protein; loc=X:complement(19478610..19479853); name=Arp11-PA; dbxref=FlyBase:FBpp0074529,GB_protein:AAF48994.1,FlyBase_Annotation_IDs:CG12235-PA,FlyBase:FBgn0031050; MD5=a6d826db9fa9190fb4e8ab5798357c3b; parent=FBtr0074760; release=r4.3; species=Dmel; length=378;	23.3	42.247	378	6	10	10	2490600	3617300
1236	Upf1-PA	>Upf1-PA type=protein; loc=X:complement(11735178..11738848); name=Upf1-PA; dbxref=FlyBase:FBpp0073433,GB_protein:AAF48115.2,FlyBase_Annotation_IDs:CG1559-PA,FlyBase:FBgn0030354; MD5=0d1c3b90f9acbb265f6b829c72b870e6; parent=FBtr0073596; release=r4.3; species=Dmel; length=1180;	13	129.91	1180	3.82	14	8	2485000	1334700
189	CG13220-PA	>CG13220-PA type=protein; loc=2R:6800405..6800863; name=CG13220-PA; dbxref=FlyBase:FBpp0087217,GB_protein:AAF58682.1,FlyBase_Annotation_IDs:CG13220-PA,FlyBase:FBgn0033608; MD5=9ef10cee553032e1048f92e149e9ea43; parent=FBtr0088116; release=r4.3; species=Dmel; length=153;	24.8	16.385	153	9	4	1	2456900	244130
768	Jafrac1-PA;Jafrac1-PB	>Jafrac1-PA type=protein; loc=X:13165059..13165640; name=Jafrac1-PA; dbxref=FlyBase:FBpp0073595,GB_protein:AAF48253.1,FlyBase_Annotation_IDs:CG1633-PA,FlyBase:FBgn0040309; MD5=d145d0f26fe3adfbc2bf2e4107e1da94; parent=FBtr0073764; release=r4.3; species=Dmel; length=194;;>Jafrac1-PB type=protein; loc=X:13165059..13165640; name=Jafrac1-PB; dbxref=FlyBase:FBpp0073594,GB_protein:AAF48254.1,FlyBase_Ann…	35.6	21.738	194	6.96	19	9	2450100	1929500
1147	skpA-PA;skpA-PB;skpA-PC;skpA-PD;skpA-PE;skpA-PF;skpA-PG;skpA-PH;skpB-PA	>skpA-PA type=protein; loc=X:513931..514416; name=skpA-PA; dbxref=GB_protein:AAF45538.1,FlyBase_Annotation_IDs:CG16983-PA,FlyBase:FBpp0070118,FlyBase:FBgn0025637; MD5=5b171fb8c53b7dc37f156d4c089bda5b; parent=FBtr0070123; release=r4.3; species=Dmel; length=162;;>skpA-PB type=protein; loc=X:513931..514416; name=skpA-PB; dbxref=GB_protein:AAF45539.1,FlyBase_Annotation_IDs:CG16983-PB,FlyBase:FBpp0070…	63.6	18.597	162	8.52	13	10	2429900	1849600
251	CG1749-PA	>CG1749-PA type=protein; loc=X:11328872..11330194; name=CG1749-PA; dbxref=FlyBase:FBpp0073354,GB_protein:AAF48050.1,FlyBase_Annotation_IDs:CG1749-PA,FlyBase:FBgn0030305; MD5=e7c53af8ce1c69c0cca2ea6c2e52c43d; parent=FBtr0073505; release=r4.3; species=Dmel; length=404;	11.9	44.166	404	5.85	7	6	2427800	2077900
1242	Vha100-2-PA;Vha100-2-PB	>Vha100-2-PA type=protein; loc=3R:complement(14216350..14219110); name=Vha100-2-PA; dbxref=FlyBase:FBpp0083072,GB_protein:AAF55552.2,FlyBase_Annotation_IDs:CG18617-PA,FlyBase:FBgn0028670; MD5=4a0d4c7381c2f858b8e1b7da2aa5d414; parent=FBtr0083657; release=r4.3; species=Dmel; length=834;;>Vha100-2-PB type=protein; loc=3R:complement(14216350..14219110); name=Vha100-2-PB; dbxref=FlyBase:FBpp0083071,GB…	10.6	94.848	834	3.89	18	18	2427100	1609800
111	CG10237-PB;CG10237-PC;CG10237-PA	>CG10237-PB type=protein; loc=2L:complement(19432078..19436650); name=CG10237-PB; dbxref=FlyBase:FBpp0080749,GB_protein:AAF53799.2,FlyBase_Annotation_IDs:CG10237-PB,FlyBase:FBgn0032783; MD5=f99966d6b57474b2b41f5a404cbdbc77; parent=FBtr0081208; release=r4.3; species=Dmel; length=324;;>CG10237-PC type=protein; loc=2L:complement(19432078..19433941); name=CG10237-PC; dbxref=FlyBase:FBpp0080750,GB_pro…	31.8	37.587	324	7.06	10	8	2420100	1929800
175	CG1249-PA	>CG1249-PA type=protein; loc=3R:complement(2171004..2171494); name=CG1249-PA; dbxref=FlyBase:FBpp0081234,GB_protein:AAF54135.1,FlyBase_Annotation_IDs:CG1249-PA,FlyBase:FBgn0037434; MD5=307e4daca795befba66ab64f080dbea8; parent=FBtr0081737; release=r4.3; species=Dmel; length=119;	63	13.504	119	9	8	8	2412300	2723200
320	CG31249-PA	>CG31249-PA type=protein; loc=3R:complement(13511731..13512687); name=CG31249-PA; dbxref=FlyBase:FBpp0082916,GB_protein:AAF55456.2,FlyBase_Annotation_IDs:CG31249-PA,FlyBase:FBgn0051249; MD5=63721cd1213adeb073d7b7bc58102ebb; parent=FBtr0083483; release=r4.3; species=Dmel; length=250;	50.8	28.413	250	8	14	13	2392200	2569600
1268	yellow-g-PA	>yellow-g-PA type=protein; loc=3L:complement(2253500..2256223); name=yellow-g-PA; dbxref=FlyBase:FBpp0072780,GB_protein:AAF47631.1,FlyBase_Annotation_IDs:CG5717-PA,FlyBase:FBgn0041709; MD5=05ae5f23e13e9ce1203735c357fbfe50; parent=FBtr0072902; release=r4.3; species=Dmel; length=393;	26.7	43.025	393	6.54	19	16	2383700	2562500
431	CG5525-PA	>CG5525-PA type=protein; loc=2L:complement(12690541..12692822); name=CG5525-PA; dbxref=FlyBase:FBpp0079992,GB_protein:AAF53210.1,FlyBase_Annotation_IDs:CG5525-PA,FlyBase:FBgn0032444; MD5=70cb9ff0b09e85a414aa544d5d4c09cf; parent=FBtr0080411; release=r4.3; species=Dmel; length=533;	15	57.116	533	5.27	14	8	2382700	2984500
126	CG10664-PA;CG10664-PB	>CG10664-PA type=protein; loc=2L:19955209..19955813; name=CG10664-PA; dbxref=FlyBase:FBpp0080835,GB_protein:AAF53857.1,FlyBase_Annotation_IDs:CG10664-PA,FlyBase:FBgn0032833; MD5=5f9cd23e091851ec5fd0a1d5ca9af947; parent=FBtr0081300; release=r4.3; species=Dmel; length=182;;>CG10664-PB type=protein; loc=2L:19955209..19955813; name=CG10664-PB; dbxref=FlyBase:FBpp0080836,GB_protein:AAS64725.1,FlyBase_…	19.8	20.519	182	8.9	5	5	2366700	1725100
64	bai-PA	>bai-PA type=protein; loc=3R:20865172..20866052; name=bai-PA; dbxref=FlyBase:FBpp0084133,GB_protein:AAF56382.2,FlyBase_Annotation_IDs:CG11785-PA,FlyBase:FBgn0045866; MD5=fea398461111c5935c48e27ebc1bb295; parent=FBtr0084758; release=r4.3; species=Dmel; length=206;	18	23.691	206	8.81	9	7	2338100	2046900
25	alphaCop-PA;alphaCop-PB	>alphaCop-PA type=protein; loc=3L:complement(1624732..1628489); name=alphaCop-PA; dbxref=FlyBase:FBpp0072694,GB_protein:AAF47534.1,FlyBase_Annotation_IDs:CG7961-PA,FlyBase:FBgn0025725; MD5=66c92cebeb44706586c8d2870900e903; parent=FBtr0072812; release=r4.3; species=Dmel; length=1234;;>alphaCop-PB type=protein; loc=3L:complement(1624732..1628489); name=alphaCop-PB; dbxref=FlyBase:FBpp0072693,GB_pro…	7.2	139.33	1234	5.2	19	6	2323100	614570
443	CG5886-PA	>CG5886-PA type=protein; loc=3R:21677455..21679463; name=CG5886-PA; dbxref=FlyBase:FBpp0084281,GB_protein:AAF56518.1,FlyBase_Annotation_IDs:CG5886-PA,FlyBase:FBgn0039379; MD5=f293c806385f947e5600d654eedfa663; parent=FBtr0084907; release=r4.3; species=Dmel; length=515;	20.6	59.029	515	4.95	12	9	2300000	2031600
1144	shg-PA	>shg-PA type=protein; loc=2R:complement(16558391..16564055); name=shg-PA; dbxref=FlyBase:FBpp0071475,GB_protein:AAF46659.1,FlyBase_Annotation_IDs:CG3722-PA,FlyBase:FBgn0003391; MD5=80b1dc696951ee9044014498f1469320; parent=FBtr0071546; release=r4.3; species=Dmel; length=1507;	15.3	169.82	1507	4.98	21	21	2298800	3110900
467	CG6693-PA	>CG6693-PA type=protein; loc=3R:complement(7046230..7047126); name=CG6693-PA; dbxref=FlyBase:FBpp0081843,GB_protein:AAF54608.1,FlyBase_Annotation_IDs:CG6693-PA,FlyBase:FBgn0037878; MD5=87c5f68f519616df8e9cc96230871eeb; parent=FBtr0082367; release=r4.3; species=Dmel; length=299;	37.1	34.889	299	7.04	13	10	2295400	2861300
790	l(1)G0320-PA	>l(1)G0320-PA type=protein; loc=X:complement(9397163..9398736); name=l(1)G0320-PA; dbxref=FlyBase:FBpp0071307,GB_protein:AAF46502.1,FlyBase_Annotation_IDs:CG32701-PA,FlyBase:FBgn0028327; MD5=5a0e09ae30f01e87917aa0ed85d0d144; parent=FBtr0071372; release=r4.3; species=Dmel; length=302;	13.6	33.03	302	6.57	4	3	2292300	3019900
702	Gdh-PF;Gdh-PE	>Gdh-PF type=protein; loc=3R:complement(19762099..19768733); name=Gdh-PF; dbxref=FlyBase_Annotation_IDs:CG5320-PC,FlyBase_Annotation_IDs:CG5320-PF,GB_protein:AAS65200.1,FlyBase:FBpp0088990,FlyBase:FBgn0001098; MD5=81012d8d8c6647c24970bbe839bc8834; parent=FBtr0089497; release=r4.3; species=Dmel; length=549;;>Gdh-PE type=protein; loc=3R:complement(19762099..19764047); name=Gdh-PE; dbxref=FlyBase_An…	2.9	61.081	549	6.27	5	6	2280600	6242100
89	bt-PA;bt-PD;bt-PC;bt-PE	>bt-PA type=protein; loc=4:745967..795796; name=bt-PA; dbxref=FlyBase:FBpp0088735,GB_protein:AAF59316.4,FlyBase_Annotation_IDs:CG32019-PA,FlyBase:FBgn0005666; MD5=ca21eaaff4d34a8061f688ef8b573d2b; parent=FBtr0089794; release=r4.3; species=Dmel; length=8943;;>bt-PD type=protein; loc=4:745967..795796; name=bt-PD; dbxref=FlyBase:FBpp0088733,GB_protein:AAS64599.1,FlyBase_Annotation_IDs:CG32019-PD,Fly…	2.6	1001.3	8943	1	19	4	2280200	159090
663	eIF-4E-PA;eIF-4E-PB;eIF-4E-PD;eIF-4E-PE;eIF-4E-PF;eIF-4E-PG;eIF-4E-PC	>eIF-4E-PA type=protein; loc=3L:complement(9373820..9375043); name=eIF-4E-PA; dbxref=FlyBase:FBpp0076218,GB_protein:AAF50283.1,FlyBase_Annotation_IDs:CG4035-PA,FlyBase:FBgn0015218; MD5=8d9bf8f418dbd4c61ab9ea1452badbfc; parent=FBtr0076490; release=r4.3; species=Dmel; length=259;;>eIF-4E-PB type=protein; loc=3L:complement(9373820..9375043); name=eIF-4E-PB; dbxref=FlyBase:FBpp0076215,GB_protein:AAF5…	56.8	29.223	259	7.08	14	10	2271700	5111500
258	CG17838-PD;CG17838-PE;CG17838-PA;CG17838-PC;CG17838-PF;CG17838-PB	>CG17838-PD type=protein; loc=3R:16615931..16630431; name=CG17838-PD; dbxref=FlyBase:FBpp0083369,GB_protein:AAF55805.2,FlyBase_Annotation_IDs:CG17838-PD,FlyBase:FBgn0038826; MD5=2df053fa91afe4bcf3be3c5b26c1cfdb; parent=FBtr0083962; release=r4.3; species=Dmel; length=707;;>CG17838-PE type=protein; loc=3R:16615931..16631841; name=CG17838-PE; dbxref=FlyBase:FBpp0083370,GB_protein:AAN13831.1,FlyBase_…	5.9	76.913	707	5	2	4	2262300	4179200
1000	RabX4-PA;Rab26-PA;chrw-PA;Rab14-PB;Rab14-PC;Rab30-PA;Rab30-PB;Rab30-PC;Rab3-PA;Rab-RP3-PA;Rab14-PA;Rab8-PA;Rab10-PA;Rab35-PA	>RabX4-PA type=protein; loc=3R:complement(20652714..20653681); name=RabX4-PA; dbxref=FlyBase:FBpp0084111,GB_protein:AAF56345.2,FlyBase_Annotation_IDs:CG31118-PA,FlyBase:FBgn0051118; MD5=2a2f6e3cc9425732c6288355b5b00e4f; parent=FBtr0084736; release=r4.3; species=Dmel; length=213;;>Rab26-PA type=protein; loc=3L:21253786..21267848; name=Rab26-PA; dbxref=FlyBase:FBpp0077996,GB_protein:AAF51708.2,FlyB…	9.4	24.187	213	5.73	7	8	2253600	2049100
589	CkIalpha-PA;CkIalpha-PB;CkIalpha-PC	>CkIalpha-PA type=protein; loc=X:12489175..12490427; name=CkIalpha-PA; dbxref=FlyBase:FBpp0073515,GB_protein:AAN09313.1,FlyBase_Annotation_IDs:CG2028-PA,FlyBase:FBgn0015024; MD5=813ec1f06c30bf507c63b29c590893e9; parent=FBtr0073682; release=r4.3; species=Dmel; length=337;;>CkIalpha-PB type=protein; loc=X:12489175..12490427; name=CkIalpha-PB; dbxref=FlyBase:FBpp0073513,GB_protein:AAF48193.1,FlyBase…	28.2	39.535	337	7.05	11	11	2231000	3001600
49	Argk-PA;Argk-PB;Argk-PC;Argk-PD	>Argk-PA type=protein; loc=3L:complement(9023226..9038454); name=Argk-PA; dbxref=FlyBase:FBpp0076270,GB_protein:AAF50325.2,FlyBase_Annotation_IDs:CG32031-PA,FlyBase:FBgn0000116; MD5=88d999fdf4c8ff0df4121dd2d4c2ea33; parent=FBtr0076543; release=r4.3; species=Dmel; length=562;;>Argk-PB type=protein; loc=3L:complement(9023226..9036068); name=Argk-PB; dbxref=FlyBase:FBpp0076271,GB_protein:AAN11982.1,…	15.5	61.263	562	6.15	17	9	2216400	1840300
713	Gp93-PA	>Gp93-PA type=protein; loc=3R:23774584..23777544; name=Gp93-PA; dbxref=FlyBase:FBpp0084623,GB_protein:AAF56765.1,FlyBase_Annotation_IDs:CG5520-PA,FlyBase:FBgn0039562; MD5=abbe18951e5d4fc65b176fc302188ce1; parent=FBtr0085254; release=r4.3; species=Dmel; length=787;	2.5	90.238	787	5.64	9	5	2150800	3259100
265	CG1837-PA	>CG1837-PA type=protein; loc=X:11554845..11557256; name=CG1837-PA; dbxref=FlyBase:FBpp0073396,GB_protein:AAF48082.2,FlyBase_Annotation_IDs:CG1837-PA,FlyBase:FBgn0030329; MD5=3253ac7abb413192f16488acbd7b9c8e; parent=FBtr0073551; release=r4.3; species=Dmel; length=416;	22.1	46.65	416	5.8	9	6	2141700	1827200
518	CG8258-PA	>CG8258-PA type=protein; loc=2R:complement(4416845..4418725); name=CG8258-PA; dbxref=FlyBase:FBpp0087764,GB_protein:AAF59029.3,FlyBase_Annotation_IDs:CG8258-PA,FlyBase:FBgn0033342; MD5=7dde112ff52bde845483a1ed89d6deb5; parent=FBtr0088683; release=r4.3; species=Dmel; length=546;	18.5	59.432	546	5.15	19	15	2141500	1248900
843	mit(1)15-PB;mit(1)15-PC	>mit(1)15-PB type=protein; loc=X:2460459..2462682; name=mit(1)15-PB; dbxref=FlyBase:FBpp0070425,FlyBase_Annotation_IDs:CG9900-PB,GB_protein:AAF45794.1,FlyBase:FBgn0004643; MD5=207a721dde8a6bdc942e08390cf3a75b; parent=FBtr0070441; release=r4.3; species=Dmel; length=721;;>mit(1)15-PC type=protein; loc=X:2460459..2461913; name=mit(1)15-PC; dbxref=FlyBase:FBpp0099660,FlyBase_Annotation_IDs:CG9900-PC,…	22.9	82.267	721	5	10	10	2132300	2165000
647	Ef1gamma-PA;Ef1gamma-PB	>Ef1gamma-PA type=protein; loc=3R:25046019..25047495; name=Ef1gamma-PA; dbxref=FlyBase:FBpp0084762,GB_protein:AAF56877.2,FlyBase_Annotation_IDs:CG11901-PA,FlyBase:FBgn0029176; MD5=7a3335c94c68f5c5ed188081c655b1c3; parent=FBtr0085393; release=r4.3; species=Dmel; length=431;;>Ef1gamma-PB type=protein; loc=3R:25046019..25047495; name=Ef1gamma-PB; dbxref=FlyBase:FBpp0084761,GB_protein:AAN14165.1,FlyB…	16.2	48.967	431	6.6	9	6	2125500	1288100
1040	RpA-70-PA	>RpA-70-PA type=protein; loc=3R:complement(4088087..4090092); name=RpA-70-PA; dbxref=FlyBase:FBpp0081356,GB_protein:AAF54206.1,FlyBase_Annotation_IDs:CG9633-PA,FlyBase:FBgn0010173; MD5=4425d39514b971d001063620ad1e6d81; parent=FBtr0081867; release=r4.3; species=Dmel; length=603;	23.4	66.624	603	5.1	15	14	2122500	2745200
670	eRF1-PA;eRF1-PB;eRF1-PC;eRF1-PE;eRF1-PF;eRF1-PG	>eRF1-PA type=protein; loc=3L:20282962..20286727; name=eRF1-PA; dbxref=FlyBase:FBpp0077835,GB_protein:AAF51574.2,FlyBase_Annotation_IDs:CG5605-PA,FlyBase:FBgn0036974; MD5=58a1bec927fcd9c1317e5eda8ce14ffe; parent=FBtr0078177; release=r4.3; species=Dmel; length=438;;>eRF1-PB type=protein; loc=3L:20282962..20286727; name=eRF1-PB; dbxref=FlyBase:FBpp0077832,GB_protein:AAF51575.2,FlyBase_Annotation_ID…	18.3	49.159	438	5.79	8	6	2108800	1996300
967	polo-PA;polo-PB	>polo-PA type=protein; loc=3L:20244151..20246711; name=polo-PA; dbxref=FlyBase_Annotation_IDs:CG12306-PA,GB_protein:AAF49036.1,FlyBase:FBpp0074608,FlyBase:FBgn0003124; MD5=90dbd81ba2243b46d798dac25b12728b; parent=FBtr0074839; release=r4.3; species=Dmel; length=576;;>polo-PB type=protein; loc=3L:20244151..20246711; name=polo-PB; dbxref=FlyBase_Annotation_IDs:CG12306-PB,GB_protein:AAX52738.1,FlyBas…	16.5	66.973	576	6.91	12	11	2103100	1570700
233	CG1623-PA;CG1623-PB;CG1623-PC;CG1623-PD;CG1623-PE	>CG1623-PA type=protein; loc=2R:complement(5340243..5341610); name=CG1623-PA; dbxref=FlyBase:FBpp0087572,GB_protein:AAF58896.1,FlyBase_Annotation_IDs:CG1623-PA,FlyBase:FBgn0033448; MD5=50d5eab41ee37045d01cec031c45d5ef; parent=FBtr0088488; release=r4.3; species=Dmel; length=456;;>CG1623-PB type=protein; loc=2R:complement(5340243..5341610); name=CG1623-PB; dbxref=FlyBase:FBpp0087570,GB_protein:AAM6…	13.8	48.479	456	7.48	14	13	2091500	2198600
573	CG9796-PA	>CG9796-PA type=protein; loc=3R:complement(9224508..9227472); name=CG9796-PA; dbxref=FlyBase:FBpp0082228,GB_protein:AAF54945.2,FlyBase_Annotation_IDs:CG9796-PA,FlyBase:FBgn0038149; MD5=8a7c3a2e42213598bd43822a59f77747; parent=FBtr0082760; release=r4.3; species=Dmel; length=250;	50.8	27.691	250	7.96	12	13	2082100	5239100
1175	SsRbeta-PA	>SsRbeta-PA type=protein; loc=3L:16095168..16095959; name=SsRbeta-PA; dbxref=FlyBase:FBpp0075209,GB_protein:AAF49532.2,FlyBase_Annotation_IDs:CG5474-PA,FlyBase:FBgn0011016; MD5=69a934f5849f30f4841b8ea53654bf24; parent=FBtr0075453; release=r4.3; species=Dmel; length=190;	22.6	21.206	190	7.54	5	8	2046400	3534900
482	CG7033-PA;CG7033-PB;CG7033-PC	>CG7033-PA type=protein; loc=X:8934817..8937614; name=CG7033-PA; dbxref=FlyBase:FBpp0071226,GB_protein:AAF46442.2,FlyBase_Annotation_IDs:CG7033-PA,FlyBase:FBgn0030086; MD5=5cd8081ca04f749c775babd3a6f1efb7; parent=FBtr0071289; release=r4.3; species=Dmel; length=535;;>CG7033-PB type=protein; loc=X:8935712..8937614; name=CG7033-PB; dbxref=FlyBase:FBpp0071227,GB_protein:AAN09241.1,FlyBase_Annotation_…	26.4	58.063	535	4.7	15	8	2046100	1182100
786	l(1)G0022-PA	>l(1)G0022-PA type=protein; loc=X:15580708..15582706; name=l(1)G0022-PA; dbxref=FlyBase:FBpp0073902,GB_protein:AAF48503.1,FlyBase_Annotation_IDs:CG8231-PA,FlyBase:FBgn0027329; MD5=bf1bdbb9f23081efbcddee7a5d40b156; parent=FBtr0074086; release=r4.3; species=Dmel; length=533;	18.4	58.246	533	5.25	13	7	2040300	1340200
338	CG32473-PA;CG32473-PC;CG32473-PB	>CG32473-PA type=protein; loc=3R:9128447..9138347; name=CG32473-PA; dbxref=FlyBase:FBpp0082210,GB_protein:AAF54928.2,FlyBase_Annotation_IDs:CG32473-PA,FlyBase:FBgn0052473; MD5=05eeda5898de8d4a866b7d904a60d393; parent=FBtr0082742; release=r4.3; species=Dmel; length=1012;;>CG32473-PC type=protein; loc=3R:9134311..9138347; name=CG32473-PC; dbxref=FlyBase:FBpp0082211,GB_protein:AAN13553.1,FlyBase_Ann…	14.7	113.08	1012	3.82	22	18	2037200	3862400
369	CG3841-PA	>CG3841-PA type=protein; loc=2L:9589666..9591544; name=CG3841-PA; dbxref=FlyBase:FBpp0079434,GB_protein:AAF52791.1,FlyBase_Annotation_IDs:CG3841-PA,FlyBase:FBgn0032131; MD5=40a4cb32a1c6aa2f9068a3f3059c0825; parent=FBtr0079836; release=r4.3; species=Dmel; length=564;	9.9	62.784	564	5	4	3	2023200	1101100
400	CG4619-PA	>CG4619-PA type=protein; loc=2L:9938964..9940733; name=CG4619-PA; dbxref=FlyBase:FBpp0079479,GB_protein:AAF52835.2,FlyBase_Annotation_IDs:CG4619-PA,FlyBase:FBgn0032166; MD5=ab450807423a7d891119226f9c22b1f4; parent=FBtr0079883; release=r4.3; species=Dmel; length=570;	18.8	64.297	570	5	10	10	2016800	2077800
946	Oscp-PA;Oscp-PB	>Oscp-PA type=protein; loc=3R:11091383..11092307; name=Oscp-PA; dbxref=FlyBase:FBpp0082522,GB_protein:AAF55156.1,FlyBase_Annotation_IDs:CG4307-PA,FlyBase:FBgn0016691; MD5=681e3e4e217d034ab53eca3bd98fd250; parent=FBtr0083063; release=r4.3; species=Dmel; length=209;;>Oscp-PB type=protein; loc=3R:11091868..11092307; name=Oscp-PB; dbxref=FlyBase:FBpp0082523,GB_protein:AAN13642.1,FlyBase_Annotation_ID…	52.6	22.422	209	7.96	15	11	2015000	1964100
1075	RpL3-PA;RpL3-PB;RpL3-PE;RpL3-PD;RpL3-PC	>RpL3-PA type=protein; loc=3R:7047652..7050569; name=RpL3-PA; dbxref=FlyBase:FBpp0081822,GB_protein:AAF54610.2,FlyBase_Annotation_IDs:CG4863-PA,FlyBase:FBgn0020910; MD5=96aa8a3d3896e3e1a66971d6b83371dd; parent=FBtr0082346; release=r4.3; species=Dmel; length=416;;>RpL3-PB type=protein; loc=3R:7047933..7050569; name=RpL3-PB; dbxref=FlyBase:FBpp0081825,GB_protein:AAN13496.1,FlyBase_Annotation_IDs:CG…	27.2	46.915	416	6.36	17	16	2013800	4202500
1263	wdp-PA;wdp-PB;wdp-PC;wdp-PD	>wdp-PA type=protein; loc=2R:complement(17806491..17808521); name=wdp-PA; dbxref=FlyBase:FBpp0071763,GB_protein:AAM68219.1,FlyBase_Annotation_IDs:CG3413-PA,FlyBase:FBgn0034718; MD5=fdce173dd0d6faa73f7cc770a8be7abd; parent=FBtr0071852; release=r4.3; species=Dmel; length=677;;>wdp-PB type=protein; loc=2R:complement(17806491..17808521); name=wdp-PB; dbxref=FlyBase:FBpp0071760,GB_protein:AAF46829.1,F…	16.8	74.71	677	6.32	19	15	2012900	2651500
776	Karybeta3-PA	>Karybeta3-PA type=protein; loc=3R:475409..479808; name=Karybeta3-PA; dbxref=FlyBase:FBpp0078500,GB_protein:AAF52107.1,FlyBase_Annotation_IDs:CG1059-PA,FlyBase:FBgn0011341; MD5=159db4c67d28d8e2289d4cf0d9f0283a; parent=FBtr0078860; release=r4.3; species=Dmel; length=1105;	8.1	123.56	1105	4.29	9	5	2012400	881950
923	nonA-PB;nonA-PA;nonA-PC	>nonA-PB type=protein; loc=X:16195635..16205481; name=nonA-PB; dbxref=FlyBase_Annotation_IDs:CG4211-PB,GB_protein:AAN09398.1,FlyBase:FBpp0074012,FlyBase:FBgn0004227; MD5=ba1913827467422fd84be1e53cc08c97; parent=FBtr0074233; release=r4.3; species=Dmel; length=742;;>nonA-PA type=protein; loc=X:16195635..16200945; name=nonA-PA; dbxref=FlyBase_Annotation_IDs:CG4211-PA,GB_protein:AAF48597.2,FlyBase:FB…	19	81.986	742	5	8	10	2009100	3742800
836	Men-PB;Men-PA	>Men-PB type=protein; loc=3R:complement(8539197..8547919); name=Men-PB; dbxref=FlyBase:FBpp0082129,GB_protein:AAF54859.1,FlyBase_Annotation_IDs:CG10120-PB,FlyBase:FBgn0002719; MD5=ef70c01bd818cd5bf49e2b2837617a43; parent=FBtr0082660; release=r4.3; species=Dmel; length=763;;>Men-PA type=protein; loc=3R:complement(8539197..8546388); name=Men-PA; dbxref=FlyBase:FBpp0082130,GB_protein:AAF54860.1,FlyB…	41.5	84.625	763	4.79	19	37	2000000	7081000
1206	Top2-PA	>Top2-PA type=protein; loc=2L:complement(19443670..19448214); name=Top2-PA; dbxref=FlyBase:FBpp0080825,GB_protein:AAF53802.2,FlyBase_Annotation_IDs:CG10223-PA,FlyBase:FBgn0003732; MD5=44a7e3677ef6ad5222f7811934e0e1c9; parent=FBtr0081287; release=r4.3; species=Dmel; length=1447;	10.4	164.39	1447	2.63	20	18	1998100	2101200
1192	TFAM-PB;TFAM-PA	>TFAM-PB type=protein; loc=3R:complement(16401220..16402595); name=TFAM-PB; dbxref=FlyBase:FBpp0083356,GB_protein:AAF55779.2,FlyBase_Annotation_IDs:CG4217-PB,FlyBase:FBgn0038805; MD5=6a795e504f28be3936ce35f00c3d9424; parent=FBtr0083949; release=r4.3; species=Dmel; length=284;;>TFAM-PA type=protein; loc=3R:complement(16401220..16402595); name=TFAM-PA; dbxref=FlyBase:FBpp0083355,GB_protein:AAN14356…	29.2	32.998	284	7.67	16	17	1988700	2547000
688	Flo-2-PA;Flo-2-PE;Flo-2-PB;Flo-2-PF;Flo-2-PC;Flo-2-PD	>Flo-2-PA type=protein; loc=X:14674908..14766161; name=Flo-2-PA; dbxref=FlyBase:FBpp0073766,GB_protein:AAF48407.2,FlyBase_Annotation_IDs:CG32593-PA,FlyBase:FBgn0024753; MD5=d693f1fe4142b61b1925783f125500ac; parent=FBtr0073949; release=r4.3; species=Dmel; length=438;;>Flo-2-PE type=protein; loc=X:14674908..14766161; name=Flo-2-PE; dbxref=FlyBase:FBpp0073768,GB_protein:AAF48393.3,FlyBase_Annotation…	22.6	48.157	438	5.91	7	4	1976100	785350
800	l(2)44DEa-PD;l(2)44DEa-PA;l(2)44DEa-PB;l(2)44DEa-PE;l(2)44DEa-PH;l(2)44DEa-PC;l(2)44DEa-PF;l(2)44DEa-PG;l(2)44DEa-PI	>l(2)44DEa-PD type=protein; loc=2R:4178096..4193415; name=l(2)44DEa-PD; dbxref=FlyBase_Annotation_IDs:CG8732-PD,GB_protein:AAX52717.1,FlyBase:FBpp0099845,FlyBase:FBgn0010609; MD5=85b5b03147385868f103598cc5eb2904; parent=FBtr0100426; release=r4.3; species=Dmel; length=717;;>l(2)44DEa-PA type=protein; loc=2R:4186662..4193415; name=l(2)44DEa-PA; dbxref=FlyBase_Annotation_IDs:CG8732-PA,GB_protein:AAG…	16.9	80.617	717	5	11	9	1959100	1391400
23	alpha-Adaptin-PA;alpha-Adaptin-PB	>alpha-Adaptin-PA type=protein; loc=2L:complement(409391..413459); name=alpha-Adaptin-PA; dbxref=FlyBase:FBpp0088490,GB_protein:AAF56103.2,FlyBase_Annotation_IDs:CG4260-PA,FlyBase:FBgn0015567; MD5=125c384aa6f3608d9388952f28bf99c3; parent=FBtr0089488; release=r4.3; species=Dmel; length=940;;>alpha-Adaptin-PB type=protein; loc=2L:complement(409391..412824); name=alpha-Adaptin-PB; dbxref=FlyBase:FBp…	11.2	105.62	940	3.94	14	2	1875800	238470
507	CG7920-PA	>CG7920-PA type=protein; loc=3R:complement(25836388..25840717); name=CG7920-PA; dbxref=FlyBase:FBpp0084968,GB_protein:AAF56990.1,FlyBase_Annotation_IDs:CG7920-PA,FlyBase:FBgn0039737; MD5=fe432d375d4fc4961bd0de2805ed1aeb; parent=FBtr0085603; release=r4.3; species=Dmel; length=477;	7.5	51.854	477	5.8	4	1	1870400	286880
1209	TpnC25D-PA	>TpnC25D-PA type=protein; loc=2L:5218351..5218952; name=TpnC25D-PA; dbxref=FlyBase:FBpp0078699,GB_protein:AAF52229.2,FlyBase_Annotation_IDs:CG6514-PA,FlyBase:FBgn0031692; MD5=48ed5ab956b9023faeec6b02baf46756; parent=FBtr0079063; release=r4.3; species=Dmel; length=149;	32.9	16.795	149	9	5	5	1864500	999890
1243	Vha13-PA	>Vha13-PA type=protein; loc=3R:complement(15469233..15470009); name=Vha13-PA; dbxref=FlyBase:FBpp0083214,GB_protein:AAF55686.1,FlyBase_Annotation_IDs:CG6213-PA,FlyBase:FBgn0026753; MD5=ef3cade417225127f232603cf504f7cf; parent=FBtr0083804; release=r4.3; species=Dmel; length=117;	20.5	13.625	117	8.86	3	4	1853300	1732100
989	pUf68-PA;pUf68-PB;pUf68-PC;pUf68-PD	>pUf68-PA type=protein; loc=3L:complement(1480748..1486001); name=pUf68-PA; dbxref=FlyBase:FBpp0072593,GB_protein:AAF47501.1,FlyBase_Annotation_IDs:CG12085-PA,FlyBase:FBgn0028577; MD5=85f3626bea15f95dac29ea00b3f6f147; parent=FBtr0072709; release=r4.3; species=Dmel; length=637;;>pUf68-PB type=protein; loc=3L:complement(1480748..1482690); name=pUf68-PB; dbxref=FlyBase:FBpp0072594,GB_protein:AAG2222…	11.8	67.939	637	5.5	10	6	1851900	938050
268	CG18591-PA	>CG18591-PA type=protein; loc=2L:complement(7885062..7885343); name=CG18591-PA; dbxref=FlyBase:FBpp0079182,GB_protein:AAF52576.1,FlyBase_Annotation_IDs:CG18591-PA,FlyBase:FBgn0031962; MD5=399da4099f9cb925452c7a8417e2f197; parent=FBtr0079560; release=r4.3; species=Dmel; length=94;	27.7	11.096	94	9	4	4	1849500	2082200
99	cathD-PA	>cathD-PA type=protein; loc=2R:complement(3334041..3335279); name=cathD-PA; dbxref=FlyBase:FBpp0087972,GB_protein:AAF59186.1,FlyBase_Annotation_IDs:CG1548-PA,FlyBase:FBgn0029093; MD5=fbe176b5e485f5702cfdc5f320281c69; parent=FBtr0088898; release=r4.3; species=Dmel; length=392;	26.8	42.472	392	6.55	14	15	1837700	3930400
202	CG14120-PA	>CG14120-PA type=protein; loc=3L:12858999..12863111; name=CG14120-PA; dbxref=FlyBase:FBpp0075602,GB_protein:AAF49869.1,FlyBase_Annotation_IDs:CG14120-PA,FlyBase:FBgn0036321; MD5=094cc7e21e5fea9bd5eb3f257aa40bdc; parent=FBtr0075868; release=r4.3; species=Dmel; length=1371;	9.4	151.09	1371	2	13	13	1832900	1615600
1132	SC35-PB;SC35-PA	>SC35-PB type=protein; loc=2L:complement(12432348..12433912); name=SC35-PB; dbxref=FlyBase:FBpp0088838,GB_protein:AAF53192.1,FlyBase_Annotation_IDs:CG5442-PB,FlyBase:FBgn0040286; MD5=44e12dbc23a287e6df54ea88777b1e4d; parent=FBtr0089899; release=r4.3; species=Dmel; length=195;	34.4	21.4	195	7.32	10	12	1829500	13260000
602	CoVa-PA;CoVa-PB	>CoVa-PA type=protein; loc=3R:7645434..7645880; name=CoVa-PA; dbxref=FlyBase:FBpp0081947,GB_protein:AAF54706.1,FlyBase_Annotation_IDs:CG14724-PA,FlyBase:FBgn0019624; MD5=a25949953d866713f855cbc0e2311491; parent=FBtr0082473; release=r4.3; species=Dmel; length=149;;>CoVa-PB type=protein; loc=3R:7645434..7645880; name=CoVa-PB; dbxref=FlyBase:FBpp0081948,GB_protein:AAN13534.1,FlyBase_Annotation_IDs:C…	45	16.622	149	9	7	6	1821600	950250
326	CG3164-PA;CG3164-PC;CG3164-PB;CG3164-PD;CG17646-PA;CG17646-PB	>CG3164-PA type=protein; loc=2L:complement(123132..130551); name=CG3164-PA; dbxref=GB_protein:AAN10508.1,FlyBase_Annotation_IDs:CG3164-PA,FlyBase:FBpp0077812,FlyBase:FBgn0025683; MD5=786b555f5bdb8e4b45065bb8699c8100; parent=FBtr0078153; release=r4.3; species=Dmel; length=699;;>CG3164-PC type=protein; loc=2L:complement(123132..130551); name=CG3164-PC; dbxref=FlyBase:FBpp0089109,GB_protein:AAS64637…	5.7	78.439	699	6.58	15	11	1819600	2217600
932	nuf-PA;nuf-PC;nuf-PE;nuf-PF;nuf-PD;nuf-PB	>nuf-PA type=protein; loc=3L:14165227..14197311; name=nuf-PA; dbxref=FlyBase:FBpp0075474,FlyBase_Annotation_IDs:CG33991-PA,GB_protein:AAF49749.1,FlyBase:FBgn0013718; MD5=86e97353d8a1f1f32522942f2dcf6445; parent=FBtr0100040; release=r4.3; species=Dmel; length=502;;>nuf-PC type=protein; loc=3L:14165227..14197311; name=nuf-PC; dbxref=FlyBase:FBpp0075475,FlyBase_Annotation_IDs:CG33991-PC,GB_protein:A…	22.9	57.068	502	5.25	12	12	1810800	4224200
1229	tws-PA;tws-PF;tws-PB;tws-PC;tws-PD;tws-PE;tws-PG;tws-PH	>tws-PA type=protein; loc=3R:complement(5953872..5960715); name=tws-PA; dbxref=FlyBase:FBpp0081664,GB_protein:AAF54498.1,FlyBase_Annotation_IDs:CG6235-PA,FlyBase:FBgn0004889; MD5=e172bbc5a69f0e8b06b573e62550ede1; parent=FBtr0082186; release=r4.3; species=Dmel; length=499;;>tws-PF type=protein; loc=3R:complement(5953872..5960715); name=tws-PF; dbxref=FlyBase:FBpp0081665,GB_protein:AAN13455.1,FlyBa…	6.4	56.966	499	5.83	5	7	1802900	1897600
718	Hel25E-PA;Hel25E-PB;Hel25E-PC	>Hel25E-PA type=protein; loc=2L:complement(5539634..5541921); name=Hel25E-PA; dbxref=FlyBase:FBpp0078755,GB_protein:AAF52261.1,FlyBase_Annotation_IDs:CG7269-PA,FlyBase:FBgn0014189; MD5=b8a1740b511a7b96eea7667e11699b7b; parent=FBtr0079124; release=r4.3; species=Dmel; length=424;;>Hel25E-PB type=protein; loc=2L:complement(5539634..5541921); name=Hel25E-PB; dbxref=FlyBase:FBpp0078756,GB_protein:AAN1…	14.6	48.651	424	5.38	8	8	1795300	2385700
1015	rept-PA	>rept-PA type=protein; loc=3L:19220774..19222216; name=rept-PA; dbxref=FlyBase:FBpp0074756,GB_protein:AAF49182.1,FlyBase_Annotation_IDs:CG9750-PA,FlyBase:FBgn0040075; MD5=a3ea44727bd62e2721bb3d2ec2a0204f; parent=FBtr0074988; release=r4.3; species=Dmel; length=481;	16.2	53.541	481	5.88	9	7	1793900	2011200
166	CG12139-PB	>CG12139-PB type=protein; loc=X:complement(9205538..9221083); name=CG12139-PB; dbxref=FlyBase:FBpp0071313,GB_protein:AAF46494.1,FlyBase_Annotation_IDs:CG12139-PB,FlyBase:FBgn0030130; MD5=dc80b697fe8455dcea7fe00ed7108587; parent=FBtr0071378; release=r4.3; species=Dmel; length=4547;	6.4	506.1	4547	1.55	22	29	1793600	2705800
399	CG4612-PA	>CG4612-PA type=protein; loc=2R:complement(20031921..20033072); name=CG4612-PA; dbxref=FlyBase:FBpp0072253,GB_protein:AAF47219.1,FlyBase_Annotation_IDs:CG4612-PA,FlyBase:FBgn0035016; MD5=1bd9a6a8c15f505b569c615e13068198; parent=FBtr0072346; release=r4.3; species=Dmel; length=307;	24.8	33.66	307	7.4	13	12	1787200	2555900
918	Nlp-PA	>Nlp-PA type=protein; loc=3R:25830756..25835699; name=Nlp-PA; dbxref=FlyBase:FBpp0084918,GB_protein:AAF56988.1,FlyBase_Annotation_IDs:CG7917-PA,FlyBase:FBgn0016685; MD5=dc47741a9538770e46fb5476f6fca20d; parent=FBtr0085552; release=r4.3; species=Dmel; length=152;	23.7	16.996	152	8.24	9	8	1774700	2331700
965	pod1-PA;pod1-PB;pod1-PC;pod1-PD;pod1-PE	>pod1-PA type=protein; loc=X:6651146..6656805; name=pod1-PA; dbxref=FlyBase:FBpp0070925,GB_protein:AAN09185.1,FlyBase_Annotation_IDs:CG4532-PA,FlyBase:FBgn0029903; MD5=a7f3ee65f9a398c47a48b9f45835cffe; parent=FBtr0070964; release=r4.3; species=Dmel; length=1074;;>pod1-PB type=protein; loc=X:6651146..6656805; name=pod1-PB; dbxref=FlyBase:FBpp0070926,GB_protein:AAN09186.1,FlyBase_Annotation_IDs:CG4…	8.2	119.35	1074	4.78	12	6	1764300	889530
772	Jon74E-PA	>Jon74E-PA type=protein; loc=3L:complement(17512130..17514302); name=Jon74E-PA; dbxref=FlyBase:FBpp0074969,GB_protein:AAF49327.1,FlyBase_Annotation_IDs:CG6298-PA,FlyBase:FBgn0023197; MD5=a39cc6ed64a3b6a153b52e971beb3d1c; parent=FBtr0075207; release=r4.3; species=Dmel; length=412;	3.6	45.156	412	5	6	9	1735300	1285700
416	CG5073-PA	>CG5073-PA type=protein; loc=3R:11197874..11199189; name=CG5073-PA; dbxref=FlyBase:FBpp0082550,GB_protein:AAF55190.2,FlyBase_Annotation_IDs:CG5073-PA,FlyBase:FBgn0038331; MD5=1e69f092b05a6718e6002b7b1e99438e; parent=FBtr0083094; release=r4.3; species=Dmel; length=208;	29.8	23.592	208	7.89	9	9	1699600	2014800
1129	Sap-r-PA;Sap-r-PB	>Sap-r-PA type=protein; loc=3R:complement(26709638..26714655); name=Sap-r-PA; dbxref=FlyBase:FBpp0085075,GB_protein:AAF57097.1,FlyBase_Annotation_IDs:CG12070-PA,FlyBase:FBgn0000416; MD5=ee384a6325d442ca7ae68f49c53b998a; parent=FBtr0085713; release=r4.3; species=Dmel; length=953;;>Sap-r-PB type=protein; loc=3R:complement(26709638..26712523); name=Sap-r-PB; dbxref=FlyBase:FBpp0085076,GB_protein:AAN…	13	105.96	953	4.89	20	18	1690100	2733100
666	eIF6-PA	>eIF6-PA type=protein; loc=2R:complement(19356938..19357672); name=eIF6-PA; dbxref=FlyBase:FBpp0072144,GB_protein:AAF47074.1,FlyBase_Annotation_IDs:CG17611-PA,FlyBase:FBgn0034915; MD5=d10391392adaaf9e84d1e905769ab9c6; parent=FBtr0072235; release=r4.3; species=Dmel; length=245;	42.4	26.494	245	8	7	7	1678100	1678800
10	Aats-lys-PB;Aats-lys-PA	>Aats-lys-PB type=protein; loc=X:complement(9451697..9453773); name=Aats-lys-PB; dbxref=FlyBase:FBpp0071302,GB_protein:AAF46510.2,FlyBase_Annotation_IDs:CG12141-PB,FlyBase:FBgn0027084; MD5=87f542d3f372ccea42f088d97ccaa685; parent=FBtr0071367; release=r4.3; species=Dmel; length=607;;>Aats-lys-PA type=protein; loc=X:complement(9451697..9453971); name=Aats-lys-PA; dbxref=FlyBase:FBpp0071301,GB_prote…	14	68.503	607	4.87	9	6	1667700	1099100
465	CG6617-PA	>CG6617-PA type=protein; loc=X:complement(18483473..18484207); name=CG6617-PA; dbxref=FlyBase:FBpp0074386,GB_protein:AAF48867.1,FlyBase_Annotation_IDs:CG6617-PA,FlyBase:FBgn0030944; MD5=88ffe799c7c2bd48b1ba236073ecac86; parent=FBtr0074615; release=r4.3; species=Dmel; length=225;	46.7	25.996	225	8	7	8	1653700	1710400
656	eIF-3p40-PA;eIF-3p40-PB	>eIF-3p40-PA type=protein; loc=2L:complement(5051316..5052735); name=eIF-3p40-PA; dbxref=GB_protein:AAF52210.3,FlyBase_Annotation_IDs:CG9124-PA,GB_protein:AAF52210.2,FlyBase:FBpp0078667,FlyBase:FBgn0022023; MD5=efc535d7a60baa7b6616cf1b812e8ae7; parent=FBtr0079030; release=r4.3; species=Dmel; length=338;;>eIF-3p40-PB type=protein; loc=2L:complement(5051316..5052735); name=eIF-3p40-PB; dbxref=FlyBa…	12.1	38.407	338	6	4	3	1652900	1299000
284	CG2233-PA	>CG2233-PA type=protein; loc=X:complement(7881183..7882721); name=CG2233-PA; dbxref=FlyBase:FBpp0071075,GB_protein:AAF46311.1,FlyBase_Annotation_IDs:CG2233-PA,FlyBase:FBgn0029990; MD5=aeaf55c5bb37838d894d5fccb0196b64; parent=FBtr0071123; release=r4.3; species=Dmel; length=414;	14.3	46.509	414	6.1	6	4	1645700	1571200
1241	vas-PA	>vas-PA type=protein; loc=2L:15064335..15070089; name=vas-PA; dbxref=FlyBase:FBpp0080262,GB_protein:AAF53438.1,FlyBase_Annotation_IDs:CG3506-PA,FlyBase:FBgn0003970; MD5=4d8f61b2fd2fae122b043b6d6b827996; parent=FBtr0080701; release=r4.3; species=Dmel; length=661;	13.8	72.33	661	5.1	13	8	1608500	1283600
1113	RpS30-PA;RpS30-PB	>RpS30-PA type=protein; loc=3R:16676588..16677070; name=RpS30-PA; dbxref=FlyBase:FBpp0083376,GB_protein:AAF55815.1,FlyBase_Annotation_IDs:CG15697-PA,FlyBase:FBgn0038834; MD5=37bd816fe79d8d27f3e1d4d20b3f2d9a; parent=FBtr0083969; release=r4.3; species=Dmel; length=132;;>RpS30-PB type=protein; loc=3R:16676588..16677070; name=RpS30-PB; dbxref=FlyBase:FBpp0083377,GB_protein:AAN13838.1,FlyBase_Annotati…	7.6	14.585	132	8.5	2		1598300	0
364	CG3731-PA;CG3731-PB	>CG3731-PA type=protein; loc=3R:10716080..10718014; name=CG3731-PA; dbxref=FlyBase:FBpp0082459,GB_protein:AAF55110.2,FlyBase_Annotation_IDs:CG3731-PA,FlyBase:FBgn0038271; MD5=86d41abaf76ec0fffd92e3d756a4dc4a; parent=FBtr0083000; release=r4.3; species=Dmel; length=470;;>CG3731-PB type=protein; loc=3R:10716080..10718014; name=CG3731-PB; dbxref=FlyBase:FBpp0082460,GB_protein:AAN13622.1,FlyBase_Annot…	2.1	51.874	470	6	1	1	1586300	114890
494	CG7461-PA	>CG7461-PA type=protein; loc=2R:14820003..14821967; name=CG7461-PA; dbxref=FlyBase:FBpp0085705,GB_protein:AAF57579.1,FlyBase_Annotation_IDs:CG7461-PA,FlyBase:FBgn0034432; MD5=afb14f219bf3fa04017921c290683052; parent=FBtr0086517; release=r4.3; species=Dmel; length=655;	17.9	71.326	655	5.32	13	6	1585500	937760
170	CG12264-PA	>CG12264-PA type=protein; loc=2L:11999725..12001168; name=CG12264-PA; dbxref=FlyBase:FBpp0079874,GB_protein:AAF53143.1,FlyBase_Annotation_IDs:CG12264-PA,FlyBase:FBgn0032393; MD5=a30ecd18fd91702c98940874ba57d2fa; parent=FBtr0080290; release=r4.3; species=Dmel; length=462;	16.5	51.074	462	6.67	15	6	1584800	1960800
1174	ssh-PB;ssh-PA	>ssh-PB type=protein; loc=3R:complement(20765154..20769371); name=ssh-PB; dbxref=FlyBase:FBpp0084175,GB_protein:AAN14027.1,FlyBase_Annotation_IDs:CG6238-PB,FlyBase:FBgn0029157; MD5=3124b82d29f468b60a1bda7866801308; parent=FBtr0084800; release=r4.3; species=Dmel; length=1193;;>ssh-PA type=protein; loc=3R:complement(20765154..20770196); name=ssh-PA; dbxref=FlyBase:FBpp0084174,GB_protein:AAF56372.3,…	4.9	131.52	1193	4.86	8	6	1584000	666270
1068	RpL32-PC;RpL32-PA;RpL32-PB	>RpL32-PC type=protein; loc=3R:complement(25871038..25871643); name=RpL32-PC; dbxref=FlyBase:FBpp0084959,GB_protein:AAN14210.1,FlyBase_Annotation_IDs:CG7939-PC,FlyBase:FBgn0002626; MD5=a59da25136c205bf2b32ebae00e8c303; parent=FBtr0085593; release=r4.3; species=Dmel; length=147;;>RpL32-PA type=protein; loc=3R:complement(25871038..25871501); name=RpL32-PA; dbxref=FlyBase:FBpp0084960,GB_protein:AAF5…	42.9	17.43	147	9	11	11	1583000	2682900
1140	Ser6-PA	>Ser6-PA type=protein; loc=X:complement(20773387..20774163); name=Ser6-PA; dbxref=FlyBase:FBpp0076964,GB_protein:AAF50872.1,FlyBase_Annotation_IDs:CG2071-PA,FlyBase:FBgn0011834; MD5=1b206092207e9fc37909e49a6588f2f2; parent=FBtr0077272; release=r4.3; species=Dmel; length=259;	22	28.078	259	8.12	4	4	1579100	1199900
1013	Rbp1-PD;Rbp1-PA;Rbp1-PC;Rbp1-PB	>Rbp1-PD type=protein; loc=3R:6610329..6611239; name=Rbp1-PD; dbxref=FlyBase:FBpp0081754,GB_protein:AAN13487.1,FlyBase_Annotation_IDs:CG17136-PD,FlyBase:FBgn0010252; MD5=ca7acfbb15634408262c1695ee2b53d9; parent=FBtr0082277; release=r4.3; species=Dmel; length=144;;>Rbp1-PA type=protein; loc=3R:6610329..6611967; name=Rbp1-PA; dbxref=FlyBase:FBpp0081752,GB_protein:AAF54555.1,FlyBase_Annotation_IDs:C…	24.3	16.013	144	8.6	5	5	1571100	1508300
123	CG10576-PA;CG10576-PB	>CG10576-PA type=protein; loc=3L:complement(5736361..5739375); name=CG10576-PA; dbxref=FlyBase:FBpp0076827,GB_protein:AAF50751.1,FlyBase_Annotation_IDs:CG10576-PA,FlyBase:FBgn0035630; MD5=07875ac54f052c8b2484f0b03967f294; parent=FBtr0077121; release=r4.3; species=Dmel; length=391;	19.2	42.773	391	5.88	9	7	1542500	1603500
910	ND75-PA;ND75-PB	>ND75-PA type=protein; loc=X:complement(8094169..8096619); name=ND75-PA; dbxref=FlyBase:FBpp0071128,GB_protein:AAF46356.1,FlyBase_Annotation_IDs:CG2286-PA,FlyBase:FBgn0017566; MD5=0f74f1abf645a3e87a11c2099ddef724; parent=FBtr0071180; release=r4.3; species=Dmel; length=731;;>ND75-PB type=protein; loc=X:complement(8094169..8096619); name=ND75-PB; dbxref=FlyBase:FBpp0071129,GB_protein:AAN09230.1,Fly…	19.4	78.629	731	4.94	10	6	1539000	881780
436	CG5641-PA	>CG5641-PA type=protein; loc=3R:complement(8253613..8254923); name=CG5641-PA; dbxref=FlyBase:FBpp0082066,GB_protein:AAF54812.1,FlyBase_Annotation_IDs:CG5641-PA,FlyBase:FBgn0038046; MD5=cbaed7807f4668e65216901e27b2ba9d; parent=FBtr0082594; release=r4.3; species=Dmel; length=396;	14.6	43.657	396	6.27	6	5	1538800	2840300
119	CG10472-PA	>CG10472-PA type=protein; loc=3L:complement(6035368..6036840); name=CG10472-PA; dbxref=FlyBase:FBpp0076774,GB_protein:AAF50708.1,FlyBase_Annotation_IDs:CG10472-PA,FlyBase:FBgn0035670; MD5=b7f8c77f293985dce5a288564b10d223; parent=FBtr0077066; release=r4.3; species=Dmel; length=290;	17.6	30.857	290	7.67	5	7	1537600	1520500
1187	Tapdelta-PA	>Tapdelta-PA type=protein; loc=2R:complement(6886363..6886919); name=Tapdelta-PA; dbxref=FlyBase:FBpp0087250,GB_protein:AAF58651.1,FlyBase_Annotation_IDs:CG9035-PA,FlyBase:FBgn0021795; MD5=bf33d2cfa08fef1fcf9e77cde5d9455d; parent=FBtr0088153; release=r4.3; species=Dmel; length=166;	18.7	17.601	166	8.9	6	4	1528900	1884100
1265	wupA-PB	>wupA-PB type=protein; loc=X:complement(17939901..17948562); name=wupA-PB; dbxref=FlyBase:FBpp0074295,GB_protein:AAF48804.2,FlyBase_Annotation_IDs:CG7178-PB,FlyBase:FBgn0004028; MD5=8091332c00b7f3d7bfba9e5bc18039d9; parent=FBtr0074521; release=r4.3; species=Dmel; length=208;	21.6	24.425	208	7.9	5	5	1519300	759820
826	mago-PA	>mago-PA type=protein; loc=2R:16636276..16636774; name=mago-PA; dbxref=FlyBase:FBpp0071497,GB_protein:AAF46677.1,FlyBase_Annotation_IDs:CG9401-PA,FlyBase:FBgn0002736; MD5=ce62e88bcd9df6bbbaa58a1aedcf39c1; parent=FBtr0071569; release=r4.3; species=Dmel; length=147;	46.3	17.311	147	8.91	7	4	1517800	1112900
520	CG8351-PA	>CG8351-PA type=protein; loc=3R:4627400..4631738; name=CG8351-PA; dbxref=FlyBase:FBpp0081401,GB_protein:AAF54292.2,FlyBase_Annotation_IDs:CG8351-PA,FlyBase:FBgn0037632; MD5=9582736c3c6587027daf68554b2c3f0c; parent=FBtr0081918; release=r4.3; species=Dmel; length=544;	22.6	59.386	544	4.86	11	10	1509500	1283000
152	CG11844-PB;CG11844-PA;CG11844-PC	>CG11844-PB type=protein; loc=3R:20949121..20951075; name=CG11844-PB; dbxref=FlyBase:FBpp0084150,GB_protein:AAF56404.2,FlyBase_Annotation_IDs:CG11844-PB,FlyBase:FBgn0046214; MD5=a347fb02289ec9f37bc83fa6435cdd62; parent=FBtr0084775; release=r4.3; species=Dmel; length=443;;>CG11844-PA type=protein; loc=3R:20949366..20951075; name=CG11844-PA; dbxref=FlyBase:FBpp0084152,GB_protein:AAN14040.1,FlyBase_…	21.2	48.705	443	6	6	7	1493200	2340500
299	CG30159-PA;CG30159-PB	>CG30159-PA type=protein; loc=2R:2504941..2505657; name=CG30159-PA; dbxref=FlyBase:FBpp0088702,GB_protein:AAM70842.1,FlyBase_Annotation_IDs:CG30159-PA,FlyBase:FBgn0050159; MD5=5c7e03a5a217f0beb78792636a404979; parent=FBtr0089761; release=r4.3; species=Dmel; length=239;;>CG30159-PB type=protein; loc=2R:2504941..2505657; name=CG30159-PB; dbxref=FlyBase:FBpp0088701,GB_protein:AAS64795.1,FlyBase_Anno…	23.8	27.611	239	8.25	7	5	1482300	1655600
1074	RpL37A-PA;RpL37A-PB	>RpL37A-PA type=protein; loc=2L:5071155..5071752; name=RpL37A-PA; dbxref=FlyBase:FBpp0078655,GB_protein:AAF52217.1,FlyBase_Annotation_IDs:CG5827-PA,FlyBase:FBgn0028696; MD5=81326c3e6dd0bbaffacb4945b717014c; parent=FBtr0079016; release=r4.3; species=Dmel; length=92;;>RpL37A-PB type=protein; loc=2L:5071155..5071752; name=RpL37A-PB; dbxref=FlyBase:FBpp0078656,GB_protein:AAN10530.1,FlyBase_Annotation…	38	10.311	92	8.38	8	5	1471100	1706100
439	CG5726-PA	>CG5726-PA type=protein; loc=2R:complement(13690946..13694695); name=CG5726-PA; dbxref=FlyBase:FBpp0085951,GB_protein:AAF57731.1,FlyBase_Annotation_IDs:CG5726-PA,FlyBase:FBgn0034313; MD5=0d41d094028e1f3fb1e0db752fb2e9d1; parent=FBtr0086772; release=r4.3; species=Dmel; length=766;	14	86.591	766	4.37	13	14	1445700	3851700
368	CG3800-PA	>CG3800-PA type=protein; loc=2R:complement(18443618..18444112); name=CG3800-PA; dbxref=FlyBase:FBpp0071903,GB_protein:AAN16117.1,FlyBase_Annotation_IDs:CG3800-PA,FlyBase:FBgn0034802; MD5=bb7a9043605f10b680eff876933e605c; parent=FBtr0071994; release=r4.3; species=Dmel; length=165;	43.6	17.615	165	8.89	9	9	1428400	1443700
9	Aats-ile-PA;Aats-ile-PC;Aats-ile-PD	>Aats-ile-PA type=protein; loc=3L:22222638..22226571; name=Aats-ile-PA; dbxref=FlyBase:FBpp0078150,GB_protein:AAF51822.2,FlyBase_Annotation_IDs:CG11471-PA,FlyBase:FBgn0027086; MD5=569e292448c5a4f522b244946d0fe388; parent=FBtr0078498; release=r4.3; species=Dmel; length=1229;;>Aats-ile-PC type=protein; loc=3L:22222638..22226571; name=Aats-ile-PC; dbxref=FlyBase:FBpp0078151,GB_protein:AAF51823.2,Fly…	14.6	141.1	1229	3.39	18	15	1424300	2527900
227	CG15347-PA	>CG15347-PA type=protein; loc=X:complement(8303936..8306059); name=CG15347-PA; dbxref=FlyBase:FBpp0071185,GB_protein:AAF46374.2,FlyBase_Annotation_IDs:CG15347-PA,FlyBase:FBgn0030040; MD5=4ebdd7fa7286e55bda18c0af189b718a; parent=FBtr0071242; release=r4.3; species=Dmel; length=214;	16.4	23.402	214	6.6	5	5	1404400	1605900
1190	TER94-PA;TER94-PB	>TER94-PA type=protein; loc=2R:5501100..5504887; name=TER94-PA; dbxref=FlyBase:FBpp0087479,GB_protein:AAF58863.1,FlyBase_Annotation_IDs:CG2331-PA,FlyBase:FBgn0024923; MD5=9ced7266152b9fad83a07959689b317f; parent=FBtr0088391; release=r4.3; species=Dmel; length=801;;>TER94-PB type=protein; loc=2R:5503865..5504887; name=TER94-PB; dbxref=FlyBase:FBpp0087480,GB_protein:AAF58864.1,FlyBase_Annotation_ID…	21.5	88.858	801	4.15	17	16	1400900	2830900
633	DnaJ-1-PA;DnaJ-1-PB	>DnaJ-1-PA type=protein; loc=3L:complement(5724539..5725540); name=DnaJ-1-PA; dbxref=FlyBase:FBpp0076829,GB_protein:AAF50753.1,FlyBase_Annotation_IDs:CG10578-PA,FlyBase:FBgn0015657; MD5=8ee2a70fa076c8c410c8f745592d1d60; parent=FBtr0077123; release=r4.3; species=Dmel; length=334;;>DnaJ-1-PB type=protein; loc=3L:complement(5724539..5725540); name=DnaJ-1-PB; dbxref=FlyBase:FBpp0076830,GB_protein:AAN…	24.9	37.028	334	6.65	16	7	1393500	1382400
676	Fas1-PC;Fas1-PB;Fas1-PA	>Fas1-PC type=protein; loc=3R:12451834..12462910; name=Fas1-PC; dbxref=FlyBase:FBpp0082784,GB_protein:AAN13714.1,FlyBase_Annotation_IDs:CG6588-PC,FlyBase:FBgn0000634; MD5=c65f6df9381eae5816fdba7aeddafcb1; parent=FBtr0083334; release=r4.3; species=Dmel; length=655;;>Fas1-PB type=protein; loc=3R:12451834..12462910; name=Fas1-PB; dbxref=FlyBase:FBpp0082783,GB_protein:AAN13715.1,FlyBase_Annotation_ID…	18.6	72.99	655	4.94	9	9	1390300	1793400
564	CG9598-PA	>CG9598-PA type=protein; loc=3L:complement(14378624..14382591); name=CG9598-PA; dbxref=FlyBase:FBpp0075470,GB_protein:AAF49739.1,FlyBase_Annotation_IDs:CG9598-PA,FlyBase:FBgn0036424; MD5=24105c627f0129e9e980b2dcac7eb09f; parent=FBtr0075727; release=r4.3; species=Dmel; length=1100;	4.5	118.51	1100	6.67	10	8	1388500	1838500
223	CG15100-PA	>CG15100-PA type=protein; loc=2R:complement(14361949..14365353); name=CG15100-PA; dbxref=FlyBase:FBpp0085809,GB_protein:AAF57625.2,FlyBase_Annotation_IDs:CG15100-PA,FlyBase:FBgn0034401; MD5=9809eaac4b8e5a104235b0b54db06a17; parent=FBtr0086627; release=r4.3; species=Dmel; length=1022;	10.3	112.48	1022	4	9	4	1386300	610600
359	CG3564-PA	>CG3564-PA type=protein; loc=X:4386240..4387290; name=CG3564-PA; dbxref=FlyBase:FBpp0070643,GB_protein:AAF45951.1,FlyBase_Annotation_IDs:CG3564-PA,FlyBase:FBgn0029709; MD5=6c3a127d81f2b921f4e35b8b79c9d1b6; parent=FBtr0070675; release=r4.3; species=Dmel; length=208;	28.8	23.263	208	8.25	9	7	1380400	1510100
949	p16-ARC-PA	>p16-ARC-PA type=protein; loc=2L:2580369..2580883; name=p16-ARC-PA; dbxref=FlyBase:FBpp0077378,GB_protein:AAF51237.1,FlyBase_Annotation_IDs:CG9881-PA,FlyBase:FBgn0031437; MD5=88da80488ded78214c9538518c16fa00; parent=FBtr0077694; release=r4.3; species=Dmel; length=151;	38.4	16.669	151	9	5	4	1373200	585520
125	CG10641-PA	>CG10641-PA type=protein; loc=2L:complement(18974287..18982839); name=CG10641-PA; dbxref=FlyBase:FBpp0080727,GB_protein:AAF53731.1,FlyBase_Annotation_IDs:CG10641-PA,FlyBase:FBgn0032731; MD5=aa96792e1477ff83c91e7dcc3268d4e2; parent=FBtr0081185; release=r4.3; species=Dmel; length=217;	51.2	25.086	217	8	7	8	1371400	1049000
577	CG9911-PA;CG9911-PB;CG9911-PD;CG9911-PC	>CG9911-PA type=protein; loc=X:complement(16127836..16130303); name=CG9911-PA; dbxref=FlyBase:FBpp0074022,GB_protein:AAF48580.2,FlyBase_Annotation_IDs:CG9911-PA,FlyBase:FBgn0030734; MD5=692abe1ec105820a176b93b6d7e892b5; parent=FBtr0074243; release=r4.3; species=Dmel; length=412;;>CG9911-PB type=protein; loc=X:complement(16127836..16130303); name=CG9911-PB; dbxref=FlyBase:FBpp0074021,GB_protein:AA…	13.6	47.054	412	6.15	8	5	1368300	1286300
1235	und-PA	>und-PA type=protein; loc=2L:9763629..9765194; name=und-PA; dbxref=FlyBase:FBpp0079462,GB_protein:AAF52807.1,FlyBase_Annotation_IDs:CG4008-PA,FlyBase:FBgn0025117; MD5=c292cd66c802ed190566d8f1780fa7a0; parent=FBtr0079866; release=r4.3; species=Dmel; length=448;	11.2	49.804	448	5	5	5	1360400	1496200
854	mrj-PA;mrj-PB;mrj-PC;mrj-PD	>mrj-PA type=protein; loc=2R:complement(11719163..11720828); name=mrj-PA; dbxref=FlyBase:FBpp0086340,GB_protein:AAF58043.2,FlyBase_Annotation_IDs:CG8448-PA,FlyBase:FBgn0034091; MD5=5c0adf28be850225b4834b9988c27ba6; parent=FBtr0087196; release=r4.3; species=Dmel; length=259;;>mrj-PB type=protein; loc=2R:complement(11719163..11720828); name=mrj-PB; dbxref=FlyBase:FBpp0086338,GB_protein:AAF58042.2,F…	26.6	29.028	259	8.08	7	6	1359200	955660
127	CG10672-PA	>CG10672-PA type=protein; loc=3L:complement(5114422..5115497); name=CG10672-PA; dbxref=FlyBase:FBpp0076882,GB_protein:AAF50801.1,FlyBase_Annotation_IDs:CG10672-PA,FlyBase:FBgn0035588; MD5=24dc214a533168063cd933ef718c8b12; parent=FBtr0077179; release=r4.3; species=Dmel; length=317;	25.6	33.617	317	8	8	9	1326900	1832600
1071	RpL35-PA;RpL35-PB	>RpL35-PA type=protein; loc=X:5518110..5518682; name=RpL35-PA; dbxref=FlyBase:FBpp0070767,GB_protein:AAF46058.2,FlyBase_Annotation_IDs:CG4111-PA,FlyBase:FBgn0029785; MD5=4f81c95b271d6743c411f406b9000e85; parent=FBtr0070801; release=r4.3; species=Dmel; length=123;;>RpL35-PB type=protein; loc=X:5517757..5518682; name=RpL35-PB; dbxref=FlyBase:FBpp0070766,GB_protein:AAN09148.1,FlyBase_Annotation_IDs:…	17.1	14.449	123	8.5	3	5	1320000	2026000
939	Nurf-38-PA	>Nurf-38-PA type=protein; loc=2R:complement(20066704..20068660); name=Nurf-38-PA; dbxref=GB_protein:AAF47227.2,FlyBase_Annotation_IDs:CG4634-PA,GB_protein:AAF47227.1,FlyBase:FBpp0072250,FlyBase:FBgn0016687; MD5=71a0b66df47f0abab128bb713b2329e2; parent=FBtr0072343; release=r4.3; species=Dmel; length=338;	33.7	37.939	338	6.68	12	7	1318100	1196900
1028	REV_nompC-PB;REV_nompC-PA	>REV_nompC-PB type=protein; loc=2L:5346858..5365036; name=nompC-PB; dbxref=FlyBase:FBpp0089385,GB_protein:AAS64642.1,FlyBase_Annotation_IDs:CG11020-PB,FlyBase:FBgn0016920; MD5=c094a57e5920bd0c85cfcc155174eee4; parent=FBtr0079075; release=r4.3; species=Dmel; length=1712;;>REV_nompC-PA type=protein; loc=2L:5346858..5362974; name=nompC-PA; dbxref=FlyBase:FBpp0078709,GB_protein:AAF52248.3,FlyBase_Ann…	1.7	186.59	1712	4.11	4	5	1307100	1447900
122	CG10565-PA	>CG10565-PA type=protein; loc=3L:complement(21067215..21069718); name=CG10565-PA; dbxref=FlyBase:FBpp0077979,GB_protein:AAF51678.1,FlyBase_Annotation_IDs:CG10565-PA,FlyBase:FBgn0037051; MD5=4d46502859461a40e2ff25586d0311ba; parent=FBtr0078323; release=r4.3; species=Dmel; length=646;	13	73.619	646	4.92	9	4	1299500	421860
491	CG7375-PA	>CG7375-PA type=protein; loc=3L:complement(8170690..8171568); name=CG7375-PA; dbxref=FlyBase:FBpp0076445,GB_protein:AAF50468.1,FlyBase_Annotation_IDs:CG7375-PA,FlyBase:FBgn0035853; MD5=eb29f75ac32e8a44d527f6000d54f5af; parent=FBtr0076722; release=r4.3; species=Dmel; length=181;	25.4	20.737	181	7.93	8	7	1297400	748630
1098	RpS15Ab-PA	>RpS15Ab-PA type=protein; loc=2R:6337720..6338109; name=RpS15Ab-PA; dbxref=FlyBase:FBpp0087321,GB_protein:AAM68752.1,FlyBase_Annotation_IDs:CG12324-PA,FlyBase:FBgn0033555; MD5=cda2fb03d73ec1a07821e7491861c8ae; parent=FBtr0088226; release=r4.3; species=Dmel; length=130;	18.5	14.741	130	8.89	5	4	1291600	1368000
1024	REV_CG6830-PA	>REV_CG6830-PA type=protein; loc=3R:complement(7506713..7509975); name=CG6830-PA; dbxref=FlyBase:FBpp0081915,GB_protein:AAF54681.1,FlyBase_Annotation_IDs:CG6830-PA,FlyBase:FBgn0037934; MD5=7278f259629897aa7955376a7d0407d8; parent=FBtr0082439; release=r4.3; species=Dmel; length=891;	2.1	101.88	891	2.33	1	2	1288000	517260
396	CG4572-PA;CG4572-PB;CG4572-PC	>CG4572-PA type=protein; loc=3R:complement(15688447..15689892); name=CG4572-PA; dbxref=FlyBase:FBpp0083269,GB_protein:AAF55705.1,FlyBase_Annotation_IDs:CG4572-PA,FlyBase:FBgn0038738; MD5=8d361eeadcf8af0a9ca71abb186a8bba; parent=FBtr0083860; release=r4.3; species=Dmel; length=482;;>CG4572-PB type=protein; loc=3R:complement(15688447..15689892); name=CG4572-PB; dbxref=FlyBase:FBpp0083270,GB_protein:…	22.4	54.385	482	5	6	6	1283400	1496800
41	aralar1-PC;aralar1-PA;aralar1-PD;aralar1-PB	>aralar1-PC type=protein; loc=3R:complement(26271930..26281438); name=aralar1-PC; dbxref=FlyBase:FBpp0085054,GB_protein:AAF57048.1,FlyBase_Annotation_IDs:CG2139-PC,FlyBase:FBgn0028646; MD5=049bdf5f49d325f99fe277aa15fcb8d5; parent=FBtr0085692; release=r4.3; species=Dmel; length=695;;>aralar1-PA type=protein; loc=3R:complement(26271930..26275977); name=aralar1-PA; dbxref=FlyBase:FBpp0085056,GB_prot…	15.3	76.753	695	4.77	9	4	1277900	313590
242	CG17033-PA	>CG17033-PA type=protein; loc=3L:15922009..15923226; name=CG17033-PA; dbxref=FlyBase:FBpp0075265,GB_protein:AAF49566.1,FlyBase_Annotation_IDs:CG17033-PA,FlyBase:FBgn0036546; MD5=01830bfa98b9a935eae2808d1cd1adbe; parent=FBtr0075510; release=r4.3; species=Dmel; length=315;	25.7	36.092	315	6.87	9	6	1270900	1534500
432	CG5558-PA	>CG5558-PA type=protein; loc=3R:complement(14985958..14987960); name=CG5558-PA; dbxref=FlyBase:FBpp0083161,GB_protein:AAF55642.1,FlyBase_Annotation_IDs:CG5558-PA,FlyBase:FBgn0038684; MD5=69c1bc597ed5d89e9ffc9b3adb7087eb; parent=FBtr0083747; release=r4.3; species=Dmel; length=433;	6.2	49.279	433	6	2	1	1266900	371150
890	mtrm-PA	>mtrm-PA type=protein; loc=3L:8387022..8387672; name=mtrm-PA; dbxref=FlyBase:FBpp0076340,GB_protein:AAF50422.1,FlyBase_Annotation_IDs:CG18543-PA,FlyBase:FBgn0010431; MD5=e679b970067e211b6e363a52dbf1bfe0; parent=FBtr0076613; release=r4.3; species=Dmel; length=217;	24.9	24.78	217	7.61	15	13	1263000	2165800
534	CG8690-PA	>CG8690-PA type=protein; loc=2R:3983796..3985753; name=CG8690-PA; dbxref=FlyBase:FBpp0087831,GB_protein:AAF59083.2,FlyBase_Annotation_IDs:CG8690-PA,FlyBase:FBgn0033297; MD5=72367693fae377f6f557b63dd23a36dc; parent=FBtr0088752; release=r4.3; species=Dmel; length=588;	13.6	67.022	588	5	7		1261400	0
401	CG4643-PA;CG4643-PB	>CG4643-PA type=protein; loc=2R:complement(8737192..8738076); name=CG4643-PA; dbxref=FlyBase:FBpp0086875,GB_protein:AAF58404.1,FlyBase_Annotation_IDs:CG4643-PA,FlyBase:FBgn0043010; MD5=3d435a0794fc62be7c3e18ee391edb8c; parent=FBtr0087762; release=r4.3; species=Dmel; length=255;;>CG4643-PB type=protein; loc=2R:complement(8737192..8738076); name=CG4643-PB; dbxref=FlyBase:FBpp0086876,GB_protein:AAM6…	23.1	28.831	255	8	5	5	1259700	1178500
1038	r-PA;r-PB	>r-PA type=protein; loc=X:16490335..16502528; name=r-PA; dbxref=FlyBase:FBpp0088675,GB_protein:AAF48639.3,FlyBase_Annotation_IDs:CG18572-PA,FlyBase:FBgn0003189; MD5=477f39c508620bf5db3ce4c1b8dfd3a5; parent=FBtr0089734; release=r4.3; species=Dmel; length=2224;;>r-PB type=protein; loc=X:16490335..16494624; name=r-PB; dbxref=FlyBase:FBpp0088674,GB_protein:AAS65389.1,FlyBase_Annotation_IDs:CG18572-PB…	1.3	246.67	2224	2.29	8	6	1250400	879540
421	CG5174-PB;CG5174-PA;CG5174-PJ;CG5174-PI;CG5174-PH;CG5174-PG;CG5174-PK	>CG5174-PB type=protein; loc=2R:13938148..13940307; name=CG5174-PB; dbxref=FlyBase:FBpp0085869,GB_protein:AAF57690.1,FlyBase_Annotation_IDs:CG5174-PB,FlyBase:FBgn0034345; MD5=12a8974b67428308444a9a31637798ea; parent=FBtr0086690; release=r4.3; species=Dmel; length=355;;>CG5174-PA type=protein; loc=2R:13936407..13940307; name=CG5174-PA; dbxref=FlyBase:FBpp0085865,GB_protein:AAM68455.1,FlyBase_Annot…	25.9	39.358	355	7.67	12	12	1235200	1981500
640	dyn-p25-PA;dyn-p25-PB	>dyn-p25-PA type=protein; loc=2L:15001754..15002465; name=dyn-p25-PA; dbxref=FlyBase:FBpp0080255,GB_protein:AAF53426.1,FlyBase_Annotation_IDs:CG10846-PA,FlyBase:FBgn0040228; MD5=eb8c4584b36bec33010ce98a67c1ab90; parent=FBtr0080693; release=r4.3; species=Dmel; length=189;;>dyn-p25-PB type=protein; loc=2L:14999950..15002465; name=dyn-p25-PB; dbxref=FlyBase:FBpp0089266,GB_protein:AAN10884.1,FlyBase_…	34.4	20.6	189	8	6	6	1229000	1817800
32	Ank-PA;Ank-PB;Ank-PC;Ank-PD;Ank2-PB;Ank2-PC	>Ank-PA type=protein; loc=4:complement(137122..149676); name=Ank-PA; dbxref=GB_protein:AAN06550.1,FlyBase:FBpp0088241,FlyBase_Annotation_IDs:CG1651-PA,FlyBase:FBgn0011747; MD5=ce9de0ff64a350fc6484ca82512707bf; parent=FBtr0089174; release=r4.3; species=Dmel; length=1549;;>Ank-PB type=protein; loc=4:complement(137122..149676); name=Ank-PB; dbxref=GB_protein:AAF59369.2,FlyBase:FBpp0088240,FlyBase_An…	8.2	170.17	1549	3.39	13	10	1228400	1590600
120	CG10527-PA	>CG10527-PA type=protein; loc=2R:complement(16578167..16580316); name=CG10527-PA; dbxref=FlyBase:FBpp0071470,GB_protein:AAF46666.1,FlyBase_Annotation_IDs:CG10527-PA,FlyBase:FBgn0034583; MD5=8efacada5f26808f267280091208eecd; parent=FBtr0071541; release=r4.3; species=Dmel; length=296;	35.5	31.556	296	7.08	12	13	1225100	4640900
732	Hrb98DE-PB;Hrb98DE-PC;Hrb98DE-PA;Hrb98DE-PD;Hrb98DE-PF;Hrb98DE-PE	>Hrb98DE-PB type=protein; loc=3R:24426240..24429400; name=Hrb98DE-PB; dbxref=FlyBase:FBpp0084669,GB_protein:AAF56801.1,FlyBase_Annotation_IDs:CG9983-PB,FlyBase:FBgn0001215; MD5=5abc7b873c23a996b5853ec6c59af553; parent=FBtr0085300; release=r4.3; species=Dmel; length=365;;>Hrb98DE-PC type=protein; loc=3R:24426240..24429400; name=Hrb98DE-PC; dbxref=FlyBase:FBpp0084670,GB_protein:AAN14142.1,FlyBase_A…	10.4	39.037	365	6.62	10	6	1221500	1243100
503	CG7777-PB;CG7777-PA	>CG7777-PB type=protein; loc=2R:6955740..6957442; name=CG7777-PB; dbxref=FlyBase:FBpp0087235,GB_protein:AAM68741.1,FlyBase_Annotation_IDs:CG7777-PB,FlyBase:FBgn0033635; MD5=84313cdc0b122c2515b7a2be4be1c485; parent=FBtr0088136; release=r4.3; species=Dmel; length=268;;>CG7777-PA type=protein; loc=2R:6955740..6957874; name=CG7777-PA; dbxref=FlyBase:FBpp0087236,GB_protein:AAF58642.1,FlyBase_Annotatio…	16	28.975	268	6.82	6	5	1216000	307850
705	gish-PG;gish-PB;gish-PD;gish-PH;gish-PE;gish-PC;gish-PA;gish-PF	>gish-PG type=protein; loc=3R:12115046..12127593; name=gish-PG; dbxref=GB_protein:AAX52958.2,FlyBase:FBpp0099737,GB_protein:AAX52958.1,FlyBase_Annotation_IDs:CG6963-PG,FlyBase:FBgn0011253; MD5=fa03f72bd0683a54e627e0b6c06ff18b; parent=FBtr0100332; release=r4.3; species=Dmel; length=476;;>gish-PB type=protein; loc=3R:12100866..12127593; name=gish-PB; dbxref=GB_protein:AAF55294.3,FlyBase:FBpp0082716…	8.4	53.65	476	5.79	11	8	1215600	1630000
803	l(2)k09913-PA;l(2)k09913-PB;l(2)k09913-PC;l(2)k09913-PD	>l(2)k09913-PA type=protein; loc=2R:18575327..18579152; name=l(2)k09913-PA; dbxref=FlyBase:FBpp0071870,GB_protein:AAF46947.1,FlyBase_Annotation_IDs:CG3082-PA,FlyBase:FBgn0021979; MD5=eb51755d38fd94af5a24e293a7b1f592; parent=FBtr0071959; release=r4.3; species=Dmel; length=389;;>l(2)k09913-PB type=protein; loc=2R:18575327..18579152; name=l(2)k09913-PB; dbxref=FlyBase:FBpp0071869,GB_protein:AAF46948…	23.1	44.172	389	7.26	15	12	1208900	2191900
908	ncd-PA	>ncd-PA type=protein; loc=3R:complement(25630131..25632348); name=ncd-PA; dbxref=FlyBase:FBpp0084900,GB_protein:AAF56942.1,FlyBase_Annotation_IDs:CG7831-PA,FlyBase:FBgn0002924; MD5=e501f1a22f1ffa70e25483907cbc809c; parent=FBtr0085534; release=r4.3; species=Dmel; length=700;	10.3	77.473	700	5.08	7	6	1201000	880220
1161	snRNP69D-PA	>snRNP69D-PA type=protein; loc=3L:complement(12707573..12708463); name=snRNP69D-PA; dbxref=FlyBase:FBpp0075684,GB_protein:AAF49893.1,FlyBase_Annotation_IDs:CG10753-PA,FlyBase:FBgn0016940; MD5=5917eb4ace2fb56ebbc78a69020216b1; parent=FBtr0075952; release=r4.3; species=Dmel; length=124;	33.9	13.796	124	9	4	2	1182500	308200
662	eIF-4a-PA;eIF-4a-PB;eIF-4a-PC;eIF-4a-PD	>eIF-4a-PA type=protein; loc=2L:5981834..5985167; name=eIF-4a-PA; dbxref=FlyBase:FBpp0078806,GB_protein:AAF52317.2,FlyBase_Annotation_IDs:CG9075-PA,FlyBase:FBgn0001942; MD5=5891fcac3bcd1da6b7c83506890f24e3; parent=FBtr0079175; release=r4.3; species=Dmel; length=403;;>eIF-4a-PB type=protein; loc=2L:5982820..5985167; name=eIF-4a-PB; dbxref=FlyBase:FBpp0078808,GB_protein:AAN10567.1,FlyBase_Annotatio…	9.4	45.878	403	4.2	8	7	1182200	1373700
1010	raptor-PA	>raptor-PA type=protein; loc=X:complement(5930013..5934942); name=raptor-PA; dbxref=FlyBase:FBpp0070850,GB_protein:AAF46122.1,FlyBase_Annotation_IDs:CG4320-PA,FlyBase:FBgn0029840; MD5=088a159855caf00ff1e8659f4370f518; parent=FBtr0070885; release=r4.3; species=Dmel; length=1624;	3.3	177.53	1624	5.82	9	2	1173600	181120
1131	sbr-PA	>sbr-PA type=protein; loc=X:complement(10678730..10691806); name=sbr-PA; dbxref=FlyBase:FBpp0073267,GB_protein:AAF47959.3,FlyBase_Annotation_IDs:CG1664-PA,FlyBase:FBgn0003321; MD5=acdb59c07aa64f0f193d3c780ad5968a; parent=FBtr0073411; release=r4.3; species=Dmel; length=672;	3.6	76.248	672	6.5	2		1167800	0
1019	REV_CG10103-PA	>REV_CG10103-PA type=protein; loc=3L:complement(6728225..6730351); name=CG10103-PA; dbxref=FlyBase:FBpp0076658,GB_protein:AAF50644.1,FlyBase_Annotation_IDs:CG10103-PA,FlyBase:FBgn0035715; MD5=895b82f3adebc426349814f0dd0a2fc5; parent=FBtr0076949; release=r4.3; species=Dmel; length=417;	5.5	45.644	417	2.25	3	1	1167600	6102400
894	mud-PB;mud-PA;mud-PC;CG17361-PA	>mud-PB type=protein; loc=X:14082057..14092164; name=mud-PB; dbxref=FlyBase_Annotation_IDs:CG12047-PB,GB_protein:AAN09583.2,FlyBase:FBpp0073723,FlyBase:FBgn0002873; MD5=607f88821e9467fa9d2d05fbfe3edc33; parent=FBtr0073906; release=r4.3; species=Dmel; length=2520;;>mud-PA type=protein; loc=X:14082057..14092164; name=mud-PA; dbxref=FlyBase_Annotation_IDs:CG12047-PA,GB_protein:AAF48362.2,FlyBase:FBp…	5.5	288.84	2520	2.16	8	11	1163500	1040200
261	CG18178-PA	>CG18178-PA type=protein; loc=3L:complement(9691809..9692930); name=CG18178-PA; dbxref=FlyBase:FBpp0076141,GB_protein:AAF50217.1,FlyBase_Annotation_IDs:CG18178-PA,FlyBase:FBgn0036035; MD5=3ce6d74d118c5f789462ca95544acbc8; parent=FBtr0076412; release=r4.3; species=Dmel; length=374;	15.2	42.514	374	5.91	6	5	1159600	1823000
1070	RpL35A-PA	>RpL35A-PA type=protein; loc=3R:complement(1291433..1292096); name=RpL35A-PA; dbxref=FlyBase:FBpp0078416,GB_protein:AAF52027.1,FlyBase_Annotation_IDs:CG2099-PA,FlyBase:FBgn0037328; MD5=3d00de2b2acad33116492b6202acad7c; parent=FBtr0078769; release=r4.3; species=Dmel; length=157;	11.5	17.655	157	8	4	3	1129500	769750
1255	Vinc-PA	>Vinc-PA type=protein; loc=X:complement(2071174..2076585); name=Vinc-PA; dbxref=FlyBase:FBpp0070404,GB_protein:AAF45752.1,FlyBase_Annotation_IDs:CG3299-PA,FlyBase:FBgn0004397; MD5=7ba1cabc671dbbfd1d32e5bb45c63106; parent=FBtr0070420; release=r4.3; species=Dmel; length=961;	7.1	106.3	961	8.79	10	9	1129000	1242800
113	CG10289-PA	>CG10289-PA type=protein; loc=3L:complement(6143751..6147383); name=CG10289-PA; dbxref=FlyBase:FBpp0076727,GB_protein:AAF50681.2,FlyBase_Annotation_IDs:CG10289-PA,FlyBase:FBgn0035688; MD5=f7d3be6048d31214c33866b79e0cfe84; parent=FBtr0077019; release=r4.3; species=Dmel; length=991;	5.2	111.19	991	3.38	6	2	1126800	227430
1069	RpL34b-PA;RpL34b-PB;RpL34a-PA;RpL34a-PB	>RpL34b-PA type=protein; loc=3R:complement(5226162..5226728); name=RpL34b-PA; dbxref=FlyBase:FBpp0081528,GB_protein:AAF54369.1,FlyBase_Annotation_IDs:CG9354-PA,FlyBase:FBgn0037686; MD5=f33c4ff302aadd35acf9b2ed025bd1a9; parent=FBtr0082050; release=r4.3; species=Dmel; length=168;;>RpL34b-PB type=protein; loc=3R:complement(5226162..5226728); name=RpL34b-PB; dbxref=FlyBase:FBpp0081527,GB_protein:AAN1…	16.1	18.431	168	7.62	8	5	1126300	1136600
635	Dot-PA	>Dot-PA type=protein; loc=2L:3619418..3621070; name=Dot-PA; dbxref=FlyBase:FBpp0077221,GB_protein:AAF51084.2,FlyBase_Annotation_IDs:CG2788-PA,FlyBase:FBgn0015663; MD5=dcd2e2c5f22ac291dc815272d8231a97; parent=FBtr0077532; release=r4.3; species=Dmel; length=493;	3.9	55.583	493	3.67	2	1	1113300	65477
500	CG7668-PA;CG7668-PB	>CG7668-PA type=protein; loc=3L:19936759..19938387; name=CG7668-PA; dbxref=FlyBase:FBpp0074673,GB_protein:AAF49079.2,FlyBase_Annotation_IDs:CG7668-PA,FlyBase:FBgn0036929; MD5=b8fb3804c19a9cded87dc5043adfbbb9; parent=FBtr0074904; release=r4.3; species=Dmel; length=422;;>CG7668-PB type=protein; loc=3L:19936759..19938387; name=CG7668-PB; dbxref=FlyBase:FBpp0074674,GB_protein:AAN11645.1,FlyBase_Annot…	7.8	47.993	422	4.36	5	9	1113000	1128300
353	CG3428-PA	>CG3428-PA type=protein; loc=3L:complement(9460573..9461651); name=CG3428-PA; dbxref=FlyBase:FBpp0076199,GB_protein:AAF50255.1,FlyBase_Annotation_IDs:CG3428-PA,FlyBase:FBgn0036005; MD5=e8245e0773b6052c321eeab4885be67e; parent=FBtr0076471; release=r4.3; species=Dmel; length=314;	22	35.686	314	7	9	8	1111900	1363900
682	Fibp-PD;Fibp-PB;Fibp-PC	>Fibp-PD type=protein; loc=3L:complement(19750049..19751712); name=Fibp-PD; dbxref=FlyBase_Annotation_IDs:CG8660-PA,FlyBase_Annotation_IDs:CG8660-PD,GB_protein:AAS64970.1,FlyBase:FBpp0088553,FlyBase:FBgn0036911; MD5=daa446b5f01b407fd6609690ee1f8779; parent=FBtr0089594; release=r4.3; species=Dmel; length=397;;>Fibp-PB type=protein; loc=3L:complement(19750049..19751345); name=Fibp-PB; dbxref=FlyBas…	19.4	46.745	397	6.5	7	5	1108200	626020
1276	zetaTry-PA	>zetaTry-PA type=protein; loc=2R:complement(6855167..6856006); name=zetaTry-PA; dbxref=FlyBase:FBpp0087260,GB_protein:AAF58663.1,FlyBase_Annotation_IDs:CG12387-PA,FlyBase:FBgn0011556; MD5=ca7d2864a2f70fb0858aa6de0f5065d9; parent=FBtr0088164; release=r4.3; species=Dmel; length=280;	21.8	29.737	280	7.33	11	7	1103900	1388500
591	CkIIbeta-PE;CkIIbeta-PA;CkIIbeta-PB;CkIIbeta-PC;CkIIbeta-PD;CkIIbeta-PF	>CkIIbeta-PE type=protein; loc=X:11627383..11633994; name=CkIIbeta-PE; dbxref=FlyBase_Annotation_IDs:CG15224-PE,GB_protein:AAS65321.1,FlyBase:FBpp0089135,FlyBase:FBgn0000259; MD5=86795981ab541fbd7fa8b06176c2c85e; parent=FBtr0073562; release=r4.3; species=Dmel; length=235;;>CkIIbeta-PA type=protein; loc=X:11626853..11629542; name=CkIIbeta-PA; dbxref=FlyBase_Annotation_IDs:CG15224-PA,GB_protein:AAF…	23.4	27.087	235	7.88	7	9	1088100	1731800
560	CG9468-PA;CG9466-PA	>CG9468-PA type=protein; loc=2L:complement(8777734..8781186); name=CG9468-PA; dbxref=FlyBase:FBpp0079343,GB_protein:AAF52711.2,FlyBase_Annotation_IDs:CG9468-PA,FlyBase:FBgn0032069; MD5=307ef7de52b26e1e4c330dc47e1bc252; parent=FBtr0079741; release=r4.3; species=Dmel; length=1007;	5.6	114.95	1007	5.25	4	4	1082500	768720
693	fs(1)N-PA	>fs(1)N-PA type=protein; loc=X:1179395..1186093; name=fs(1)N-PA; dbxref=FlyBase:FBpp0070200,GB_protein:AAF45603.1,FlyBase_Annotation_IDs:CG11411-PA,FlyBase:FBgn0004650; MD5=b29cde275fe0538e300bc8b7ceed8652; parent=FBtr0070207; release=r4.3; species=Dmel; length=2118;	3.6	238.76	2118	3.18	10	7	1077400	1592100
415	CG5064-PA	>CG5064-PA type=protein; loc=3L:8949071..8951106; name=CG5064-PA; dbxref=FlyBase:FBpp0076244,GB_protein:AAF50341.1,FlyBase_Annotation_IDs:CG5064-PA,FlyBase:FBgn0035947; MD5=12e8592eab7f4ecbf4efb7728e6c8c6b; parent=FBtr0076517; release=r4.3; species=Dmel; length=604;	13.6	69.008	604	5	8	8	1075800	946340
1036	RnrL-PA	>RnrL-PA type=protein; loc=2L:complement(10325102..10327878); name=RnrL-PA; dbxref=FlyBase:FBpp0079648,GB_protein:AAF52913.2,FlyBase_Annotation_IDs:CG5371-PA,FlyBase:FBgn0011703; MD5=b217b53a9d2e60495fffb9b35fac9ca1; parent=FBtr0080059; release=r4.3; species=Dmel; length=812;	7.4	91.977	812	4.11	6	3	1065100	813430
1214	TppII-PD;TppII-PA	>TppII-PD type=protein; loc=2R:complement(8668904..8674842); name=TppII-PD; dbxref=FlyBase:FBpp0086887,GB_protein:AAF58422.2,FlyBase_Annotation_IDs:CG3991-PD,FlyBase:FBgn0020370; MD5=19e62ff2928ff996a0efe08ecbb16242; parent=FBtr0087774; release=r4.3; species=Dmel; length=1441;;>TppII-PA type=protein; loc=2R:complement(8668904..8674091); name=TppII-PA; dbxref=FlyBase:FBpp0086888,GB_protein:AAM6859…	16.2	158.74	1441	3.46	23	23	1059600	3480700
292	CG2791-PA	>CG2791-PA type=protein; loc=3R:complement(3800344..3802785); name=CG2791-PA; dbxref=FlyBase:FBpp0081314,GB_protein:AAF54170.1,FlyBase_Annotation_IDs:CG2791-PA,FlyBase:FBgn0037533; MD5=c93c18f3bedeaf3a193797261839b838; parent=FBtr0081824; release=r4.3; species=Dmel; length=565;	26	62.676	565	4.83	10	13	1042300	2558100
463	CG6543-PA;CG6543-PB	>CG6543-PA type=protein; loc=2R:complement(9368960..9370105); name=CG6543-PA; dbxref=FlyBase:FBpp0086769,GB_protein:AAF58326.1,FlyBase_Annotation_IDs:CG6543-PA,FlyBase:FBgn0033879; MD5=4b91cc34197b0b9aecbe45ee0af9f0af; parent=FBtr0087643; release=r4.3; species=Dmel; length=295;;>CG6543-PB type=protein; loc=2R:complement(9368960..9370105); name=CG6543-PB; dbxref=FlyBase:FBpp0086770,GB_protein:AAF5…	30.8	31.582	295	8	7	7	1034700	986770
250	CG17347-PA	>CG17347-PA type=protein; loc=2L:19128329..19128950; name=CG17347-PA; dbxref=FlyBase:FBpp0080701,GB_protein:AAF53769.1,FlyBase_Annotation_IDs:CG17347-PA,FlyBase:FBgn0032761; MD5=af084a0de333b85453d3f4163c51e5a1; parent=FBtr0081157; release=r4.3; species=Dmel; length=185;	25.4	20.02	185	8.1	5	5	1033000	1686300
584	Chd64-PB	>Chd64-PB type=protein; loc=3L:complement(4098507..4105741); name=Chd64-PB; dbxref=FlyBase:FBpp0073126,GB_protein:AAF47840.2,FlyBase_Annotation_IDs:CG14996-PB,FlyBase:FBgn0035499; MD5=28afced7256b9db15794cd3fbee17f1d; parent=FBtr0073270; release=r4.3; species=Dmel; length=188;	51.6	20.644	188	8.06	9	9	1030700	905550
40	Aph-4-PA;Aph-4-PB	>Aph-4-PA type=protein; loc=3R:26874885..26878131; name=Aph-4-PA; dbxref=FlyBase:FBpp0085095,GB_protein:AAF57106.1,FlyBase_Annotation_IDs:CG1462-PA,FlyBase:FBgn0016123; MD5=5c121ddc6c657edb54facee2c3deb243; parent=FBtr0085733; release=r4.3; species=Dmel; length=596;;>Aph-4-PB type=protein; loc=3R:26876499..26878131; name=Aph-4-PB; dbxref=FlyBase:FBpp0085096,GB_protein:AAN14265.1,FlyBase_Annotatio…	27.5	65.261	596	5	11	13	1030100	2291400
532	CG8636-PA;CG10881-PA	>CG8636-PA type=protein; loc=X:complement(2465532..2466338); name=CG8636-PA; dbxref=FlyBase:FBpp0070430,GB_protein:AAF45796.1,FlyBase_Annotation_IDs:CG8636-PA,FlyBase:FBgn0029629; MD5=5450dea4abddd1c19304bae9ab5a30d7; parent=FBtr0070446; release=r4.3; species=Dmel; length=269;	28.3	29.946	269	7.05	9	12	1028600	1557700
390	CG4363-PA	>CG4363-PA type=protein; loc=2R:complement(17341884..17342611); name=CG4363-PA; dbxref=FlyBase:FBpp0071654,GB_protein:AAF46767.1,FlyBase_Annotation_IDs:CG4363-PA,FlyBase:FBgn0034663; MD5=e2e1cc413897b3161ae37403b77b0274; parent=FBtr0071740; release=r4.3; species=Dmel; length=199;	37.2	21.278	199	9	6	3	1026200	259430
169	CG12262-PA	>CG12262-PA type=protein; loc=3L:7693387..7695305; name=CG12262-PA; dbxref=FlyBase:FBpp0076520,GB_protein:AAF50524.1,FlyBase_Annotation_IDs:CG12262-PA,FlyBase:FBgn0035811; MD5=6244d606556faa327a61956fcd94d178; parent=FBtr0076808; release=r4.3; species=Dmel; length=419;	7.6	45.871	419	6.42	6	6	1019900	10907000
22	Aldh-PA	>Aldh-PA type=protein; loc=2L:9387768..9391436; name=Aldh-PA; dbxref=FlyBase:FBpp0079406,GB_protein:AAF52769.1,FlyBase_Annotation_IDs:CG3752-PA,FlyBase:FBgn0012036; MD5=d85e4ba5d9619ace3debbc4a0493e55d; parent=FBtr0079806; release=r4.3; species=Dmel; length=520;	5.8	57.018	520	5.22	6	3	1017600	865150
118	CG10470-PA	>CG10470-PA type=protein; loc=2L:19045104..19045760; name=CG10470-PA; dbxref=FlyBase:FBpp0080690,GB_protein:AAF53747.1,FlyBase_Annotation_IDs:CG10470-PA,FlyBase:FBgn0032746; MD5=ff6f0ae63aafb242afa3da20e100bffc; parent=FBtr0081146; release=r4.3; species=Dmel; length=183;	22.4	20.845	183	8.4	6	4	1017400	493520
729	Hpr1-PA	>Hpr1-PA type=protein; loc=3R:complement(1644616..1647054); name=Hpr1-PA; dbxref=FlyBase:FBpp0078316,GB_protein:AAF51946.1,FlyBase_Annotation_IDs:CG2031-PA,FlyBase:FBgn0037382; MD5=05ce02923efd5e6cb4a3929e7c1bd5ae; parent=FBtr0078667; release=r4.3; species=Dmel; length=701;	11.1	80.759	701	4.43	12	9	1003000	1667000
272	CG1893-PA	>CG1893-PA type=protein; loc=3L:complement(3028381..3030283); name=CG1893-PA; dbxref=FlyBase:FBpp0072875,GB_protein:AAF47705.1,FlyBase_Annotation_IDs:CG1893-PA,FlyBase:FBgn0035390; MD5=bfd48efcc654f0bbb2206441032ef868; parent=FBtr0073005; release=r4.3; species=Dmel; length=263;	14.4	29.58	263	7.5	6	6	1003000	1049700
112	CG10254-PA;CG10254-PB	>CG10254-PA type=protein; loc=3R:complement(19515254..19520170); name=CG10254-PA; dbxref=FlyBase:FBpp0083868,GB_protein:AAF56162.1,FlyBase_Annotation_IDs:CG10254-PA,FlyBase:FBgn0027512; MD5=c0973df10c31fadd72520e6b99771025; parent=FBtr0084477; release=r4.3; species=Dmel; length=1398;;>CG10254-PB type=protein; loc=3R:complement(19515254..19520170); name=CG10254-PB; dbxref=FlyBase:FBpp0083867,GB_pr…	2.5	156.64	1398	3.27	11	4	1001500	360610
178	CG12602-PA	>CG12602-PA type=protein; loc=2L:11741551..11744158; name=CG12602-PA; dbxref=FlyBase:FBpp0079839,GB_protein:AAF53116.1,FlyBase_Annotation_IDs:CG12602-PA,FlyBase:FBgn0032373; MD5=1bd6fa70727437c0240286afaef620ad; parent=FBtr0080255; release=r4.3; species=Dmel; length=814;	6.5	93.109	814	7.83	8	4	1000100	977630
991	PyK-PA;PyK-PB	>PyK-PA type=protein; loc=3R:18195246..18198200; name=PyK-PA; dbxref=FlyBase:FBpp0083611,GB_protein:AAF55979.3,FlyBase_Annotation_IDs:CG7070-PA,FlyBase:FBgn0003178; MD5=f41961a61c95828c5cdb41ff7d141e26; parent=FBtr0084214; release=r4.3; species=Dmel; length=533;;>PyK-PB type=protein; loc=3R:18196521..18198200; name=PyK-PB; dbxref=FlyBase:FBpp0083610,GB_protein:AAN14373.1,FlyBase_Annotation_IDs:CG…	9.2	57.44	533	5.3	7	3	993010	790060
117	CG10469-PA	>CG10469-PA type=protein; loc=3L:complement(6066173..6067032); name=CG10469-PA; dbxref=FlyBase:FBpp0076772,GB_protein:AAF50700.1,FlyBase_Annotation_IDs:CG10469-PA,FlyBase:FBgn0035678; MD5=b15bc11be53d76130b684935d657c8bd; parent=FBtr0077064; release=r4.3; species=Dmel; length=267;	16.1	29.775	267	7	4	1	990390	0
1135	Scs-fp-PA;Scs-fp-PB;Scs-fp-PC	>Scs-fp-PA type=protein; loc=2R:complement(14907265..14910606); name=Scs-fp-PA; dbxref=FlyBase:FBpp0085737,GB_protein:AAG22257.1,FlyBase_Annotation_IDs:CG17246-PA,FlyBase:FBgn0017539; MD5=b44908b45d9ed755369d3069e3c751b9; parent=FBtr0086553; release=r4.3; species=Dmel; length=661;;>Scs-fp-PB type=protein; loc=2R:complement(14907265..14910606); name=Scs-fp-PB; dbxref=FlyBase:FBpp0085736,GB_protein…	12	72.342	661	5	7	7	980740	982150
332	CG32147-PA	>CG32147-PA type=protein; loc=3L:complement(15108511..15109268); name=CG32147-PA; dbxref=FlyBase:FBpp0075400,GB_protein:AAN11795.1,FlyBase_Annotation_IDs:CG32147-PA,FlyBase:FBgn0047178; MD5=f3f1247927cdb1df816a5ca789ff6df6; parent=FBtr0075647; release=r4.3; species=Dmel; length=224;	21	24.807	224	8	5	4	974520	1237700
392	CG4377-PA	>CG4377-PA type=protein; loc=2R:complement(17343081..17343895); name=CG4377-PA; dbxref=FlyBase:FBpp0071653,GB_protein:AAF46768.1,FlyBase_Annotation_IDs:CG4377-PA,FlyBase:FBgn0034664; MD5=f97b399d4f6e58ae7090749ff7bd2f14; parent=FBtr0071739; release=r4.3; species=Dmel; length=231;	26.8	24.825	231	8.14	5	2	971480	208560
102	Cctgamma-PA;Cctgamma-PB	>Cctgamma-PA type=protein; loc=3R:12473618..12475458; name=Cctgamma-PA; dbxref=FlyBase:FBpp0082787,GB_protein:AAF55350.1,FlyBase_Annotation_IDs:CG8977-PA,FlyBase:FBgn0015019; MD5=ae00d437d2b4d05c11d214d30848a33e; parent=FBtr0083337; release=r4.3; species=Dmel; length=544;;>Cctgamma-PB type=protein; loc=3R:12473618..12475458; name=Cctgamma-PB; dbxref=FlyBase:FBpp0082788,GB_protein:AAN13716.1,FlyBa…	13.1	59.394	544	5	8	6	971050	2222200
153	CG11875-PA	>CG11875-PA type=protein; loc=3R:21073685..21074767; name=CG11875-PA; dbxref=FlyBase:FBpp0084187,GB_protein:AAF56429.1,FlyBase_Annotation_IDs:CG11875-PA,FlyBase:FBgn0039301; MD5=1ea4a8aab9c8ed60defaff7599599f09; parent=FBtr0084812; release=r4.3; species=Dmel; length=320;	29.1	35.35	320	7	6	11	967200	1947400
842	micr-PD;micr-PA;micr-PC	>micr-PD type=protein; loc=2R:5942399..5947032; name=micr-PD; dbxref=FlyBase:FBpp0099887,FlyBase_Annotation_IDs:CG11763-PD,GB_protein:ABC66064.1,FlyBase:FBgn0033522; MD5=7c0803f1b7e54459e1356853a23606a2; parent=FBtr0100460; release=r4.3; species=Dmel; length=962;;>micr-PA type=protein; loc=2R:5942399..5947032; name=micr-PA; dbxref=FlyBase:FBpp0087358,GB_protein:AAF58795.2,FlyBase_Annotation_IDs:C…	11	106.65	962	5	6	6	965680	1187800
1244	Vha14-PA	>Vha14-PA type=protein; loc=2R:complement(11194474..11194845); name=Vha14-PA; dbxref=FlyBase:FBpp0086474,GB_protein:AAF58115.1,FlyBase_Annotation_IDs:CG8210-PA,FlyBase:FBgn0010426; MD5=e221357ee54280840c599845cf1bd447; parent=FBtr0087341; release=r4.3; species=Dmel; length=124;	40.3	13.85	124	9	7	7	956740	1502300
818	lin19-PA;lin19-PB;lin19-PC;lin19-PD	>lin19-PA type=protein; loc=2R:3429777..3432215; name=lin19-PA; dbxref=FlyBase:FBpp0087923,GB_protein:AAF59174.1,FlyBase_Annotation_IDs:CG1877-PA,FlyBase:FBgn0015509; MD5=2df26dc6266861e7dcd439fe97e2e485; parent=FBtr0088847; release=r4.3; species=Dmel; length=774;;>lin19-PB type=protein; loc=2R:3429777..3432215; name=lin19-PB; dbxref=FlyBase:FBpp0087922,GB_protein:AAF59175.1,FlyBase_Annotation_ID…	9.8	89.51	774	4.58	10	2	956310	116120
395	CG4562-PA;CG14709-PA	>CG4562-PA type=protein; loc=3R:complement(15693195..15700143); name=CG4562-PA; dbxref=FlyBase:FBpp0083268,GB_protein:AAF55707.2,FlyBase_Annotation_IDs:CG4562-PA,FlyBase:FBgn0038740; MD5=acbddcf10cb13f3598720bcdbcf182ff; parent=FBtr0083859; release=r4.3; species=Dmel; length=1362;	3.7	152.79	1362	6.77	7	6	954960	910110
868	mRpL44-PA	>mRpL44-PA type=protein; loc=3R:complement(1295286..1296300); name=mRpL44-PA; dbxref=FlyBase:FBpp0078415,GB_protein:AAF52025.1,FlyBase_Annotation_IDs:CG2109-PA,FlyBase:FBgn0037330; MD5=66b369bfe92d0031ce655ffaff318117; parent=FBtr0078768; release=r4.3; species=Dmel; length=321;	33	36.251	321	7	8	8	952640	1704800
407	CG4827-PA;CG30104-PA;CG30104-PB	>CG4827-PA type=protein; loc=2R:12994687..12996797; name=CG4827-PA; dbxref=FlyBase:FBpp0086082,GB_protein:AAF57855.1,FlyBase_Annotation_IDs:CG4827-PA,FlyBase:FBgn0034225; MD5=394aac9d08061c67c04702197a2aaaaf; parent=FBtr0086926; release=r4.3; species=Dmel; length=599;	11.7	65.485	599	5	3	3	929760	635870
789	l(1)G0230-PA	>l(1)G0230-PA type=protein; loc=X:10058508..10059379; name=l(1)G0230-PA; dbxref=FlyBase:FBpp0071373,GB_protein:AAF46561.1,FlyBase_Annotation_IDs:CG2968-PA,FlyBase:FBgn0028342; MD5=ca2107c2e02ed1027a0e7dcf9958d8f9; parent=FBtr0071438; release=r4.3; species=Dmel; length=157;	46.5	16.728	157	9	7	5	928260	589250
916	Nipsnap-PA;Nipsnap-PB;Nipsnap-PC	>Nipsnap-PA type=protein; loc=X:complement(15904660..15907019); name=Nipsnap-PA; dbxref=FlyBase:FBpp0074035,GB_protein:AAF48562.2,FlyBase_Annotation_IDs:CG9212-PA,FlyBase:FBgn0030724; MD5=bc3d3aa2ff83f4dc62043a0a72f0aa75; parent=FBtr0074258; release=r4.3; species=Dmel; length=273;;>Nipsnap-PB type=protein; loc=X:complement(15904660..15907019); name=Nipsnap-PB; dbxref=FlyBase:FBpp0074036,GB_protei…	16.8	31.965	273	7.88	4	4	913020	504360
209	CG14516-PB;CG14516-PA	>CG14516-PB type=protein; loc=3R:24964464..24971217; name=CG14516-PB; dbxref=GB_protein:AAN14161.2,FlyBase_Annotation_IDs:CG14516-PB,GB_protein:AAN14161.1,FlyBase:FBpp0084751,FlyBase:FBgn0039640; MD5=857ab5fd66ad9ebf62a18c7baf49767e; parent=FBtr0085382; release=r4.3; species=Dmel; length=999;;>CG14516-PA type=protein; loc=3R:24967937..24971217; name=CG14516-PA; dbxref=FlyBase:FBpp0084752,GB_prote…	6.3	115.27	999	3.62	7	9	910860	1673700
59	ATPsyn-b-PA;ATPsyn-b-PB	>ATPsyn-b-PA type=protein; loc=3L:9704015..9705051; name=ATPsyn-b-PA; dbxref=FlyBase:FBpp0076134,GB_protein:AAF50212.1,FlyBase_Annotation_IDs:CG8189-PA,FlyBase:FBgn0019644; MD5=5dbb8f360246889e73ff9bd88f80be6f; parent=FBtr0076405; release=r4.3; species=Dmel; length=243;;>ATPsyn-b-PB type=protein; loc=3L:9704483..9705051; name=ATPsyn-b-PB; dbxref=FlyBase:FBpp0076135,GB_protein:AAN11955.1,FlyBase_A…	21.4	27.357	243	7.92	6	6	910850	484720
141	CG11107-PA	>CG11107-PA type=protein; loc=2R:2899341..2902617; name=CG11107-PA; dbxref=FlyBase:FBpp0088040,GB_protein:AAF59269.1,FlyBase_Annotation_IDs:CG11107-PA,FlyBase:FBgn0033160; MD5=b1505c072857fdae5e3c1d96813f4446; parent=FBtr0088966; release=r4.3; species=Dmel; length=729;	12.8	82.651	729	5	8	7	910520	1056100
694	Fs(2)Ket-PA	>Fs(2)Ket-PA type=protein; loc=2L:20722966..20726492; name=Fs(2)Ket-PA; dbxref=FlyBase:FBpp0080922,GB_protein:AAF53918.1,FlyBase_Annotation_IDs:CG2637-PA,FlyBase:FBgn0000986; MD5=4d0f51490dd0744fcf756f3edcd13c3f; parent=FBtr0081392; release=r4.3; species=Dmel; length=884;	8.7	98.695	884	4.15	8	5	906780	863020
612	cue-PA	>cue-PA type=protein; loc=3L:complement(1487362..1500538); name=cue-PA; dbxref=FlyBase:FBpp0072590,GB_protein:AAF47503.2,FlyBase_Annotation_IDs:CG12086-PA,FlyBase:FBgn0011204; MD5=ccce670e5b21d198a3900e99242ddab2; parent=FBtr0072706; release=r4.3; species=Dmel; length=644;	9.5	72.622	644	4.79	7	7	898510	1362300
457	CG6454-PB;CG6454-PA	>CG6454-PB type=protein; loc=3R:20175030..20181497; name=CG6454-PB; dbxref=FlyBase:FBpp0083993,GB_protein:AAN13993.1,FlyBase_Annotation_IDs:CG6454-PB,FlyBase:FBgn0039187; MD5=c5d16c50e44feca7a24d76045fd810b6; parent=FBtr0084609; release=r4.3; species=Dmel; length=1558;;>CG6454-PA type=protein; loc=3R:20175030..20181497; name=CG6454-PA; dbxref=FlyBase:FBpp0083992,GB_protein:AAF56286.1,FlyBase_Anno…	3.1	170.93	1558	8.88	5	3	897750	305000
644	eEF1delta-PB;eEF1delta-PA	>eEF1delta-PB type=protein; loc=2L:10232573..10234356; name=eEF1delta-PB; dbxref=FlyBase:FBpp0079542,GB_protein:AAF52879.1,FlyBase_Annotation_IDs:CG4912-PB,FlyBase:FBgn0032198; MD5=3103901e9593cf681f8c4578459f7a67; parent=FBtr0079952; release=r4.3; species=Dmel; length=256;;>eEF1delta-PA type=protein; loc=2L:10232573..10234356; name=eEF1delta-PA; dbxref=FlyBase:FBpp0079541,GB_protein:AAF52880.1,F…	23.4	28.934	256	6.87	11	4	897430	1017300
737	Hsc70Cb-PA;Hsc70Cb-PB;Hsc70Cb-PC	>Hsc70Cb-PA type=protein; loc=3L:14002903..14008327; name=Hsc70Cb-PA; dbxref=FlyBase:FBpp0075513,GB_protein:AAF49766.1,FlyBase_Annotation_IDs:CG6603-PA,FlyBase:FBgn0026418; MD5=0eb07376e5e8a8f186ee5d11b434cb77; parent=FBtr0075771; release=r4.3; species=Dmel; length=804;;>Hsc70Cb-PB type=protein; loc=3L:14002903..14008327; name=Hsc70Cb-PB; dbxref=FlyBase:FBpp0075514,GB_protein:AAF49767.1,FlyBase_A…	10.1	88.5	804	3.83	5	1	892030	149720
1159	snf-PA	>snf-PA type=protein; loc=X:5154591..5155663; name=snf-PA; dbxref=FlyBase:FBpp0070716,GB_protein:AAF46017.1,FlyBase_Annotation_IDs:CG4528-PA,FlyBase:FBgn0003449; MD5=94962e08b6b3303711d03fc283f06735; parent=FBtr0070748; release=r4.3; species=Dmel; length=216;	32.9	24.546	216	8	6	6	890500	1483800
405	CG4692-PA;CG4692-PB	>CG4692-PA type=protein; loc=2R:complement(20106856..20107295); name=CG4692-PA; dbxref=FlyBase:FBpp0072247,GB_protein:AAM68322.1,FlyBase_Annotation_IDs:CG4692-PA,FlyBase:FBgn0035032; MD5=53d27e55536d5b0d2baf76c6d85a7029; parent=FBtr0072340; release=r4.3; species=Dmel; length=107;;>CG4692-PB type=protein; loc=2R:complement(20106856..20107295); name=CG4692-PB; dbxref=FlyBase:FBpp0072246,GB_protein:…	39.3	12.483	107	9	4	4	889510	951400
0	128up-PA	>128up-PA type=protein; loc=2R:7553330..7554683; name=128up-PA; dbxref=FlyBase:FBpp0087084,FlyBase_Annotation_IDs:CG8340-PA,GB_protein:AAF58591.1,FlyBase:FBgn0010339; MD5=8ebf9607cb9a2f0750a1cf16b780ff5f; parent=FBtr0087976; release=r4.3; species=Dmel; length=368;	18.2	41.131	368	6.38	8	5	875350	1278300
905	Nat1-PA	>Nat1-PA type=protein; loc=X:19314559..19317875; name=Nat1-PA; dbxref=FlyBase:FBpp0074480,GB_protein:AAF48957.1,FlyBase_Annotation_IDs:CG12202-PA,FlyBase:FBgn0031020; MD5=8aaa3c44f0c31a739677a27043bcaa9e; parent=FBtr0074711; release=r4.3; species=Dmel; length=890;	7	103.09	890	4.11	6	3	875340	340130
837	mfas-PJ;mfas-PC;mfas-PI;mfas-PK;mfas-PF;mfas-PG;mfas-PM;mfas-PE;mfas-PO;mfas-PB;mfas-PD;mfas-PL;mfas-PP;mfas-PH;mfas-PN	>mfas-PJ type=protein; loc=3R:complement(7810724..7818534); name=mfas-PJ; dbxref=FlyBase:FBpp0081972,GB_protein:AAO41560.1,FlyBase_Annotation_IDs:CG3359-PJ,FlyBase:FBgn0024211; MD5=ae5485bec8378e31007ab5aa89fd6664; parent=FBtr0082498; release=r4.3; species=Dmel; length=905;;>mfas-PC type=protein; loc=3R:complement(7810724..7818534); name=mfas-PC; dbxref=FlyBase:FBpp0081964,GB_protein:AAF54733.1,F…	12.4	100.26	905	4.39	10	8	869650	1065800
458	CG6455-PA;CG6455-PB	>CG6455-PA type=protein; loc=3R:complement(17845585..17848959); name=CG6455-PA; dbxref=GB_protein:AAF55943.2,FlyBase_Annotation_IDs:CG6455-PA,GB_protein:AAF55943.1,FlyBase:FBpp0083586,FlyBase:FBgn0019960; MD5=6f9a7a1ce399f5db775daa4c927e299d; parent=FBtr0084188; release=r4.3; species=Dmel; length=841;	9.2	93.611	841	5	7	7	863920	1270100
402	CG4653-PA	>CG4653-PA type=protein; loc=X:16538025..16539089; name=CG4653-PA; dbxref=FlyBase:FBpp0074095,GB_protein:AAF48650.1,FlyBase_Annotation_IDs:CG4653-PA,FlyBase:FBgn0030776; MD5=d13d5290f086d22522aa5e4e86789f3d; parent=FBtr0074321; release=r4.3; species=Dmel; length=254;	10.2	26.861	254	7.33	3	3	858990	1068300
775	kappaTry-PA	>kappaTry-PA type=protein; loc=2R:complement(6853803..6854591); name=kappaTry-PA; dbxref=GB_protein:AAF58664.3,FlyBase_Annotation_IDs:CG12388-PA,GB_protein:AAF58664.2,FlyBase:FBpp0087261,FlyBase:FBgn0043471; MD5=67031f66bb704e864974461ad2275425; parent=FBtr0088165; release=r4.3; species=Dmel; length=263;	7.6	28.245	263	6.86	3	4	857860	1275000
263	CG18212-PG;CG18212-PA;CG18212-PB;CG18212-PD;CG18212-PE;CG18212-PF	>CG18212-PG type=protein; loc=3R:complement(13500614..13503842); name=CG18212-PG; dbxref=FlyBase:FBpp0088433,GB_protein:AAN13747.1,FlyBase_Annotation_IDs:CG18212-PG,FlyBase:FBgn0038535; MD5=3eeeeceea8ee3e46624bfb425e6ce682; parent=FBtr0089414; release=r4.3; species=Dmel; length=874;;>CG18212-PA type=protein; loc=3R:complement(13500614..13503842); name=CG18212-PA; dbxref=FlyBase:FBpp0088434,GB_pro…	7.4	98.592	874	4.12	6	2	848360	281510
1008	ran-PA;ran-PB	>ran-PA type=protein; loc=X:complement(10990870..10991595); name=ran-PA; dbxref=FlyBase:FBpp0073328,GB_protein:AAF48008.1,FlyBase_Annotation_IDs:CG1404-PA,FlyBase:FBgn0020255; MD5=b558c3f0de550773a094f4a890d1e023; parent=FBtr0073472; release=r4.3; species=Dmel; length=216;;>ran-PB type=protein; loc=X:complement(10990870..10991595); name=ran-PB; dbxref=FlyBase:FBpp0073327,GB_protein:AAN09287.1,Fly…	42.1	24.708	216	8	8	7	846590	727460
1014	ref(2)P-PA;ref(2)P-PB	>ref(2)P-PA type=protein; loc=2L:19538746..19541228; name=ref(2)P-PA; dbxref=FlyBase_Annotation_IDs:CG10360-PA,GB_protein:AAF53824.1,FlyBase:FBpp0080794,FlyBase:FBgn0003231; MD5=84e696ba5a5e99cca6d3df66efd78574; parent=FBtr0081253; release=r4.3; species=Dmel; length=599;;>ref(2)P-PB type=protein; loc=2L:19538746..19541228; name=ref(2)P-PB; dbxref=FlyBase_Annotation_IDs:CG10360-PB,GB_protein:AAX52…	15	65.302	599	5.29	8	9	846270	1471900
917	nito-PA;nito-PB	>nito-PA type=protein; loc=2R:3474656..3477092; name=nito-PA; dbxref=FlyBase:FBpp0087933,GB_protein:AAM68878.1,FlyBase_Annotation_IDs:CG2910-PA,FlyBase:FBgn0027548; MD5=ccf6f17823c4dfc00317c92a2a234e07; parent=FBtr0088857; release=r4.3; species=Dmel; length=793;;>nito-PB type=protein; loc=2R:3474656..3477092; name=nito-PB; dbxref=FlyBase:FBpp0087934,GB_protein:AAF59160.1,FlyBase_Annotation_IDs:CG…	5.4	89.052	793	4.71	10	4	839640	624280
63	awd-PA	>awd-PA type=protein; loc=3R:complement(27570983..27571677); name=awd-PA; dbxref=GB_protein:AAF57188.3,FlyBase_Annotation_IDs:CG2210-PA,GB_protein:AAF57188.2,FlyBase:FBpp0085223,FlyBase:FBgn0000150; MD5=596458ac2a439d42f0af22207339929e; parent=FBtr0085864; release=r4.3; species=Dmel; length=172;	30.2	19.208	172	8.1	13	7	829640	609170
97	Cap-PA;Cap-PB	>Cap-PA type=protein; loc=X:complement(16423280..16427303); name=Cap-PA; dbxref=FlyBase:FBpp0074065,GB_protein:AAF48625.2,FlyBase_Annotation_IDs:CG9802-PA,FlyBase:FBgn0015615; MD5=00f274dc557d4d3961f48866478d8d90; parent=FBtr0074290; release=r4.3; species=Dmel; length=1200;;>Cap-PB type=protein; loc=X:complement(16423280..16426515); name=Cap-PB; dbxref=FlyBase:FBpp0074066,GB_protein:AAN09411.1,Fl…	1.8	140.03	1200	2.6	3	2	825830	205640
792	l(1)G0431-PA	>l(1)G0431-PA type=protein; loc=X:complement(1318918..1320936); name=l(1)G0431-PA; dbxref=FlyBase:FBpp0070284,GB_protein:AAF45628.1,FlyBase_Annotation_IDs:CG14788-PA,FlyBase:FBgn0028274; MD5=34b22b55a21128a44b113aedce296a1a; parent=FBtr0070297; release=r4.3; species=Dmel; length=606;	11.9	70.245	606	4.8	8	7	812330	912290
581	CG9987-PA	>CG9987-PA type=protein; loc=2L:19426700..19428277; name=CG9987-PA; dbxref=FlyBase:FBpp0080746,GB_protein:AAF53797.1,FlyBase_Annotation_IDs:CG9987-PA,FlyBase:FBgn0032781; MD5=ea62c493292a76563d5e6c23f92e7c5c; parent=FBtr0081205; release=r4.3; species=Dmel; length=506;	9.7	55.916	506	5.36	7	7	806340	849230
639	Drp1-PA	>Drp1-PA type=protein; loc=2L:complement(2581785..2585271); name=Drp1-PA; dbxref=FlyBase:FBpp0077424,GB_protein:AAF51235.1,FlyBase_Annotation_IDs:CG3210-PA,FlyBase:FBgn0026479; MD5=bae94c5ee0b6e4b9569ebeea1a73ce1d; parent=FBtr0077744; release=r4.3; species=Dmel; length=735;	12.5	82.565	735	5	8	6	805630	716510
797	l(2)09851-PA	>l(2)09851-PA type=protein; loc=2R:1262004..1263371; name=l(2)09851-PA; dbxref=FlyBase:FBpp0085379,GB_protein:AAF57313.3,FlyBase_Annotation_IDs:CG12792-PA,FlyBase:FBgn0022288; MD5=7cf268187f16d1a93bda1da565649524; parent=FBtr0086043; release=r4.3; species=Dmel; length=456;	15.4	50.683	456	5	4	4	803710	894900
384	CG4069-PA	>CG4069-PA type=protein; loc=3L:complement(12509462..12511169); name=CG4069-PA; dbxref=FlyBase:FBpp0075697,GB_protein:AAF49898.1,FlyBase_Annotation_IDs:CG4069-PA,FlyBase:FBgn0036301; MD5=ee6610bb0e4788272ef7d33a269cf7ee; parent=FBtr0075965; release=r4.3; species=Dmel; length=509;	3.1	56.351	509	5.43	4	3	803530	331580
769	Jafrac2-PA;Jafrac2-PB	>Jafrac2-PA type=protein; loc=3L:3026584..3027484; name=Jafrac2-PA; dbxref=FlyBase:FBpp0072852,GB_protein:AAF47704.1,FlyBase_Annotation_IDs:CG1274-PA,FlyBase:FBgn0040308; MD5=0d3cc713f2fcae21773c80acaf471d70; parent=FBtr0072982; release=r4.3; species=Dmel; length=242;;>Jafrac2-PB type=protein; loc=3L:3026584..3027484; name=Jafrac2-PB; dbxref=FlyBase:FBpp0072853,GB_protein:AAN12225.1,FlyBase_Annot…	14	26.743	242	8	3	1	803450	93797
937	Nup62-PA	>Nup62-PA type=protein; loc=2R:11859444..11860625; name=Nup62-PA; dbxref=FlyBase:FBpp0086294,GB_protein:AAF58007.1,FlyBase_Annotation_IDs:CG6251-PA,FlyBase:FBgn0034118; MD5=c12e45b9e3831e5ad360717dbacb2d8b; parent=FBtr0087150; release=r4.3; species=Dmel; length=394;	15.7	40.684	394	6.82	10	7	801100	492150
1045	rpk-PA	>rpk-PA type=protein; loc=3R:471786..473857; name=rpk-PA; dbxref=FlyBase:FBpp0078499,GB_protein:AAF52108.2,FlyBase_Annotation_IDs:CG1058-PA,FlyBase:FBgn0022981; MD5=a394c6f178fa449aecac20d7efa16339; parent=FBtr0078859; release=r4.3; species=Dmel; length=562;	5.7	64.767	562	5	3	2	788770	489200
780	Klc-PA	>Klc-PA type=protein; loc=3L:complement(12720763..12722604); name=Klc-PA; dbxref=FlyBase:FBpp0075683,GB_protein:AAF49890.2,FlyBase_Annotation_IDs:CG5433-PA,FlyBase:FBgn0010235; MD5=cb073bf402c9d10585722a5eec5912c3; parent=FBtr0075951; release=r4.3; species=Dmel; length=508;	8.3	58.044	508	4.89	5	4	785630	743110
951	Pabp2-PA;Pabp2-PB	>Pabp2-PA type=protein; loc=2R:3643847..3644990; name=Pabp2-PA; dbxref=FlyBase:FBpp0087863,GB_protein:AAF59127.1,FlyBase_Annotation_IDs:CG2163-PA,FlyBase:FBgn0005648; MD5=28b6802c66a99898dc4945358d0e5051; parent=FBtr0088785; release=r4.3; species=Dmel; length=224;;>Pabp2-PB type=protein; loc=2R:3643847..3644990; name=Pabp2-PB; dbxref=FlyBase:FBpp0087864,GB_protein:AAM68852.1,FlyBase_Annotation_ID…	20.1	24.978	224	7	5	6	781470	1685700
371	CG3896-PA	>CG3896-PA type=protein; loc=2R:11827106..11831080; name=CG3896-PA; dbxref=FlyBase:FBpp0086287,GB_protein:AAF58016.1,FlyBase_Annotation_IDs:CG3896-PA,FlyBase:FBgn0034112; MD5=bd106106fedd31abe0c9d3e192d9562b; parent=FBtr0087143; release=r4.3; species=Dmel; length=1087;	3.8	123.28	1087	7.75	4	4	776120	847490
1112	RpS29-PA;RpS29-PC	>RpS29-PA type=protein; loc=3R:5603857..5604504; name=RpS29-PA; dbxref=FlyBase:FBpp0081614,GB_protein:AAF54450.1,FlyBase_Annotation_IDs:CG8495-PA,FlyBase:FBgn0037752; MD5=74313849e15abf84651b66029eb2c15e; parent=FBtr0082136; release=r4.3; species=Dmel; length=56;;>RpS29-PC type=protein; loc=3R:5604282..5604504; name=RpS29-PC; dbxref=FlyBase:FBpp0081615,GB_protein:AAN13446.1,FlyBase_Annotation_IDs…	32.1	6.5906	56	9	2	1	774220	351030
228	CG15721-PA	>CG15721-PA type=protein; loc=X:12804665..12808422; name=CG15721-PA; dbxref=FlyBase:FBpp0073546,GB_protein:AAF48217.1,FlyBase_Annotation_IDs:CG15721-PA,FlyBase:FBgn0030438; MD5=306a397db579eb59123d37fde16c58b2; parent=FBtr0073715; release=r4.3; species=Dmel; length=843;	6.3	92.764	843	1	4	5	772940	503320
134	CG1091-PB;CG1091-PA	>CG1091-PB type=protein; loc=3R:complement(2909107..2911702); name=CG1091-PB; dbxref=FlyBase:FBpp0081154,GB_protein:AAF54068.3,FlyBase_Annotation_IDs:CG1091-PB,FlyBase:FBgn0037470; MD5=43f6b67d61c31c336963848b54887fa5; parent=FBtr0081640; release=r4.3; species=Dmel; length=560;;>CG1091-PA type=protein; loc=3R:complement(2909107..2911168); name=CG1091-PA; dbxref=FlyBase:FBpp0081155,GB_protein:AAN1…	7.1	63.944	560	5	5	4	771310	622840
354	CG3430-PA	>CG3430-PA type=protein; loc=2L:6957098..6959036; name=CG3430-PA; dbxref=FlyBase:FBpp0078978,GB_protein:AAF52465.1,FlyBase_Annotation_IDs:CG3430-PA,FlyBase:FBgn0031875; MD5=e621e91589cce4d8ba3b94643068c50f; parent=FBtr0079350; release=r4.3; species=Dmel; length=605;	8.6	68.016	605	5.09	6	5	770420	1105900
957	pen-PA	>pen-PA type=protein; loc=X:complement(21157243..21160427); name=pen-PA; dbxref=FlyBase:FBpp0076918,GB_protein:AAF50828.1,FlyBase_Annotation_IDs:CG1685-PA,FlyBase:FBgn0015527; MD5=d8ce9ec6c87c036ad1c5eb75f663fe13; parent=FBtr0077223; release=r4.3; species=Dmel; length=737;	13	81.301	737	4.65	9	11	768600	1919200
977	Prm-PC;Prm-PD	>Prm-PC type=protein; loc=3L:complement(8707604..8711797); name=Prm-PC; dbxref=FlyBase:FBpp0076322,GB_protein:AAF50371.2,FlyBase_Annotation_IDs:CG5939-PC,FlyBase:FBgn0003149; MD5=e49a681ecabd71aa84e6f33a1081c14f; parent=FBtr0076595; release=r4.3; species=Dmel; length=640;;>Prm-PD type=protein; loc=3L:complement(8707604..8711797); name=Prm-PD; dbxref=FlyBase:FBpp0076323,GB_protein:AAN11995.1,FlyBa…	10.8	74.276	640	7	6	7	760900	967480
1224	Tsf2-PA	>Tsf2-PA type=protein; loc=3L:complement(12504698..12507559); name=Tsf2-PA; dbxref=FlyBase:FBpp0075698,GB_protein:AAF49900.1,FlyBase_Annotation_IDs:CG10620-PA,FlyBase:FBgn0036299; MD5=68d6589c97835bd8a7ae962e395d1916; parent=FBtr0075966; release=r4.3; species=Dmel; length=819;	11.2	92.324	819	4.65	8	9	760090	1489800
480	CG6958-PA	>CG6958-PA type=protein; loc=3R:18516422..18520445; name=CG6958-PA; dbxref=GB_protein:AAF56042.2,FlyBase_Annotation_IDs:CG6958-PA,GB_protein:AAF56042.1,FlyBase:FBpp0083695,FlyBase:FBgn0039004; MD5=90900e29250f17d7a10a91dddd0ec2f7; parent=FBtr0084302; release=r4.3; species=Dmel; length=1200;	1.8	135.14	1200	4.8	3	2	756590	215630
428	CG5434-PA	>CG5434-PA type=protein; loc=3R:16414547..16416677; name=CG5434-PA; dbxref=FlyBase:FBpp0083319,GB_protein:AAF55784.1,FlyBase_Annotation_IDs:CG5434-PA,FlyBase:FBgn0038810; MD5=040a8a2268a3619c2fdc11bcf983d81e; parent=FBtr0083911; release=r4.3; species=Dmel; length=650;	11.4	72.85	650	5	6	5	755270	490830
298	CG30122-PB	>CG30122-PB type=protein; loc=2R:complement(14147688..14153823); name=CG30122-PB; dbxref=FlyBase:FBpp0085841,GB_protein:AAF57660.2,FlyBase_Annotation_IDs:CG30122-PB,FlyBase:FBgn0050122; MD5=5fac651d06331debaa4d1f1dc10e2d81; parent=FBtr0086660; release=r4.3; species=Dmel; length=1271;	3.4	140.49	1271	2.57	7	7	749090	1000300
92	CaBP1-PA	>CaBP1-PA type=protein; loc=2L:complement(16351114..16352481); name=CaBP1-PA; dbxref=FlyBase:FBpp0080395,GB_protein:AAF53532.1,FlyBase_Annotation_IDs:CG5809-PA,FlyBase:FBgn0025678; MD5=86f6915d3daac55c1b6d8efecf10cba8; parent=FBtr0080837; release=r4.3; species=Dmel; length=433;	8.1	46.751	433	6.11	4	5	748820	1479500
236	CG16749-PA;CG12951-PA	>CG16749-PA type=protein; loc=3R:complement(5156679..5157601); name=CG16749-PA; dbxref=FlyBase:FBpp0081535,GB_protein:AAF54357.1,FlyBase_Annotation_IDs:CG16749-PA,FlyBase:FBgn0037678; MD5=d27bc5b556a52e0f99d2b9f171af8032; parent=FBtr0082057; release=r4.3; species=Dmel; length=265;;>CG12951-PA type=protein; loc=3R:complement(5155001..5156047); name=CG12951-PA; dbxref=FlyBase:FBpp0081536,GB_protein…	15.5	28.358	265	7	4	4	744770	800020
434	CG5604-PA	>CG5604-PA type=protein; loc=2L:complement(10282000..10290490); name=CG5604-PA; dbxref=FlyBase:FBpp0079663,GB_protein:AAF52899.1,FlyBase_Annotation_IDs:CG5604-PA,FlyBase:FBgn0032208; MD5=3e31d6891600e6622ad75b17419bb965; parent=FBtr0080074; release=r4.3; species=Dmel; length=2727;	2.4	302.15	2727	4.75	4	4	743780	625440
183	CG13083-PB;CG13083-PA	>CG13083-PB type=protein; loc=2L:19483453..19484457; name=CG13083-PB; dbxref=FlyBase:FBpp0080783,GB_protein:AAS64720.1,FlyBase_Annotation_IDs:CG13083-PB,FlyBase:FBgn0032789; MD5=b8e0014b4a1002a314244ab0cf686bbe; parent=FBtr0081242; release=r4.3; species=Dmel; length=316;;>CG13083-PA type=protein; loc=2L:19483453..19484457; name=CG13083-PA; dbxref=FlyBase:FBpp0080782,GB_protein:AAF53807.1,FlyBase_…	6	35.396	316	6.25	3	1	739000	687520
774	Kap-alpha3-PA;Kap-alpha3-PB;Kap-alpha3-PC	>Kap-alpha3-PA type=protein; loc=3R:complement(5401199..5402989); name=Kap-alpha3-PA; dbxref=FlyBase:FBpp0081584,GB_protein:AAF54408.1,FlyBase_Annotation_IDs:CG9423-PA,FlyBase:FBgn0027338; MD5=7c89f9db717ba92f5f8f808941be523e; parent=FBtr0082106; release=r4.3; species=Dmel; length=514;;>Kap-alpha3-PB type=protein; loc=3R:complement(5401199..5402989); name=Kap-alpha3-PB; dbxref=FlyBase:FBpp0081585…	4.3	56.989	514	5.67	4	2	736720	632310
79	bif-PB;bif-PC	>bif-PB type=protein; loc=X:11518624..11531706; name=bif-PB; dbxref=FlyBase:FBpp0073371,GB_protein:AAN09639.1,FlyBase_Annotation_IDs:CG1822-PB,FlyBase:FBgn0014133; MD5=c914c0aee4dd9a54ac6d9f0c4c1af3ad; parent=FBtr0073526; release=r4.3; species=Dmel; length=1235;;>bif-PC type=protein; loc=X:11518624..11530577; name=bif-PC; dbxref=FlyBase:FBpp0073372,GB_protein:AAF48076.1,FlyBase_Annotation_IDs:CG1…	2.7	130.09	1235	5.79	7	7	733210	1358000
411	CG4858-PA	>CG4858-PA type=protein; loc=3L:20460495..20461659; name=CG4858-PA; dbxref=FlyBase:FBpp0077868,GB_protein:AAF51623.1,FlyBase_Annotation_IDs:CG4858-PA,FlyBase:FBgn0037011; MD5=306b718582a1c97a8572eaed416ebd21; parent=FBtr0078210; release=r4.3; species=Dmel; length=260;	17.7	28.25	260	8	2	3	731010	697440
495	CG7470-PA	>CG7470-PA type=protein; loc=3L:21905988..21916234; name=CG7470-PA; dbxref=FlyBase:FBpp0078130,GB_protein:AAF51799.1,FlyBase_Annotation_IDs:CG7470-PA,FlyBase:FBgn0037146; MD5=fd6e4e708d4165993489d6898a9c5c46; parent=FBtr0078477; release=r4.3; species=Dmel; length=776;	8.9	84.091	776	5	5	4	730420	392610
1231	U2af38-PA	>U2af38-PA type=protein; loc=2L:complement(293625..294484); name=U2af38-PA; dbxref=FlyBase:FBpp0077792,GB_protein:AAF51512.1,FlyBase_Annotation_IDs:CG3582-PA,FlyBase:FBgn0017457; MD5=df11e82fa4d57097b20d30b586445e75; parent=FBtr0078133; release=r4.3; species=Dmel; length=264;	17.8	29.877	264	6.69	7	6	728420	1105800
852	MRG15-PA	>MRG15-PA type=protein; loc=3R:complement(11102310..11103755); name=MRG15-PA; dbxref=FlyBase:FBpp0082579,GB_protein:AAF55161.1,FlyBase_Annotation_IDs:CG6363-PA,FlyBase:FBgn0027378; MD5=938c1184fb18bc37c8fb954dd35d25d9; parent=FBtr0083125; release=r4.3; species=Dmel; length=424;	14.2	47.193	424	6.12	4	4	726750	947800
469	CG6745-PA	>CG6745-PA type=protein; loc=3L:8484032..8486468; name=CG6745-PA; dbxref=FlyBase:FBpp0076346,GB_protein:AAF50409.1,FlyBase_Annotation_IDs:CG6745-PA,FlyBase:FBgn0035901; MD5=10a7ded6cd00dddded5bc46c545dee56; parent=FBtr0076620; release=r4.3; species=Dmel; length=734;	11.7	82.799	734	4	5	2	723470	275480
1226	tsu-PA	>tsu-PA type=protein; loc=2R:4622709..4623292; name=tsu-PA; dbxref=FlyBase:FBpp0087648,GB_protein:AAF58987.1,FlyBase_Annotation_IDs:CG8781-PA,FlyBase:FBgn0033378; MD5=6406edf3aedf3801386a0a91e105763b; parent=FBtr0088567; release=r4.3; species=Dmel; length=165;	20.6	19.01	165	8.25	5	3	722800	647390
1090	Rpn9-PA;Rpn9-PB	>Rpn9-PA type=protein; loc=3R:complement(19557313..19558627); name=Rpn9-PA; dbxref=FlyBase:FBpp0083861,GB_protein:AAF56173.1,FlyBase_Annotation_IDs:CG10230-PA,FlyBase:FBgn0028691; MD5=47306909763c56fdcfaec9640550ea03; parent=FBtr0084470; release=r4.3; species=Dmel; length=382;;>Rpn9-PB type=protein; loc=3R:complement(19557313..19558627); name=Rpn9-PB; dbxref=FlyBase:FBpp0083860,GB_protein:AAF5617…	8.4	43.766	382	6	2	1	721110	274860
1136	scu-PA	>scu-PA type=protein; loc=X:17925319..17926644; name=scu-PA; dbxref=FlyBase:FBpp0074285,GB_protein:AAF48797.1,FlyBase_Annotation_IDs:CG7113-PA,FlyBase:FBgn0021765; MD5=d03401683704e83d48b03dcb4ad6ae15; parent=FBtr0074511; release=r4.3; species=Dmel; length=255;	42.7	26.905	255	7.88	8	8	720820	920820
486	CG7262-PA	>CG7262-PA type=protein; loc=3R:complement(10721449..10724009); name=CG7262-PA; dbxref=FlyBase:FBpp0082467,GB_protein:AAF55113.1,FlyBase_Annotation_IDs:CG7262-PA,FlyBase:FBgn0038274; MD5=d1077292a165539f529ebe7ec6557ca8; parent=FBtr0083008; release=r4.3; species=Dmel; length=796;	9.8	90.598	796	5	5	4	720000	488740
1020	REV_CG10588-PA	>REV_CG10588-PA type=protein; loc=3L:20890822..20893995; name=CG10588-PA; dbxref=FlyBase:FBpp0077942,GB_protein:AAF51661.2,FlyBase_Annotation_IDs:CG10588-PA,FlyBase:FBgn0037037; MD5=b4d494afbfbcd5c17024eed0bf095d7e; parent=FBtr0078284; release=r4.3; species=Dmel; length=1058;	1.2	122.44	1058	3.17	6	6	711940	4302900
339	CG3249-PC;CG3249-PA;CG3249-PB	>CG3249-PC type=protein; loc=X:complement(5260213..5265475); name=CG3249-PC; dbxref=GB_protein:AAN09139.2,FlyBase_Annotation_IDs:CG3249-PC,GB_protein:AAN09139.1,FlyBase:FBpp0070761,FlyBase:FBgn0029764; MD5=7f2ccea38f3a26f2d1777b5232f6ce78; parent=FBtr0070795; release=r4.3; species=Dmel; length=607;;>CG3249-PA type=protein; loc=X:complement(5260213..5262590); name=CG3249-PA; dbxref=FlyBase:FBpp007…	10.2	67.332	607	5.2	6	4	708770	730360
779	Khc-PA	>Khc-PA type=protein; loc=2R:complement(11782130..11786348); name=Khc-PA; dbxref=FlyBase:FBpp0086328,GB_protein:AAF58029.1,FlyBase_Annotation_IDs:CG7765-PA,FlyBase:FBgn0001308; MD5=4ad89c4c85a3bbd7f2e94c8acefb8757; parent=FBtr0087184; release=r4.3; species=Dmel; length=975;	7.9	110.4	975	4.4	8	7	707180	710460
882	mRpS30-PA	>mRpS30-PA type=protein; loc=X:15620109..15621943; name=mRpS30-PA; dbxref=FlyBase:FBpp0073910,GB_protein:AAF48515.1,FlyBase_Annotation_IDs:CG8470-PA,FlyBase:FBgn0030692; MD5=a9eaa0dae44c6da4c9d9bc79c8b41a50; parent=FBtr0074094; release=r4.3; species=Dmel; length=557;	12.7	65.106	557	5	5	3	706980	387610
655	eIF2B-gamma-PA	>eIF2B-gamma-PA type=protein; loc=2R:11057617..11059182; name=eIF2B-gamma-PA; dbxref=FlyBase:FBpp0086469,GB_protein:AAF58125.1,FlyBase_Annotation_IDs:CG8190-PA,FlyBase:FBgn0034029; MD5=e03dccd3b7df1b8892cf5f8a850d86ce; parent=FBtr0087336; release=r4.3; species=Dmel; length=455;	17.1	50.671	455	6	5	3	704950	414360
704	gft-PA;gft-PB;gft-PC	>gft-PA type=protein; loc=2L:complement(15262306..15266893); name=gft-PA; dbxref=FlyBase:FBpp0080307,GB_protein:AAF53450.1,FlyBase_Annotation_IDs:CG11861-PA,FlyBase:FBgn0001980; MD5=7276fbade17238f43689b88cd01707c0; parent=FBtr0080748; release=r4.3; species=Dmel; length=773;;>gft-PB type=protein; loc=2L:complement(15262306..15266893); name=gft-PB; dbxref=FlyBase:FBpp0080308,GB_protein:AAF53451.1,…	7.5	89.553	773	4.62	7	1	704820	122420
724	His3.3A-PA;His3.3B-PA;His3.3B-PB;His3.3B-PC;His3:CG31613-PA;His3:CG33803-PA;His3:CG33806-PA;His3:CG33809-PA;His3:CG33812-PA;His3:CG33815-PA;His3:CG33818-PA;His3:CG33821-PA;His3:CG33824-PA;His3:CG33827-PA;His3:CG33830-PA;His3:CG33833-PA;His3:CG33836-PA;His3:CG33839-PA;His3:CG33842-PA;His3:CG33845-PA;His3:CG33848-PA;His3:CG33851-PA;His3:CG33854-PA;His3:CG33857-PA;His3:CG33860-PA;His3:CG33863-PA;His…	>His3.3A-PA type=protein; loc=2L:5055259..5055756; name=His3.3A-PA; dbxref=FlyBase_Annotation_IDs:CG5825-PA,GB_protein:AAF52213.1,FlyBase:FBpp0078649,FlyBase:FBgn0014857; MD5=75af9cdffcfb130af1f1a16243a56648; parent=FBtr0079010; release=r4.3; species=Dmel; length=136;;>His3.3B-PA type=protein; loc=X:complement(8999336..8999882); name=His3.3B-PA; dbxref=FlyBase:FBpp0071280,FlyBase_Annotation_IDs:C…	15.4	15.328	136	6.8	5	5	702050	4136700
927	NPC2-PA	>NPC2-PA type=protein; loc=2L:1988389..1988832; name=NPC2-PA; dbxref=FlyBase:FBpp0077492,GB_protein:AAF51319.1,FlyBase_Annotation_IDs:CG7291-PA,FlyBase:FBgn0031381; MD5=b3e8562996ee268d396de0cf5dfa7189; parent=FBtr0077816; release=r4.3; species=Dmel; length=148;	23.6	16.02	148	8.1	4	6	699700	1021500
95	CalpB-PA	>CalpB-PA type=protein; loc=3L:9863231..9866289; name=CalpB-PA; dbxref=FlyBase:FBpp0076072,GB_protein:AAF50189.2,FlyBase_Annotation_IDs:CG8107-PA,FlyBase:FBgn0025866; MD5=9c61dbb1922dd22bae0fcce45892b7ce; parent=FBtr0076343; release=r4.3; species=Dmel; length=925;	3.7	103.81	925	3.67	3	3	698760	9361200
801	l(2)efl-PA;l(2)efl-PB	>l(2)efl-PA type=protein; loc=2R:complement(19192360..19192982); name=l(2)efl-PA; dbxref=FlyBase:FBpp0072009,GB_protein:AAF47041.1,FlyBase_Annotation_IDs:CG4533-PA,FlyBase:FBgn0011296; MD5=4f20a071373c42dbba6c71f4ff5dbf44; parent=FBtr0072100; release=r4.3; species=Dmel; length=187;;>l(2)efl-PB type=protein; loc=2R:complement(19192548..19192982); name=l(2)efl-PB; dbxref=FlyBase:FBpp0072010,GB_prot…	31.6	21.309	187	8.1	6	4	695270	692100
654	eIF-2beta-PA	>eIF-2beta-PA type=protein; loc=3L:complement(12499104..12500550); name=eIF-2beta-PA; dbxref=FlyBase:FBpp0075700,GB_protein:AAF49902.1,FlyBase_Annotation_IDs:CG4153-PA,FlyBase:FBgn0004926; MD5=b87dcb34778371383f92172f7b904e3a; parent=FBtr0075968; release=r4.3; species=Dmel; length=312;	14.1	35.217	312	7.28	9	9	692770	913750
538	CG8801-PA	>CG8801-PA type=protein; loc=2R:complement(4908295..4910444); name=CG8801-PA; dbxref=FlyBase:FBpp0087637,GB_protein:AAF58945.1,FlyBase_Annotation_IDs:CG8801-PA,FlyBase:FBgn0028473; MD5=ea14728cebc7d980796fa5d0280d4954; parent=FBtr0088554; release=r4.3; species=Dmel; length=652;	6.4	75.351	652	6.12	6	2	691810	259060
1138	sec13-PA	>sec13-PA type=protein; loc=3R:19182388..19183900; name=sec13-PA; dbxref=FlyBase:FBpp0083801,GB_protein:AAF56128.1,FlyBase_Annotation_IDs:CG6773-PA,FlyBase:FBgn0024509; MD5=5555c038de46f550469c735b3f79b9db; parent=FBtr0084409; release=r4.3; species=Dmel; length=356;	9.3	39.527	356	6.15	6	7	689680	889190
349	CG33303-PA	>CG33303-PA type=protein; loc=2L:complement(10374304..10375733); name=CG33303-PA; dbxref=FlyBase:FBpp0079642,GB_protein:AAS64675.1,FlyBase_Annotation_IDs:CG33303-PA,FlyBase:FBgn0053303; MD5=4730c7d543cc804b2f0a4e3a3e917471; parent=FBtr0080052; release=r4.3; species=Dmel; length=458;	7.2	51.709	458	6	3	3	686750	1116900
139	CG11092-PA	>CG11092-PA type=protein; loc=X:13656864..13659631; name=CG11092-PA; dbxref=FlyBase:FBpp0073659,GB_protein:AAF48327.1,FlyBase_Annotation_IDs:CG11092-PA,FlyBase:FBgn0027537; MD5=d134bbe928d03072255a3a803ca8ee92; parent=FBtr0073828; release=r4.3; species=Dmel; length=823;	7.2	93.851	823	4.17	4	2	685810	448710
1217	translin-PA	>translin-PA type=protein; loc=2R:complement(5990910..5991851); name=translin-PA; dbxref=FlyBase:FBpp0087398,GB_protein:AAF58784.1,FlyBase_Annotation_IDs:CG11761-PA,FlyBase:FBgn0033528; MD5=39a3059a052c4780fca3b2ed6e02edfd; parent=FBtr0088306; release=r4.3; species=Dmel; length=235;	21.7	27.026	235	7.89	5	4	685340	494860
744	hts-PC	>hts-PC type=protein; loc=2R:complement(14924414..14926118); name=hts-PC; dbxref=FlyBase:FBpp0085731,GB_protein:AAM70851.2,FlyBase_Annotation_IDs:CG9325-PC,FlyBase:FBgn0004873; MD5=86e8f9b5500b4f6314e3697ce0e6f945; parent=FBtr0086547; release=r4.3; species=Dmel; length=495;	2	54.552	495	5.8	3	2	683350	737980
874	mRpS16-PA	>mRpS16-PA type=protein; loc=2R:complement(9688941..9689392); name=mRpS16-PA; dbxref=FlyBase:FBpp0086704,GB_protein:AAF58284.1,FlyBase_Annotation_IDs:CG8338-PA,FlyBase:FBgn0033907; MD5=13dad05667e11810915b8f5f7b9a1611; parent=FBtr0087578; release=r4.3; species=Dmel; length=129;	31.8	14.519	129	9	4	2	680620	347020
1233	U2A-PA	>U2A-PA type=protein; loc=2R:complement(3187254..3188048); name=U2A-PA; dbxref=FlyBase:FBpp0088015,GB_protein:AAF59207.1,FlyBase_Annotation_IDs:CG1406-PA,FlyBase:FBgn0033210; MD5=821bb9d3bf6334f111c5d0f71d2fea4f; parent=FBtr0088941; release=r4.3; species=Dmel; length=265;	48.3	29.744	265	7.41	9	8	676170	1411000
512	CG8036-PB;CG8036-PC;CG8036-PD	>CG8036-PB type=protein; loc=3R:4495547..4499274; name=CG8036-PB; dbxref=GB_protein:AAF54265.3,FlyBase_Annotation_IDs:CG8036-PB,GB_protein:AAF54265.2,FlyBase:FBpp0081370,FlyBase:FBgn0037607; MD5=4abd5a114372b4edb4e5ef669201d22b; parent=FBtr0081881; release=r4.3; species=Dmel; length=626;;>CG8036-PC type=protein; loc=3R:4495547..4499274; name=CG8036-PC; dbxref=GB_protein:AAN13393.2,FlyBase_Annotat…	7.2	68.031	626	4.62	5	3	676030	494390
483	CG7182-PA	>CG7182-PA type=protein; loc=3L:complement(8318478..8320016); name=CG7182-PA; dbxref=FlyBase:FBpp0076400,GB_protein:AAF50438.2,FlyBase_Annotation_IDs:CG7182-PA,FlyBase:FBgn0035878; MD5=bd9c1eb369270be93ba9c80d4e63f85e; parent=FBtr0076677; release=r4.3; species=Dmel; length=513;	12.7	56.818	513	5	5	4	671340	624030
260	CG18067-PA	>CG18067-PA type=protein; loc=2R:16049389..16050184; name=CG18067-PA; dbxref=FlyBase:FBpp0085534,GB_protein:AAF57464.1,FlyBase_Annotation_IDs:CG18067-PA,FlyBase:FBgn0034512; MD5=158f71f2c428f6d423077698a19d32c4; parent=FBtr0086216; release=r4.3; species=Dmel; length=245;	20.8	26.229	245	8	5	4	670400	646420
374	CG3909-PA	>CG3909-PA type=protein; loc=3R:5869069..5870296; name=CG3909-PA; dbxref=FlyBase:FBpp0081650,GB_protein:AAF54480.1,FlyBase_Annotation_IDs:CG3909-PA,FlyBase:FBgn0027524; MD5=001f07132615ade1fa14017316d05dcd; parent=FBtr0082172; release=r4.3; species=Dmel; length=331;	25.4	36.1	331	7	9	7	668140	999130
344	CG33105-PA;eca-PA	>CG33105-PA type=protein; loc=3R:complement(5517628..5518421); name=CG33105-PA; dbxref=FlyBase:FBpp0081571,GB_protein:AAO41528.1,FlyBase_Annotation_IDs:CG33105-PA,FlyBase:FBgn0053105; MD5=c35398f402e39fd2c5afaa5e3a9b0778; parent=FBtr0082093; release=r4.3; species=Dmel; length=244;;>eca-PA type=protein; loc=3R:complement(5510392..5511101); name=eca-PA; dbxref=FlyBase:FBpp0081576,GB_protein:AAG2213…	18.9	28.176	244	8	5	5	664870	823420
940	nxf2-PA;nxf2-PB	>nxf2-PA type=protein; loc=3L:complement(16542269..16545156); name=nxf2-PA; dbxref=GB_protein:AAF49448.3,FlyBase_Annotation_IDs:CG4118-PA,GB_protein:AAF49448.2,FlyBase:FBpp0088483,FlyBase:FBgn0036640; MD5=63cdde22c8fb86ec5a27aec95b953444; parent=FBtr0089478; release=r4.3; species=Dmel; length=841;;>nxf2-PB type=protein; loc=3L:complement(16542269..16545156); name=nxf2-PB; dbxref=GB_protein:AAF494…	6.4	96.633	841	4.56	6	3	663100	265780
964	png-PA	>png-PA type=protein; loc=X:complement(1213482..1214354); name=png-PA; dbxref=FlyBase:FBpp0070225,GB_protein:AAF45611.1,FlyBase_Annotation_IDs:CG11420-PA,FlyBase:FBgn0000826; MD5=dc35325c96ae9251163c02c6ba1d68e9; parent=FBtr0070234; release=r4.3; species=Dmel; length=291;	19.2	33.135	291	6.9	6	4	659970	602900
159	CG11999-PA	>CG11999-PA type=protein; loc=3R:complement(1179569..1180343); name=CG11999-PA; dbxref=FlyBase:FBpp0078450,GB_protein:AAF52043.1,FlyBase_Annotation_IDs:CG11999-PA,FlyBase:FBgn0037312; MD5=fe3a7122e76969a61f10f74a32ddaef7; parent=FBtr0078807; release=r4.3; species=Dmel; length=216;	16.7	23.633	216	8	3	3	659540	837270
1275	zetaCOP-PA;zetaCOP-PC;zetaCOP-PB	>zetaCOP-PA type=protein; loc=3L:complement(16637057..16638758); name=zetaCOP-PA; dbxref=FlyBase:FBpp0075111,GB_protein:AAF49428.2,FlyBase_Annotation_IDs:CG3948-PA,FlyBase:FBgn0040512; MD5=25f9b2e1b947fbc7eac21493426e9379; parent=FBtr0075352; release=r4.3; species=Dmel; length=174;;>zetaCOP-PC type=protein; loc=3L:complement(16637057..16638668); name=zetaCOP-PC; dbxref=FlyBase:FBpp0075110,GB_prot…	14.9	19.936	174	9	3	3	658330	921730
873	mRpS10-PB;mRpS10-PA	>mRpS10-PB type=protein; loc=3R:11055484..11056071; name=mRpS10-PB; dbxref=FlyBase:FBpp0082513,GB_protein:AAF55148.2,FlyBase_Annotation_IDs:CG4247-PB,FlyBase:FBgn0038307; MD5=babd17301ddaa324ea2bfa4c7274cc65; parent=FBtr0083054; release=r4.3; species=Dmel; length=173;;>mRpS10-PA type=protein; loc=3R:11055454..11056071; name=mRpS10-PA; dbxref=FlyBase:FBpp0082512,GB_protein:AAN13636.2,FlyBase_Annot…	25.4	20.031	173	9	5	4	656310	337090
616	Cyp1-PA	>Cyp1-PA type=protein; loc=X:complement(16152122..16154273); name=Cyp1-PA; dbxref=GB_protein:AAF48589.2,FlyBase_Annotation_IDs:CG9916-PA,GB_protein:AAF48589.1,FlyBase:FBpp0074017,FlyBase:FBgn0004432; MD5=57b8ab74b3c125f25f28fc1df27fe914; parent=FBtr0074238; release=r4.3; species=Dmel; length=227;	20.3	24.666	227	8.64	8	6	654550	641300
814	lark-PA;lark-PB;lark-PC;lark-PD;lark-PE	>lark-PA type=protein; loc=3L:7314016..7315414; name=lark-PA; dbxref=FlyBase_Annotation_IDs:CG8597-PA,GB_protein:AAF50578.1,FlyBase:FBpp0076552,FlyBase:FBgn0011640; MD5=498cc25e6484a5d938da98774852f7fd; parent=FBtr0076841; release=r4.3; species=Dmel; length=352;;>lark-PB type=protein; loc=3L:7314016..7315414; name=lark-PB; dbxref=FlyBase:FBpp0076553,GB_protein:AAN12053.1,FlyBase_Annotation_IDs:CG…	13.9	39.911	352	6.95	11	10	652930	1004800
389	CG4289-PA	>CG4289-PA type=protein; loc=3L:20712774..20713944; name=CG4289-PA; dbxref=FlyBase:FBpp0077909,GB_protein:AAF51637.1,FlyBase_Annotation_IDs:CG4289-PA,FlyBase:FBgn0037020; MD5=9fc96e5cd38b1a33f22b72da1186a71c; parent=FBtr0078251; release=r4.3; species=Dmel; length=280;	5.4	30.804	280	6.8	3	2	651150	1023500
381	CG4009-PA	>CG4009-PA type=protein; loc=3R:complement(12859686..12861740); name=CG4009-PA; dbxref=FlyBase:FBpp0082871,GB_protein:AAF55378.1,FlyBase_Annotation_IDs:CG4009-PA,FlyBase:FBgn0038469; MD5=b9eac2bdf11e0c7cc88f2e55db73a206; parent=FBtr0083430; release=r4.3; species=Dmel; length=623;	10.4	70.756	623	5	5	4	649730	455760
69	ben-PA;CG3473-PA	>ben-PA type=protein; loc=X:13832098..13832550; name=ben-PA; dbxref=FlyBase:FBpp0073686,GB_protein:AAF48338.1,FlyBase_Annotation_IDs:CG18319-PA,FlyBase:FBgn0000173; MD5=a4a522714bf83617291de950a026ebfa; parent=FBtr0073855; release=r4.3; species=Dmel; length=151;	29.8	17.236	151	9	3	3	648390	296530
809	Lam-PA	>Lam-PA type=protein; loc=2L:5543332..5545505; name=Lam-PA; dbxref=FlyBase:FBpp0078733,GB_protein:AAF52262.1,FlyBase_Annotation_IDs:CG6944-PA,FlyBase:FBgn0002525; MD5=3c317e8fc67e7c24cc1bba84fa2623e5; parent=FBtr0079100; release=r4.3; species=Dmel; length=622;	27.3	71.299	622	5.08	11	13	644600	1913900
698	Gapdh1-PA;Gapdh1-PB;Gapdh2-PA;Gapdh2-PB;CG9010-PA	>Gapdh1-PA type=protein; loc=2R:complement(3303938..3304933); name=Gapdh1-PA; dbxref=FlyBase:FBpp0087977,GB_protein:AAF59192.2,FlyBase_Annotation_IDs:CG12055-PA,FlyBase:FBgn0001091; MD5=8d0ccdacc2be570be3a4da5ded441e61; parent=FBtr0088903; release=r4.3; species=Dmel; length=332;;>Gapdh1-PB type=protein; loc=2R:complement(3303938..3304933); name=Gapdh1-PB; dbxref=FlyBase:FBpp0099914,FlyBase_Annota…	10.5	35.35	332	4.7	9	14	636500	7915200
791	l(1)G0334-PC;l(1)G0334-PA;l(1)G0334-PD;l(1)G0334-PB	>l(1)G0334-PC type=protein; loc=X:4547769..4550004; name=l(1)G0334-PC; dbxref=FlyBase:FBpp0070679,GB_protein:AAF45977.1,FlyBase_Annotation_IDs:CG7010-PC,FlyBase:FBgn0028325; MD5=e9551883002a15b9df3dea125d04cf3c; parent=FBtr0070711; release=r4.3; species=Dmel; length=443;;>l(1)G0334-PA type=protein; loc=X:4547769..4550004; name=l(1)G0334-PA; dbxref=FlyBase:FBpp0070676,GB_protein:AAF45976.1,FlyBase…	11.7	48.876	443	6	4	3	632680	648570
266	CG18493-PA	>CG18493-PA type=protein; loc=3R:15216007..15217743; name=CG18493-PA; dbxref=FlyBase:FBpp0083170,GB_protein:AAF55663.2,FlyBase_Annotation_IDs:CG18493-PA,FlyBase:FBgn0038701; MD5=712a6b38813543949389d9b6356cf441; parent=FBtr0083756; release=r4.3; species=Dmel; length=480;	7.5	54.037	480	5.67	5	4	630780	813450
345	CG33123-PA	>CG33123-PA type=protein; loc=2L:complement(3510592..3514532); name=CG33123-PA; dbxref=FlyBase:FBpp0077251,GB_protein:AAF51096.2,FlyBase_Annotation_IDs:CG33123-PA,FlyBase:FBgn0053123; MD5=2fba414c292f1114f02af630fa76812d; parent=FBtr0077562; release=r4.3; species=Dmel; length=1182;	10.8	134.87	1182	3.43	12	9	628540	1536100
929	nrv1-PA	>nrv1-PA type=protein; loc=2L:complement(6779376..6786414); name=nrv1-PA; dbxref=FlyBase:FBpp0079012,GB_protein:AAF52437.1,FlyBase_Annotation_IDs:CG9258-PA,FlyBase:FBgn0015776; MD5=f379e92c69b5ed0fb3574650b758a1a0; parent=FBtr0079384; release=r4.3; species=Dmel; length=309;	29.4	35.309	309	7	5	6	622140	2300900
1278	Zn72D-PB;Zn72D-PA	>Zn72D-PB type=protein; loc=3L:complement(16072216..16077128); name=Zn72D-PB; dbxref=FlyBase:FBpp0075249,GB_protein:AAO41247.1,FlyBase_Annotation_IDs:CG5215-PB,FlyBase:FBgn0017453; MD5=9effbe2100b9ff80ae0e728ee501781c; parent=FBtr0075494; release=r4.3; species=Dmel; length=884;;>Zn72D-PA type=protein; loc=3L:complement(16074297..16077128); name=Zn72D-PA; dbxref=FlyBase:FBpp0075248,GB_protein:AAF4…	5	96.028	884	4.64	7	4	621500	574350
767	Iris-PA	>Iris-PA type=protein; loc=2L:complement(1132481..1134073); name=Iris-PA; dbxref=FlyBase:FBpp0077651,GB_protein:AAF51415.1,FlyBase_Annotation_IDs:CG4715-PA,FlyBase:FBgn0031305; MD5=a8330ba3d4436eae166220413ce819fb; parent=FBtr0077986; release=r4.3; species=Dmel; length=531;	9.8	58.861	531	5	4	3	620000	776430
983	Pros45-PA	>Pros45-PA type=protein; loc=X:21126854..21128276; name=Pros45-PA; dbxref=FlyBase:FBpp0076890,GB_protein:AAF50835.1,FlyBase_Annotation_IDs:CG1489-PA,FlyBase:FBgn0020369; MD5=22dd41c30e0d27414c18eaf70afa7fdf; parent=FBtr0077189; release=r4.3; species=Dmel; length=405;	6.4	45.857	405	6.33	3	3	619780	544860
1065	RpL29-PA;RpL29-PB;RpL29-PC	>RpL29-PA type=protein; loc=2R:16801642..16801938; name=RpL29-PA; dbxref=FlyBase:FBpp0071518,GB_protein:AAM70863.1,FlyBase_Annotation_IDs:CG10071-PA,FlyBase:FBgn0016726; MD5=0c5b185a05a43e2455bf4f1f495e97d9; parent=FBtr0071592; release=r4.3; species=Dmel; length=76;;>RpL29-PB type=protein; loc=2R:16801642..16801938; name=RpL29-PB; dbxref=FlyBase:FBpp0071519,GB_protein:AAM70864.1,FlyBase_Annotatio…	25	8.9202	76	9	5	4	611220	587190
278	CG1973-PA	>CG1973-PA type=protein; loc=3R:25575513..25578676; name=CG1973-PA; dbxref=FlyBase:FBpp0084843,GB_protein:AAF56933.1,FlyBase_Annotation_IDs:CG1973-PA,FlyBase:FBgn0039692; MD5=26b8f8be30a5338324c82e330b57447c; parent=FBtr0085477; release=r4.3; species=Dmel; length=873;	6	97.159	873	4.62	7	1	608280	51157
671	ERp60-PA;ERp60-PB	>ERp60-PA type=protein; loc=2R:complement(7403655..7406726); name=ERp60-PA; dbxref=GB_protein:AAF58609.2,FlyBase_Annotation_IDs:CG8983-PA,GB_protein:AAF58609.1,FlyBase:FBpp0087164,FlyBase:FBgn0033663; MD5=6aae583dd23c482fa809b51174f07d66; parent=FBtr0088058; release=r4.3; species=Dmel; length=489;;>ERp60-PB type=protein; loc=2R:complement(7403655..7405070); name=ERp60-PB; dbxref=FlyBase:FBpp00871…	5.1	55.37	489	5.67	3	3	605790	571520
650	eIF-1A-PA;eIF-1A-PB	>eIF-1A-PA type=protein; loc=3R:14100660..14107655; name=eIF-1A-PA; dbxref=FlyBase:FBpp0082994,GB_protein:AAF55526.1,FlyBase_Annotation_IDs:CG8053-PA,FlyBase:FBgn0026250; MD5=1f1f22606b5bbf48d900d7a3071d2f4d; parent=FBtr0083572; release=r4.3; species=Dmel; length=148;;>eIF-1A-PB type=protein; loc=3R:14100660..14107655; name=eIF-1A-PB; dbxref=GB_protein:AAS65169.1,FlyBase:FBpp0089421,FlyBase_Annot…	34.5	17.096	148	8.41	9	8	601170	592120
253	CG17556-PA;CG3678-PA	>CG17556-PA type=protein; loc=3R:complement(12820536..12821681); name=CG17556-PA; dbxref=FlyBase:FBpp0082818,GB_protein:AAF55370.1,FlyBase_Annotation_IDs:CG17556-PA,FlyBase:FBgn0038462; MD5=abca723847738d5c4d892d22bb488c5b; parent=FBtr0083375; release=r4.3; species=Dmel; length=282;;>CG3678-PA type=protein; loc=3R:complement(12816315..12817489); name=CG3678-PA; dbxref=FlyBase:FBpp0082819,GB_prote…	25.5	32.76	282	7	5	6	600660	958810
1087	Rpn1-PA	>Rpn1-PA type=protein; loc=3L:19849032..19851857; name=Rpn1-PA; dbxref=FlyBase:FBpp0074662,GB_protein:AAF49095.2,FlyBase_Annotation_IDs:CG7762-PA,FlyBase:FBgn0028695; MD5=dca0928cc63d49df0550af2d0134e7d9; parent=FBtr0074893; release=r4.3; species=Dmel; length=919;	6.4	102.28	919	4	4		600460	0
1145	shot-PA;shot-PB;shot-PG;shot-PE;shot-PC	>shot-PA type=protein; loc=2R:complement(9381264..9437883); name=shot-PA; dbxref=FlyBase:FBpp0086745,GB_protein:AAF58319.3,FlyBase_Annotation_IDs:CG18076-PA,FlyBase:FBgn0013733; MD5=0ad028dea991a588838f0f149894e3f1; parent=FBtr0087619; release=r4.3; species=Dmel; length=5501;;>shot-PB type=protein; loc=2R:complement(9381264..9449633); name=shot-PB; dbxref=FlyBase:FBpp0086742,GB_protein:AAG22268.2…	0.2	627.67	5501	2.75	4	4	598620	508120
955	Pdi-PA;Pdi-PD	>Pdi-PA type=protein; loc=3L:complement(15103450..15107712); name=Pdi-PA; dbxref=FlyBase:FBpp0075401,GB_protein:AAF49659.1,FlyBase_Annotation_IDs:CG6988-PA,FlyBase:FBgn0014002; MD5=f07956e0e3a9386abdc94ad4a477c804; parent=FBtr0075648; release=r4.3; species=Dmel; length=496;	20.8	55.78	496	4.94	7	9	595530	1403600
199	CG1381-PA	>CG1381-PA type=protein; loc=2R:complement(5610407..5611299); name=CG1381-PA; dbxref=FlyBase:FBpp0087511,GB_protein:AAF58844.1,FlyBase_Annotation_IDs:CG1381-PA,FlyBase:FBgn0033485; MD5=0f544139c710c5c7a2d53a0fb6def7c6; parent=FBtr0088425; release=r4.3; species=Dmel; length=256;	26.2	29.441	256	7	6	5	590120	835010
200	CG13887-PB;CG13887-PC	>CG13887-PB type=protein; loc=3L:821653..822961; name=CG13887-PB; dbxref=FlyBase:FBpp0072481,GB_protein:AAF47419.1,FlyBase_Annotation_IDs:CG13887-PB,FlyBase:FBgn0035165; MD5=e5562c367579eac1b4bdef33abe40813; parent=FBtr0072584; release=r4.3; species=Dmel; length=228;;>CG13887-PC type=protein; loc=3L:821653..822961; name=CG13887-PC; dbxref=FlyBase:FBpp0072480,GB_protein:AAN11453.1,FlyBase_Annotati…	10.1	26.154	228	8	2	3	585230	298120
1186	Tao-1-PD;Tao-1-PE;Tao-1-PA;Tao-1-PB	>Tao-1-PD type=protein; loc=X:complement(19405521..19411431); name=Tao-1-PD; dbxref=FlyBase:FBpp0074541,GB_protein:AAN09504.1,FlyBase_Annotation_IDs:CG14217-PD,FlyBase:FBgn0031030; MD5=e6c4d8101d54c2b0372bfcaf2e6ae04c; parent=FBtr0074772; release=r4.3; species=Dmel; length=1039;;>Tao-1-PE type=protein; loc=X:complement(19405521..19411431); name=Tao-1-PE; dbxref=FlyBase:FBpp0074540,GB_protein:AAF4…	5.6	118.3	1039	4.83	5	1	583340	156920
481	CG7006-PA	>CG7006-PA type=protein; loc=3R:20676437..20677027; name=CG7006-PA; dbxref=FlyBase:FBpp0084082,GB_protein:AAF56348.1,FlyBase_Annotation_IDs:CG7006-PA,FlyBase:FBgn0039233; MD5=e6672a3ec5ddd5e55d58ff3f629cdc7b; parent=FBtr0084704; release=r4.3; species=Dmel; length=180;	25	20.783	180	8.22	4	5	581810	553650
788	l(1)G0222-PA;l(1)G0222-PB;l(1)G0222-PC	>l(1)G0222-PA type=protein; loc=X:complement(17405991..17412681); name=l(1)G0222-PA; dbxref=FlyBase:FBpp0074262,GB_protein:AAF48735.1,FlyBase_Annotation_IDs:CG8465-PA,FlyBase:FBgn0028343; MD5=ee5fd0ffd0f9b44366722c324fd3e46f; parent=FBtr0074488; release=r4.3; species=Dmel; length=1169;;>l(1)G0222-PB type=protein; loc=X:complement(17405991..17412681); name=l(1)G0222-PB; dbxref=FlyBase:FBpp0074263,…	2.5	128.5	1169	6.28	10	8	579020	955020
312	CG31012-PC;CG31012-PD;CG31012-PA;CG31012-PB	>CG31012-PC type=protein; loc=3R:26634993..26651764; name=CG31012-PC; dbxref=FlyBase:FBpp0085066,GB_protein:AAF57087.2,FlyBase_Annotation_IDs:CG31012-PC,FlyBase:FBgn0027598; MD5=5361233985aa708f7019dad752e42ddd; parent=FBtr0085704; release=r4.3; species=Dmel; length=882;;>CG31012-PD type=protein; loc=3R:26643722..26651764; name=CG31012-PD; dbxref=FlyBase:FBpp0085067,GB_protein:AAN14260.2,FlyBase_…	5.3	92.422	882	4.58	7	5	578870	668170
329	CG31739-PA	>CG31739-PA type=protein; loc=2L:16823653..16827304; name=CG31739-PA; dbxref=FlyBase:FBpp0080475,GB_protein:AAF53577.3,FlyBase_Annotation_IDs:CG31739-PA,FlyBase:FBgn0051739; MD5=a43607e7f5beff9a11d4ef9f624fd0fb; parent=FBtr0080919; release=r4.3; species=Dmel; length=1082;	9.5	121.52	1082	3.27	7	8	578330	1011700
966	poe-PA	>poe-PA type=protein; loc=2L:complement(8054514..8071566); name=poe-PA; dbxref=FlyBase:FBpp0079167,GB_protein:AAF52598.1,FlyBase_Annotation_IDs:CG14472-PA,FlyBase:FBgn0011230; MD5=b7b6a19b9d21da62baebd71068062a18; parent=FBtr0079545; release=r4.3; species=Dmel; length=5322;	0.8	590.7	5322	3.67	7	2	570670	263240
7	Aats-asp-PA	>Aats-asp-PA type=protein; loc=2R:8396697..8398809; name=Aats-asp-PA; dbxref=FlyBase:FBpp0086897,GB_protein:AAF58445.1,FlyBase_Annotation_IDs:CG3821-PA,FlyBase:FBgn0002069; MD5=d591e774a6a00e15b123c851058b06b9; parent=FBtr0087784; release=r4.3; species=Dmel; length=531;	13	59.058	531	4.9	5	5	568670	465530
90	btz-PB;btz-PA	>btz-PB type=protein; loc=3R:23526307..23528652; name=btz-PB; dbxref=GB_protein:AAN14126.1,FlyBase_Annotation_IDs:CG12878-PB,GB_protein:AAN14126.2,FlyBase:FBpp0084591,FlyBase:FBgn0045862; MD5=e33ee572a5f71880b8b3ea1f7ecd7e82; parent=FBtr0085221; release=r4.3; species=Dmel; length=782;;>btz-PA type=protein; loc=3R:23526370..23528652; name=btz-PA; dbxref=FlyBase:FBpp0084590,GB_protein:AAF56741.1,Fl…	4.2	86.064	782	5	3	2	568570	380620
606	Cp19-PA	>Cp19-PA type=protein; loc=3L:8703855..8704462; name=Cp19-PA; dbxref=FlyBase:FBpp0076300,GB_protein:AAF50373.1,FlyBase_Annotation_IDs:CG6524-PA,FlyBase:FBgn0000358; MD5=2f8e756809ead1f9ded8c27ac22d2bed; parent=FBtr0076573; release=r4.3; species=Dmel; length=173;	59	18.524	173	8.92	7	6	567600	768810
285	CG2246-PA;CG2246-PB;CG2246-PC;CG2246-PE;CG2246-PD;CG2246-PF	>CG2246-PA type=protein; loc=3R:complement(26418987..26426942); name=CG2246-PA; dbxref=GB_protein:AAF57070.1,FlyBase_Annotation_IDs:CG2246-PA,GB_protein:AAF57070.2,FlyBase:FBpp0085035,FlyBase:FBgn0039790; MD5=e3dd4536468c866a8fefb7b2d44d6f71; parent=FBtr0085673; release=r4.3; species=Dmel; length=406;;>CG2246-PB type=protein; loc=3R:complement(26418987..26426942); name=CG2246-PB; dbxref=FlyBase:F…	10.1	44.82	406	6	2	2	567310	536430
1191	tex-PA	>tex-PA type=protein; loc=3R:complement(4133228..4134297); name=tex-PA; dbxref=FlyBase:FBpp0081350,GB_protein:AAF54217.1,FlyBase_Annotation_IDs:CG9615-PA,FlyBase:FBgn0037569; MD5=09386fe2f4480110aaacfcb6d5ce43d2; parent=FBtr0081861; release=r4.3; species=Dmel; length=320;	21.9	36.406	320	7	7	6	564410	1001000
550	CG9273-PA	>CG9273-PA type=protein; loc=2L:complement(20912692..20913639); name=CG9273-PA; dbxref=FlyBase:FBpp0080967,GB_protein:AAF53948.2,FlyBase_Annotation_IDs:CG9273-PA,FlyBase:FBgn0032906; MD5=d6972c7219a694bce853a942108ea26d; parent=FBtr0081438; release=r4.3; species=Dmel; length=246;	43.1	26.41	246	7.58	7	12	563480	1010100
1111	RpS28b-PA	>RpS28b-PA type=protein; loc=X:9399931..9400125; name=RpS28b-PA; dbxref=FlyBase:FBpp0071295,GB_protein:AAF46503.2,FlyBase_Annotation_IDs:CG2998-PA,FlyBase:FBgn0030136; MD5=e405baba3b940bedd5166e924fc2ef55; parent=FBtr0071360; release=r4.3; species=Dmel; length=65;	32.3	7.4766	65	8.17	7	5	563390	326980
254	CG17593-PA	>CG17593-PA type=protein; loc=2L:3514984..3516972; name=CG17593-PA; dbxref=FlyBase:FBpp0077214,GB_protein:AAF51095.1,FlyBase_Annotation_IDs:CG17593-PA,FlyBase:FBgn0031544; MD5=fa7fade771163195529712a31d7afa3f; parent=FBtr0077525; release=r4.3; species=Dmel; length=476;	6.3	54.153	476	5.56	5	4	560730	535380
367	CG3775-PA	>CG3775-PA type=protein; loc=X:12635645..12637609; name=CG3775-PA; dbxref=FlyBase:FBpp0073523,GB_protein:AAF48204.1,FlyBase_Annotation_IDs:CG3775-PA,FlyBase:FBgn0030425; MD5=803c294e18025b4f2029f3fc1c0b25df; parent=FBtr0073690; release=r4.3; species=Dmel; length=655;	4.6	73.736	655	5	3		556600	0
501	CG7671-PA	>CG7671-PA type=protein; loc=3R:14192442..14193580; name=CG7671-PA; dbxref=FlyBase:FBpp0082998,GB_protein:AAF55542.1,FlyBase_Annotation_IDs:CG7671-PA,FlyBase:FBgn0038609; MD5=d319aa5478a6ad15b9d715942440becb; parent=FBtr0083577; release=r4.3; species=Dmel; length=358;	6.7	40.148	358	6	4	2	556230	514240
537	CG8798-PA;CG8798-PB	>CG8798-PA type=protein; loc=3L:complement(19573688..19577341); name=CG8798-PA; dbxref=FlyBase:FBpp0074735,GB_protein:AAF49134.1,FlyBase_Annotation_IDs:CG8798-PA,FlyBase:FBgn0036892; MD5=46908eb231bc18130f608504ce6824f4; parent=FBtr0074967; release=r4.3; species=Dmel; length=1006;;>CG8798-PB type=protein; loc=3L:complement(19573688..19576656); name=CG8798-PB; dbxref=FlyBase:FBpp0074736,GB_protein…	5.7	112.89	1006	4	4	1	555610	61172
445	CG5913-PA	>CG5913-PA type=protein; loc=3R:21719292..21720653; name=CG5913-PA; dbxref=FlyBase:FBpp0084312,GB_protein:AAF56525.1,FlyBase_Annotation_IDs:CG5913-PA,FlyBase:FBgn0039385; MD5=b48ed52cc740ec0aa8562d73fdcae8b2; parent=FBtr0084938; release=r4.3; species=Dmel; length=454;	5.1	49.967	454	6	2	2	549400	400090
168	CG12206-PA;CG12206-PB;CG12206-PC;CG31559-PA	>CG12206-PA type=protein; loc=X:complement(3322193..3329304); name=CG12206-PA; dbxref=FlyBase:FBpp0070503,GB_protein:AAF45872.2,FlyBase_Annotation_IDs:CG12206-PA,FlyBase:FBgn0029662; MD5=a9f04a1cdaac336ac2ed07095a150bc1; parent=FBtr0070527; release=r4.3; species=Dmel; length=582;;>CG12206-PB type=protein; loc=X:complement(3322193..3329304); name=CG12206-PB; dbxref=FlyBase:FBpp0070504,GB_protein:A…	8.4	63.369	582	8.9	6	4	549100	257090
604	Cp16-PA	>Cp16-PA type=protein; loc=3L:8705938..8706485; name=Cp16-PA; dbxref=FlyBase:FBpp0076301,GB_protein:AAF50372.1,FlyBase_Annotation_IDs:CG6533-PA,FlyBase:FBgn0000356; MD5=f615c413b2223cbdb8aa7ebdd791633f; parent=FBtr0076574; release=r4.3; species=Dmel; length=138;	44.2	14.265	138	9	5	4	549070	776240
492	CG7380-PA	>CG7380-PA type=protein; loc=2L:8029608..8029959; name=CG7380-PA; dbxref=FlyBase:FBpp0079157,GB_protein:AAF52592.1,FlyBase_Annotation_IDs:CG7380-PA,FlyBase:FBgn0031977; MD5=15c09e792367a1c7bc3561798c183f28; parent=FBtr0079535; release=r4.3; species=Dmel; length=90;	33.3	10.116	90	9	3	2	544920	953610
687	fln-PA	>fln-PA type=protein; loc=3L:complement(19923798..19924471); name=fln-PA; dbxref=FlyBase:FBpp0074679,GB_protein:AAF49084.1,FlyBase_Annotation_IDs:CG7445-PA,FlyBase:FBgn0005633; MD5=a069c0d8ecec2a43a825606214f71fe8; parent=FBtr0074910; release=r4.3; species=Dmel; length=182;	35.2	20.656	182	7.75	6	2	544550	56501
487	CG7288-PA	>CG7288-PA type=protein; loc=X:18692232..18693888; name=CG7288-PA; dbxref=FlyBase:FBpp0074414,GB_protein:AAF48897.2,FlyBase_Annotation_IDs:CG7288-PA,FlyBase:FBgn0030969; MD5=29faa2047da6ac821185af964fdbbc7c; parent=FBtr0074643; release=r4.3; species=Dmel; length=494;	9.3	57.502	494	5.89	4	5	534070	700950
556	CG9336-PA	>CG9336-PA type=protein; loc=2L:20846866..20848480; name=CG9336-PA; dbxref=FlyBase:FBpp0080956,GB_protein:AAF53938.1,FlyBase_Annotation_IDs:CG9336-PA,FlyBase:FBgn0032897; MD5=c4cd54f50c8e0531b47778dd9af472d3; parent=FBtr0081427; release=r4.3; species=Dmel; length=148;	14.9	15.887	148	9	3	3	533730	1126900
215	CG14786-PA	>CG14786-PA type=protein; loc=X:complement(1314103..1317379); name=CG14786-PA; dbxref=FlyBase:FBpp0070221,GB_protein:AAF45626.1,FlyBase_Annotation_IDs:CG14786-PA,FlyBase:FBgn0027794; MD5=645eeb061b39bf42630b72d3d539b697; parent=FBtr0070230; release=r4.3; species=Dmel; length=1072;	3.5	120.19	1072	4	4	4	533110	1061700
636	Dox-A2-PA	>Dox-A2-PA type=protein; loc=2L:19047983..19049525; name=Dox-A2-PA; dbxref=FlyBase:FBpp0080691,GB_protein:AAF53749.1,FlyBase_Annotation_IDs:CG10484-PA,FlyBase:FBgn0000486; MD5=f6e814a86c8cfb3f33e1816e37354a8c; parent=FBtr0081147; release=r4.3; species=Dmel; length=494;	11.3	56.003	494	4.83	8	4	532470	473110
304	CG30382-PA;Prosalpha6-PA;Prosalpha6-PB	>CG30382-PA type=protein; loc=2R:complement(3342327..3343408); name=CG30382-PA; dbxref=FlyBase:FBpp0087968,GB_protein:AAM68869.1,FlyBase_Annotation_IDs:CG30382-PA,FlyBase:FBgn0050382; MD5=4137b83427de6b647901cbacf8b3a673; parent=FBtr0088894; release=r4.3; species=Dmel; length=244;;>Prosalpha6-PA type=protein; loc=2R:complement(3339217..3340298); name=Prosalpha6-PA; dbxref=FlyBase:FBpp0087970,GB_p…	26.6	27.162	244	7.25	5	7	531450	891680
615	cutlet-PA	>cutlet-PA type=protein; loc=2L:complement(3707357..3711618); name=cutlet-PA; dbxref=FlyBase:FBpp0077230,GB_protein:AAN10380.2,FlyBase_Annotation_IDs:CG33122-PA,FlyBase:FBgn0015376; MD5=af3c55ec434d9274775f506da5bfaf9d; parent=FBtr0077541; release=r4.3; species=Dmel; length=993;	2.4	111.75	993	4.5	4	2	531240	143910
398	CG4611-PA	>CG4611-PA type=protein; loc=3L:5110419..5112583; name=CG4611-PA; dbxref=FlyBase:FBpp0076868,GB_protein:AAF50798.1,FlyBase_Annotation_IDs:CG4611-PA,FlyBase:FBgn0035591; MD5=0bf6003bd33e898291d2573c47597b72; parent=FBtr0077165; release=r4.3; species=Dmel; length=703;	7	79.98	703	5	3	3	530830	733640
283	CG2185-PA	>CG2185-PA type=protein; loc=3R:complement(1478977..1480444); name=CG2185-PA; dbxref=FlyBase:FBpp0078381,GB_protein:AAF51977.1,FlyBase_Annotation_IDs:CG2185-PA,FlyBase:FBgn0037358; MD5=1846421ec6675035db452c60ad2ba203; parent=FBtr0078732; release=r4.3; species=Dmel; length=189;	27	21.996	189	8.09	6	5	529890	519810
1089	Rpn6-PA;Rpn6-PB	>Rpn6-PA type=protein; loc=2R:complement(10265352..10267699); name=Rpn6-PA; dbxref=GB_protein:AAF58213.2,FlyBase_Annotation_IDs:CG10149-PA,GB_protein:AAF58213.1,FlyBase:FBpp0086603,FlyBase:FBgn0028689; MD5=eee4de9bed58140a9285bdac14fa9f60; parent=FBtr0087474; release=r4.3; species=Dmel; length=439;;>Rpn6-PB type=protein; loc=2R:complement(10265352..10266896); name=Rpn6-PB; dbxref=FlyBase:FBpp0086…	9.8	49.376	439	5.8	5	5	529790	475720
1168	Src64B-PB;Src64B-PC;Src64B-PD;Src64B-PE;Src64B-PF	>Src64B-PB type=protein; loc=3L:complement(4575491..4579265); name=Src64B-PB; dbxref=FlyBase:FBpp0073177,GB_protein:AAF47922.1,FlyBase_Annotation_IDs:CG7524-PB,FlyBase:FBgn0003501; MD5=049496686b57d973252fee663fe6d052; parent=FBtr0073321; release=r4.3; species=Dmel; length=552;;>Src64B-PC type=protein; loc=3L:complement(4575491..4579265); name=Src64B-PC; dbxref=FlyBase_Annotation_IDs:CG7524-PC,GB…	11.1	63.002	552	5	5	5	527580	517640
1148	sle-PB;sle-PA	>sle-PB type=protein; loc=3R:6158999..6163664; name=sle-PB; dbxref=FlyBase:FBpp0081709,GB_protein:AAF54522.2,FlyBase_Annotation_IDs:CG12819-PB,FlyBase:FBgn0037810; MD5=4c7affba3a41158ecbabac892d1edc09; parent=FBtr0082231; release=r4.3; species=Dmel; length=1430;;>sle-PA type=protein; loc=3R:6159212..6163664; name=sle-PA; dbxref=FlyBase:FBpp0081710,GB_protein:AAN13466.1,FlyBase_Annotation_IDs:CG12…	4.8	159.8	1430	5.43	7	14	514520	2829200
165	CG12128-PA;CG12128-PB	>CG12128-PA type=protein; loc=2R:5538736..5540254; name=CG12128-PA; dbxref=FlyBase:FBpp0087481,GB_protein:AAF58861.1,FlyBase_Annotation_IDs:CG12128-PA,FlyBase:FBgn0033473; MD5=e17612d5c4e29dd80bae3be8f5846232; parent=FBtr0088393; release=r4.3; species=Dmel; length=485;	12.4	53.88	485	5.11	5	4	508360	545750
255	ScpX-PA;CG17597-PA	>ScpX-PA type=protein; loc=2L:18827271..18829421; name=ScpX-PA; dbxref=FlyBase:FBpp0080659,GB_protein:AAF53713.1,FlyBase_Annotation_IDs:CG17320-PA,FlyBase:FBgn0015808; MD5=00ac2c5ddd7673fa4c9d0f7dbf0065ae; parent=FBtr0081109; release=r4.3; species=Dmel; length=544;;>CG17597-PA type=protein; loc=2L:complement(18825005..18826513); name=CG17597-PA; dbxref=FlyBase:FBpp0080666,GB_protein:AAF53712.2,Fl…	2.2	59.007	544	6	3	1	506880	494320
857	mRpL17-PA	>mRpL17-PA type=protein; loc=3L:248384..248973; name=mRpL17-PA; dbxref=FlyBase:FBpp0072404,GB_protein:AAF47367.2,FlyBase_Annotation_IDs:CG13880-PA,FlyBase:FBgn0035122; MD5=f4ea79547ba7b57e7d9898c391cd0eba; parent=FBtr0072503; release=r4.3; species=Dmel; length=176;	23.3	20.865	176	8.89	4	5	504870	561120
974	PpV-PA	>PpV-PA type=protein; loc=X:complement(6216968..6218052); name=PpV-PA; dbxref=FlyBase:FBpp0070883,GB_protein:AAF46163.1,FlyBase_Annotation_IDs:CG12217-PA,FlyBase:FBgn0003139; MD5=b5c7cb090678c354b5bebc0e459d2d26; parent=FBtr0070921; release=r4.3; species=Dmel; length=303;	10.9	34.759	303	7.17	4	2	504250	291060
1042	Rpb8-PA	>Rpb8-PA type=protein; loc=3L:21663034..21663480; name=Rpb8-PA; dbxref=FlyBase:FBpp0078086,GB_protein:AAF51770.1,FlyBase_Annotation_IDs:CG11246-PA,FlyBase:FBgn0037121; MD5=84766d081cc588f1ff20cd4af6e19533; parent=FBtr0078432; release=r4.3; species=Dmel; length=149;	15.4	17.203	149	9	2	1	499890	328290
196	CG13472-PA	>CG13472-PA type=protein; loc=3L:14752106..14754844; name=CG13472-PA; dbxref=FlyBase:FBpp0075441,GB_protein:AAF49703.1,FlyBase_Annotation_IDs:CG13472-PA,FlyBase:FBgn0036450; MD5=4adfa24796760f07d322221d2283ac2c; parent=FBtr0075691; release=r4.3; species=Dmel; length=836;	5	91.727	836	4.6	6	4	493340	701150
1245	Vha16-PA;Vha16-PB;Vha16-PC;Vha16-PD	>Vha16-PA type=protein; loc=2R:complement(2139286..2143924); name=Vha16-PA; dbxref=FlyBase:FBpp0085483,GB_protein:AAF57359.1,FlyBase_Annotation_IDs:CG3161-PA,FlyBase:FBgn0004145; MD5=eb9f44ed05d1969d01e1e173a8a61d2e; parent=FBtr0086150; release=r4.3; species=Dmel; length=159;;>Vha16-PB type=protein; loc=2R:complement(2139286..2143924); name=Vha16-PB; dbxref=FlyBase:FBpp0085484,GB_protein:AAF57361…	11.3	16.267	159	7.4	5		490890	0
474	CG6841-PA	>CG6841-PA type=protein; loc=3L:18870753..18873766; name=CG6841-PA; dbxref=FlyBase:FBpp0074835,GB_protein:AAF49211.2,FlyBase_Annotation_IDs:CG6841-PA,FlyBase:FBgn0036828; MD5=4209a62b726e0350688291ac6980179e; parent=FBtr0075068; release=r4.3; species=Dmel; length=931;	2.9	105.23	931	4.2	3	2	485070	405450
39	APC7-PA;APC7-PB	>APC7-PA type=protein; loc=X:6442330..6444544; name=APC7-PA; dbxref=GB_protein:AAF46175.2,FlyBase_Annotation_IDs:CG14444-PA,GB_protein:AAF46175.1,FlyBase:FBpp0070907,FlyBase:FBgn0029879; MD5=085f90c31f7d4f346fa0cc3059599115; parent=FBtr0070946; release=r4.3; species=Dmel; length=615;;>APC7-PB type=protein; loc=X:6442661..6444544; name=APC7-PB; dbxref=FlyBase:FBpp0070908,GB_protein:AAN09176.1,FlyB…	4.2	70.341	615	4.86	4	3	481060	401150
554	CG9306-PA	>CG9306-PA type=protein; loc=2L:complement(13370371..13370939); name=CG9306-PA; dbxref=FlyBase:FBpp0080051,GB_protein:AAF53290.1,FlyBase_Annotation_IDs:CG9306-PA,FlyBase:FBgn0032511; MD5=2ca0af994dcaa86c8129d1ddc8165155; parent=FBtr0080472; release=r4.3; species=Dmel; length=144;	21.5	17.385	144	8	8	3	478820	287370
992	qkr58E-1-PA;qkr54B-PA;qkr54B-PB;qkr54B-PC	>qkr58E-1-PA type=protein; loc=2R:complement(17920780..17922977); name=qkr58E-1-PA; dbxref=FlyBase:FBpp0071754,GB_protein:AAF46844.1,FlyBase_Annotation_IDs:CG3613-PA,FlyBase:FBgn0022986; MD5=adaecc409d1adbb607edd961b1cd48cf; parent=FBtr0071843; release=r4.3; species=Dmel; length=396;	11.1	45.384	396	6.56	4	5	475140	742940
509	CG7993-PA	>CG7993-PA type=protein; loc=3R:14049541..14050628; name=CG7993-PA; dbxref=FlyBase:FBpp0082984,GB_protein:AAF55514.2,FlyBase_Annotation_IDs:CG7993-PA,FlyBase:FBgn0038585; MD5=9a77ade87df3441ced4c3170fc187b22; parent=FBtr0083562; release=r4.3; species=Dmel; length=320;	32.5	36.497	320	7.06	9	9	474980	1282600
1207	Top3beta-PA	>Top3beta-PA type=protein; loc=X:complement(6129786..6132967); name=Top3beta-PA; dbxref=FlyBase:FBpp0070891,GB_protein:AAF46144.1,FlyBase_Annotation_IDs:CG3458-PA,FlyBase:FBgn0026015; MD5=61f5bfa6a44ada8c22e49a7090f72bae; parent=FBtr0070930; release=r4.3; species=Dmel; length=875;	2.4	96.972	875	5	7	2	472590	251170
296	CG3004-PA	>CG3004-PA type=protein; loc=X:complement(9450102..9451096); name=CG3004-PA; dbxref=FlyBase:FBpp0071303,GB_protein:AAF46509.2,FlyBase_Annotation_IDs:CG3004-PA,FlyBase:FBgn0030142; MD5=b6690b78f5a9a2c836f470bf4bc93d82; parent=FBtr0071368; release=r4.3; species=Dmel; length=313;	15.7	35.347	313	7	3	3	466290	641200
20	Adh-PC;Adh-PE;Adh-PF;Adh-PH;Adh-PI	>Adh-PC type=protein; loc=2L:14616339..14617241; name=Adh-PC; dbxref=FlyBase:FBpp0100045,FlyBase_Annotation_IDs:CG3481-PC,GB_protein:AAO41200.1,FlyBase:FBgn0000055; MD5=6826077459b4e3a2e94dfec53bf207af; parent=FBtr0100589; release=r4.3; species=Dmel; length=256;;>Adh-PE type=protein; loc=2L:14616339..14617241; name=Adh-PE; dbxref=FlyBase:FBpp0100047,FlyBase_Annotation_IDs:CG3481-PE,GB_protein:AAO…	26.2	27.734	256	7.64	9	5	466000	459600
6	Aats-arg-PA	>Aats-arg-PA type=protein; loc=X:complement(15675782..15678018); name=Aats-arg-PA; dbxref=FlyBase:FBpp0073965,GB_protein:AAF48524.1,FlyBase_Annotation_IDs:CG9020-PA,FlyBase:FBgn0027093; MD5=e5e47dc220f38c592ce0c80be6021dff; parent=FBtr0074178; release=r4.3; species=Dmel; length=665;	8.4	75.576	665	5	5	1	462270	110590
422	CG5190-PA	>CG5190-PA type=protein; loc=2R:13966239..13967576; name=CG5190-PA; dbxref=FlyBase:FBpp0085875,GB_protein:AAF57683.1,FlyBase_Annotation_IDs:CG5190-PA,FlyBase:FBgn0034351; MD5=05ae7d35f44c54c6d6685e14d73ede0b; parent=FBtr0086696; release=r4.3; species=Dmel; length=446;	6.1	52.528	446	6	2	1	462090	172170
376	CG3950-PA	>CG3950-PA type=protein; loc=X:6388340..6407681; name=CG3950-PA; dbxref=FlyBase:FBpp0070901,GB_protein:AAF46171.2,FlyBase_Annotation_IDs:CG3950-PA,FlyBase:FBgn0029875; MD5=01f355a2a280464804b8b4d738c15a70; parent=FBtr0070940; release=r4.3; species=Dmel; length=3166;	1.7	355.62	3166	4.45	6	5	461700	786970
990	pxt-PA;pxt-PB	>pxt-PA type=protein; loc=3R:13545293..13548505; name=pxt-PA; dbxref=FlyBase:FBpp0082931,GB_protein:AAF55458.2,FlyBase_Annotation_IDs:CG7660-PA,FlyBase:FBgn0038538; MD5=54a24007f8b6de17a89595dff1e51943; parent=FBtr0083507; release=r4.3; species=Dmel; length=831;;>pxt-PB type=protein; loc=3R:13545293..13548505; name=pxt-PB; dbxref=FlyBase:FBpp0082932,GB_protein:AAN13751.2,FlyBase_Annotation_IDs:CG…	4.5	92.999	831	4.67	5	4	460740	418450
979	Pros26-PA	>Pros26-PA type=protein; loc=3L:complement(16574798..16575577); name=Pros26-PA; dbxref=FlyBase:FBpp0075119,GB_protein:AAF49435.1,FlyBase_Annotation_IDs:CG4097-PA,FlyBase:FBgn0002284; MD5=4b5675150c283e60863791308b0d6f4b; parent=FBtr0075360; release=r4.3; species=Dmel; length=235;	16.2	25.842	235	8	2	2	460480	372160
485	CG7208-PA;CG7208-PB	>CG7208-PA type=protein; loc=3R:complement(14009508..14011310); name=CG7208-PA; dbxref=FlyBase:FBpp0083037,GB_protein:AAF55503.3,FlyBase_Annotation_IDs:CG7208-PA,GB_protein:AAF55503.2,FlyBase:FBgn0038575; MD5=50e6484d835689af6b3864d870847990; parent=FBtr0083617; release=r4.3; species=Dmel; length=450;;>CG7208-PB type=protein; loc=3R:complement(14009508..14011027); name=CG7208-PB; dbxref=FlyBase:F…	3.6	50.716	450	6.25	4	4	459260	675390
784	l(1)1Bi-PA	>l(1)1Bi-PA type=protein; loc=X:486707..490286; name=l(1)1Bi-PA; dbxref=FlyBase:FBpp0070114,GB_protein:AAF45532.1,FlyBase_Annotation_IDs:CG6189-PA,FlyBase:FBgn0001341; MD5=20bd304c92909bab340dac5751adc798; parent=FBtr0070119; release=r4.3; species=Dmel; length=1133;	1.9	127.87	1133	3.5	3	3	459120	598300
403	CG4658-PA;CG4658-PB;CG4658-PC	>CG4658-PA type=protein; loc=2L:9957589..9959717; name=CG4658-PA; dbxref=FlyBase:FBpp0079481,GB_protein:AAF52839.1,FlyBase_Annotation_IDs:CG4658-PA,FlyBase:FBgn0032170; MD5=c2c34809770b9daf33dddd11d4f09da3; parent=FBtr0079885; release=r4.3; species=Dmel; length=526;;>CG4658-PB type=protein; loc=2L:9957589..9959717; name=CG4658-PB; dbxref=FlyBase:FBpp0079482,GB_protein:AAN10715.1,FlyBase_Annotatio…	9.9	58.476	526	5.33	4	5	456660	459860
1149	Slh-PD;Slh-PC	>Slh-PD type=protein; loc=2L:complement(2490349..2492520); name=Slh-PD; dbxref=FlyBase:FBpp0089084,GB_protein:AAS64626.1,FlyBase_Annotation_IDs:CG3539-PD,FlyBase:FBgn0015816; MD5=c142b76a8bc3eb5e423e4614c58f7889; parent=FBtr0077783; release=r4.3; species=Dmel; length=657;;>Slh-PC type=protein; loc=2L:complement(2490349..2492520); name=Slh-PC; dbxref=FlyBase_Annotation_IDs:CG3539-PB,FlyBase_Annota…	11.1	74.505	657	5	4	6	453990	857410
1262	waw-PA	>waw-PA type=protein; loc=X:21173735..21175880; name=waw-PA; dbxref=FlyBase_Annotation_IDs:CG1410-PA,GB_protein:AAF50824.2,FlyBase:FBpp0099977,FlyBase:FBgn0024182; MD5=22cc855948ed37bfc9f7cf49db2cc36d; parent=FBtr0100536; release=r4.3; species=Dmel; length=696;	10.9	77.918	696	5.91	7	4	453010	312200
144	CG11241-PA	>CG11241-PA type=protein; loc=3L:complement(22668476..22672110); name=CG11241-PA; dbxref=FlyBase:FBpp0078188,GB_protein:AAF51855.3,FlyBase_Annotation_IDs:CG11241-PA,FlyBase:FBgn0037186; MD5=85b2b86e4cf1aecf8323534f6f26b5ba; parent=FBtr0078536; release=r4.3; species=Dmel; length=508;	6.7	55.845	508	6	2	3	451900	658910
893	mTTF-PA	>mTTF-PA type=protein; loc=2L:complement(14347358..14348706); name=mTTF-PA; dbxref=FlyBase:FBpp0080213,GB_protein:AAF53386.1,FlyBase_Annotation_IDs:CG18124-PA,FlyBase:FBgn0028530; MD5=5fd6f215ecd5cdef858682a3226e130a; parent=FBtr0080641; release=r4.3; species=Dmel; length=410;	5.4	48.281	410	5.67	3	3	451780	578740
247	CG17280-PA	>CG17280-PA type=protein; loc=2R:19055890..19056367; name=CG17280-PA; dbxref=FlyBase:FBpp0071970,GB_protein:AAF47024.1,FlyBase_Annotation_IDs:CG17280-PA,FlyBase:FBgn0034877; MD5=09db1b48eeb1a5d9e29325a4005a83e0; parent=FBtr0072061; release=r4.3; species=Dmel; length=109;	22.9	12.482	109	9	2	1	448000	269560
975	PRL-1-PA;PRL-1-PB	>PRL-1-PA type=protein; loc=2L:complement(16243007..16244879); name=PRL-1-PA; dbxref=FlyBase:FBpp0080414,GB_protein:AAF53506.2,FlyBase_Annotation_IDs:CG4993-PA,FlyBase:FBgn0024734; MD5=6b5f6186e3a536dfc275a91b5b814bbb; parent=FBtr0080857; release=r4.3; species=Dmel; length=176;;>PRL-1-PB type=protein; loc=2L:complement(16243007..16244879); name=PRL-1-PB; dbxref=FlyBase:FBpp0080413,GB_protein:AAN1…	33.5	19.973	176	8	6	4	438940	341820
864	mRpL3-PA	>mRpL3-PA type=protein; loc=X:15595271..15596529; name=mRpL3-PA; dbxref=FlyBase:FBpp0073906,GB_protein:AAF48508.2,FlyBase_Annotation_IDs:CG8288-PA,FlyBase:FBgn0030686; MD5=655d3fcb00024240697e7ca8a4d48c62; parent=FBtr0074090; release=r4.3; species=Dmel; length=362;	14.1	40.552	362	7.08	7	5	436600	607450
496	CG7580-PA	>CG7580-PA type=protein; loc=3L:17440679..17441001; name=CG7580-PA; dbxref=FlyBase:FBpp0074984,GB_protein:AAF49336.1,FlyBase_Annotation_IDs:CG7580-PA,FlyBase:FBgn0036728; MD5=4fd8404cdf0b63d354276d88ce4670ba; parent=FBtr0075222; release=r4.3; species=Dmel; length=89;	37.1	10.093	89	9	3	4	436190	691900
211	CG14544-PA	>CG14544-PA type=protein; loc=3R:21885302..21886981; name=CG14544-PA; dbxref=FlyBase:FBpp0084342,GB_protein:AAF56565.1,FlyBase_Annotation_IDs:CG14544-PA,FlyBase:FBgn0039407; MD5=5a5026481ed76148b47dbca4c6bf4fbf; parent=FBtr0084969; release=r4.3; species=Dmel; length=317;	18.3	35.1	317	7	4	2	434570	198670
442	CG5885-PA	>CG5885-PA type=protein; loc=2L:complement(9917446..9918081); name=CG5885-PA; dbxref=FlyBase:FBpp0079495,GB_protein:AAF52827.1,FlyBase_Annotation_IDs:CG5885-PA,FlyBase:FBgn0025700; MD5=aabfad385540bf394849120525b5bc0f; parent=FBtr0079900; release=r4.3; species=Dmel; length=190;	10	21.636	190	8.38	5	3	434160	419350
921	noi-PA	>noi-PA type=protein; loc=3R:complement(1415546..1417054); name=noi-PA; dbxref=FlyBase:FBpp0078400,GB_protein:AAF51999.1,FlyBase_Annotation_IDs:CG2925-PA,FlyBase:FBgn0014366; MD5=c0522c0992d9904213758fe883f1d9f3; parent=FBtr0078751; release=r4.3; species=Dmel; length=503;	8.5	58.421	503	5	3	3	433850	577450
720	His1:CG31617-PA;His1:CG33804-PA;His1:CG33807-PA;His1:CG33810-PA;His1:CG33813-PA;His1:CG33816-PA;His1:CG33819-PA;His1:CG33822-PA;His1:CG33825-PA;His1:CG33828-PA;His1:CG33831-PA;His1:CG33834-PA;His1:CG33837-PA;His1:CG33840-PA;His1:CG33843-PA;His1:CG33846-PA;His1:CG33849-PA;His1:CG33852-PA;His1:CG33855-PA;His1:CG33858-PA;His1:CG33861-PA;His1:CG33864-PA;His1:CG33801-PA	>His1:CG31617-PA type=protein; loc=2L:21409607..21410374; name=His1:CG31617-PA; dbxref=GB_protein:AAN11123.1,FlyBase:FBpp0085248,FlyBase_Annotation_IDs:CG31617-PA,FlyBase:FBgn0051617; MD5=a658ef96ad1c84037a19a2cb3a519e65; parent=FBtr0085892; release=r4.3; species=Dmel; length=256;;>His1:CG33804-PA type=protein; loc=2L:21414668..21415435; name=His1:CG33804-PA; dbxref=GB_protein:AAZ66482.1,FlyBase:…	11.7	26.359	256	7.38	5	3	429950	1478300
785	l(1)dd4-PA	>l(1)dd4-PA type=protein; loc=X:complement(13571042..13578335); name=l(1)dd4-PA; dbxref=FlyBase:FBpp0073672,GB_protein:AAF48309.1,FlyBase_Annotation_IDs:CG10988-PA,FlyBase:FBgn0001612; MD5=acff075df0667a0b167a92a7f73d0a8a; parent=FBtr0073841; release=r4.3; species=Dmel; length=917;	4.1	103.71	917	4.4	5		426170	0
583	Chc-PA;Chc-PB;Chc-PC;Chc-PD	>Chc-PA type=protein; loc=X:complement(15662212..15668101); name=Chc-PA; dbxref=FlyBase:FBpp0073966,GB_protein:AAF48522.1,FlyBase_Annotation_IDs:CG9012-PA,FlyBase:FBgn0000319; MD5=7e1eb52b2f9f7ecf7169e3aba6430dd5; parent=FBtr0074179; release=r4.3; species=Dmel; length=1678;;>Chc-PB type=protein; loc=X:complement(15662212..15668101); name=Chc-PB; dbxref=FlyBase:FBpp0073967,GB_protein:AAN09367.1,Fl…	3.7	191.18	1678	2.6	5	5	423910	604690
517	CG8232-PA	>CG8232-PA type=protein; loc=2R:4440113..4444719; name=CG8232-PA; dbxref=FlyBase:FBpp0087735,GB_protein:AAF59018.2,FlyBase_Annotation_IDs:CG8232-PA,FlyBase:FBgn0033352; MD5=ba7b6b5bf9da0603f89e451c045f125a; parent=FBtr0088654; release=r4.3; species=Dmel; length=1241;	9.8	138.97	1241	3.18	9	8	423430	1248200
1037	robl-PA	>robl-PA type=protein; loc=2R:12971434..12971855; name=robl-PA; dbxref=FlyBase:FBpp0086076,GB_protein:AAF57861.1,FlyBase_Annotation_IDs:CG10751-PA,FlyBase:FBgn0024196; MD5=97143b71174898f7b48300f3d9ff824c; parent=FBtr0086920; release=r4.3; species=Dmel; length=97;	60.8	10.823	97	9	6	6	422000	1171300
820	loqs-PB;loqs-PA;loqs-PC	>loqs-PB type=protein; loc=2L:13382940..13385229; name=loqs-PB; dbxref=GB_protein:AAF53295.2,FlyBase_Annotation_IDs:CG6866-PB,FlyBase:FBpp0080076,FlyBase:FBgn0032515; MD5=3428665b85df2e0409f055374bb9b634; parent=FBtr0080498; release=r4.3; species=Dmel; length=465;;>loqs-PA type=protein; loc=2L:13382940..13385229; name=loqs-PA; dbxref=GB_protein:AAF53296.1,FlyBase_Annotation_IDs:CG6866-PA,FlyBase:…	2.6	50.084	465	6.2	2	3	420330	423150
259	CG17855-PA	>CG17855-PA type=protein; loc=2L:9540644..9541744; name=CG17855-PA; dbxref=FlyBase:FBpp0079428,GB_protein:AAF52782.1,FlyBase_Annotation_IDs:CG17855-PA,FlyBase:FBgn0032124; MD5=e205da969a4745d8f60f09900242f578; parent=FBtr0079830; release=r4.3; species=Dmel; length=292;	4.1	33.567	292	5.6	4	1	419380	69616
410	CG4857-PB	>CG4857-PB type=protein; loc=X:3963655..3971228; name=CG4857-PB; dbxref=FlyBase:FBpp0070611,GB_protein:AAF45924.1,FlyBase_Annotation_IDs:CG4857-PB,FlyBase:FBgn0026083; MD5=41faf710cde41fdb6958158e39f0b44b; parent=FBtr0070643; release=r4.3; species=Dmel; length=1911;	3.9	199.63	1911	3.71	8	16	418650	1461300
981	Pros29-PA;Prosalpha3T-PA	>Pros29-PA type=protein; loc=2R:16502573..16503610; name=Pros29-PA; dbxref=FlyBase:FBpp0071451,GB_protein:AAF46651.1,FlyBase_Annotation_IDs:CG9327-PA,FlyBase:FBgn0003150; MD5=97f7d9107be4d3d54d2f75cd622282e6; parent=FBtr0071522; release=r4.3; species=Dmel; length=264;	19.3	29.411	264	6.64	4	7	416380	679600
210	CG14542-PA	>CG14542-PA type=protein; loc=3R:21878639..21879466; name=CG14542-PA; dbxref=FlyBase:FBpp0084340,GB_protein:AAF56559.1,FlyBase_Annotation_IDs:CG14542-PA,FlyBase:FBgn0039402; MD5=456132bde875dcbce422a0288c5acd75; parent=FBtr0084967; release=r4.3; species=Dmel; length=256;	3.5	27.348	256	9	1	1	413260	212010
57	ATPCL-PA;ATPCL-PB	>ATPCL-PA type=protein; loc=2R:complement(11509094..11514826); name=ATPCL-PA; dbxref=FlyBase:FBpp0086403,GB_protein:AAF58082.1,FlyBase_Annotation_IDs:CG8322-PA,FlyBase:FBgn0020236; MD5=813910d7abc355b2eb729066354e6a35; parent=FBtr0087265; release=r4.3; species=Dmel; length=1086;;>ATPCL-PB type=protein; loc=2R:complement(11509094..11514826); name=ATPCL-PB; dbxref=FlyBase:FBpp0086404,GB_protein:AAM…	1.5	118.59	1086	4.14	5	2	412280	105910
936	Nup58-PA	>Nup58-PA type=protein; loc=3R:15470887..15472585; name=Nup58-PA; dbxref=FlyBase:FBpp0083195,GB_protein:AAF55687.1,FlyBase_Annotation_IDs:CG7360-PA,FlyBase:FBgn0038722; MD5=692d25fbb31ea56739f6dc1f609a29d9; parent=FBtr0083781; release=r4.3; species=Dmel; length=546;	8.6	55.527	546	6.57	8	6	409260	746930
1189	Tctp-PA	>Tctp-PA type=protein; loc=3R:7036103..7036618; name=Tctp-PA; dbxref=FlyBase:FBpp0081820,GB_protein:AAF54603.1,FlyBase_Annotation_IDs:CG4800-PA,FlyBase:FBgn0037874; MD5=194d55b50f5e517ec07810161a7b3d5b; parent=FBtr0082344; release=r4.3; species=Dmel; length=172;	19.8	19.637	172	7.5	7	3	409160	312710
1178	su(s)-PA	>su(s)-PA type=protein; loc=X:495268..500159; name=su(s)-PA; dbxref=FlyBase:FBpp0070115,GB_protein:AAF45534.1,FlyBase_Annotation_IDs:CG6222-PA,FlyBase:FBgn0003575; MD5=a6e0dc32fe4b01008427e54bfd32e5be; parent=FBtr0070120; release=r4.3; species=Dmel; length=1325;	1.1	143.84	1325	1.67	1	2	408670	469510
330	CG31938-PA	>CG31938-PA type=protein; loc=2L:1728829..1729524; name=CG31938-PA; dbxref=FlyBase:FBpp0077551,GB_protein:AAN10459.1,FlyBase_Annotation_IDs:CG31938-PA,FlyBase:FBgn0051938; MD5=9bcb87060f57b3bf0a395a87c4138d87; parent=FBtr0077883; release=r4.3; species=Dmel; length=232;	20.3	25.026	232	8	4	3	408430	153970
252	CG1751-PA	>CG1751-PA type=protein; loc=X:11330611..11331336; name=CG1751-PA; dbxref=FlyBase:FBpp0073355,GB_protein:AAF48051.1,FlyBase_Annotation_IDs:CG1751-PA,FlyBase:FBgn0030306; MD5=8a04baaa4737d5eaf87251604c505786; parent=FBtr0073506; release=r4.3; species=Dmel; length=199;	30.2	22.216	199	7.85	8	5	405310	401520
508	CG7945-PA;CG7945-PB	>CG7945-PA type=protein; loc=3L:complement(15487081..15488474); name=CG7945-PA; dbxref=FlyBase:FBpp0075353,GB_protein:AAF49626.2,FlyBase_Annotation_IDs:CG7945-PA,FlyBase:FBgn0036505; MD5=3c8b5ad9fa044c2e1f536309da016b9c; parent=FBtr0075600; release=r4.3; species=Dmel; length=262;;>CG7945-PB type=protein; loc=3L:complement(15487081..15488976); name=CG7945-PB; dbxref=FlyBase:FBpp0075352,GB_protein:…	7.3	29.351	262	7.33	5	1	404410	201530
357	CG3501-PA	>CG3501-PA type=protein; loc=2R:complement(18389110..18390199); name=CG3501-PA; dbxref=FlyBase:FBpp0071818,GB_protein:AAF46921.1,FlyBase_Annotation_IDs:CG3501-PA,FlyBase:FBgn0034791; MD5=d25ae55745f4653c3b495d9e6ae55e80; parent=FBtr0071907; release=r4.3; species=Dmel; length=203;	21.2	22.781	203	8.12	4	4	400110	613720
297	CG30069-PA	>CG30069-PA type=protein; loc=2R:9701726..9713074; name=CG30069-PA; dbxref=GB_protein:AAF58281.2,FlyBase_Annotation_IDs:CG30069-PA,FlyBase:FBpp0086659,GB_protein:AAF58281.3,FlyBase:FBgn0050069; MD5=7fbffbcfee764251c5355c6ab34e09f1; parent=FBtr0087530; release=r4.3; species=Dmel; length=3664;	13	419.78	3664	3	9	14	398630	1717800
802	l(2)gl-PA;l(2)gl-PC;l(2)gl-PB;l(2)gl-PD;l(2)gl-PE;l(2)gl-PF	>l(2)gl-PA type=protein; loc=2L:complement(11218..17136); name=l(2)gl-PA; dbxref=FlyBase:FBpp0077829,GB_protein:AAG22255.1,FlyBase_Annotation_IDs:CG2671-PA,FlyBase:FBgn0002121; MD5=966bafb869b14c2e1dcf4d9e28b0687a; parent=FBtr0078171; release=r4.3; species=Dmel; length=1161;;>l(2)gl-PC type=protein; loc=2L:complement(11218..17136); name=l(2)gl-PC; dbxref=FlyBase:FBpp0077828,GB_protein:AAF51570.1,…	3.1	126.89	1161	3.14	3	4	396180	488470
542	CG8885-PA	>CG8885-PA type=protein; loc=2L:complement(4968010..4968825); name=CG8885-PA; dbxref=FlyBase:FBpp0078688,GB_protein:AAF52184.1,FlyBase_Annotation_IDs:CG8885-PA,FlyBase:FBgn0031656; MD5=88e723833aca99a5490ab176a4d4dc41; parent=FBtr0079052; release=r4.3; species=Dmel; length=251;	14.7	28.175	251	7.83	3	3	394940	354950
1088	Rpn2-PA	>Rpn2-PA type=protein; loc=3R:24979453..24982832; name=Rpn2-PA; dbxref=FlyBase:FBpp0084754,GB_protein:AAF56868.1,FlyBase_Annotation_IDs:CG11888-PA,FlyBase:FBgn0028692; MD5=6b7894fc98cb2788a266883fac70e746; parent=FBtr0085385; release=r4.3; species=Dmel; length=1020;	3	113.2	1020	4	3	2	392830	306900
914	Ngp-PA	>Ngp-PA type=protein; loc=2R:complement(13080725..13083191); name=Ngp-PA; dbxref=FlyBase:FBpp0086063,GB_protein:AAF57834.1,FlyBase_Annotation_IDs:CG6501-PA,FlyBase:FBgn0034243; MD5=d7ef0c301e96f1166523f49ce07f3cac; parent=FBtr0086906; release=r4.3; species=Dmel; length=674;	4.6	76.607	674	5	2	2	391740	513230
65	ball-PA;ball-PB	>ball-PA type=protein; loc=3R:complement(22690394..22692246); name=ball-PA; dbxref=FlyBase:FBpp0084465,GB_protein:AAF56630.2,FlyBase_Annotation_IDs:CG6386-PA,FlyBase:FBgn0027889; MD5=6049b0d9ad742edd922c189e64040543; parent=FBtr0085095; release=r4.3; species=Dmel; length=599;;>ball-PB type=protein; loc=3R:complement(22690394..22692246); name=ball-PB; dbxref=FlyBase:FBpp0084466,GB_protein:AAN14091…	7.3	65.993	599	5	4	4	386990	833270
941	Obp83cd-PA	>Obp83cd-PA type=protein; loc=3R:1933909..1935335; name=Obp83cd-PA; dbxref=FlyBase:FBpp0078233,GB_protein:AAF51919.2,FlyBase_Annotation_IDs:CG15582-PA,FlyBase:FBgn0046878; MD5=1bf69e01a6ec17f8e87f76d68f8ad83a; parent=FBtr0078584; release=r4.3; species=Dmel; length=242;	21.5	28.002	242	8	3	4	386840	551330
1195	thoc6-PA	>thoc6-PA type=protein; loc=3L:complement(12166446..12167550); name=thoc6-PA; dbxref=FlyBase:FBpp0075751,GB_protein:AAF49944.1,FlyBase_Annotation_IDs:CG5632-PA,FlyBase:FBgn0036263; MD5=dd1a239eae1ddcc50a297a94c3f99f8c; parent=FBtr0076019; release=r4.3; species=Dmel; length=350;	6.9	39.221	350	6.2	3	2	384860	491660
218	CG14820-PA	>CG14820-PA type=protein; loc=3L:6906907..6908623; name=CG14820-PA; dbxref=FlyBase:FBpp0076604,GB_protein:AAF50637.2,FlyBase_Annotation_IDs:CG14820-PA,FlyBase:FBgn0035718; MD5=c1c77cfea84c26857a2d00e629f47dfa; parent=FBtr0076894; release=r4.3; species=Dmel; length=416;	14.9	47.824	416	7	3	3	383650	409950
372	CG3902-PA	>CG3902-PA type=protein; loc=3L:complement(18858604..18863434); name=CG3902-PA; dbxref=FlyBase:FBpp0074843,GB_protein:AAF49216.1,FlyBase_Annotation_IDs:CG3902-PA,FlyBase:FBgn0036824; MD5=b58ed00f94cb2f7450612774cc8ba8a0; parent=FBtr0075076; release=r4.3; species=Dmel; length=414;	6	45.366	414	6	2	1	383320	170740
176	CG12534-PA	>CG12534-PA type=protein; loc=X:19583069..19583785; name=CG12534-PA; dbxref=FlyBase:FBpp0074563,GB_protein:AAF49017.2,FlyBase_Annotation_IDs:CG12534-PA,FlyBase:FBgn0031068; MD5=86e01ed95ae6fe9160d5d0a0dabd17a6; parent=FBtr0074794; release=r4.3; species=Dmel; length=193;	22.3	21.902	193	8.42	6	6	381770	334300
164	CG12114-PA	>CG12114-PA type=protein; loc=3R:27080965..27082124; name=CG12114-PA; dbxref=FlyBase:FBpp0085122,GB_protein:AAF57139.1,FlyBase_Annotation_IDs:CG12114-PA,FlyBase:FBgn0039837; MD5=b4618b28e2a81befabb80db29f6b63b9; parent=FBtr0085760; release=r4.3; species=Dmel; length=364;	11.5	40.906	364	7.07	8	6	380240	750130
870	mRpL4-PA	>mRpL4-PA type=protein; loc=2L:complement(16324062..16325011); name=mRpL4-PA; dbxref=FlyBase:FBpp0080401,GB_protein:AAF53526.1,FlyBase_Annotation_IDs:CG5818-PA,FlyBase:FBgn0001995; MD5=1dfdc689cd64b43ac06a9c1e17bd3148; parent=FBtr0080843; release=r4.3; species=Dmel; length=296;	18.2	32.83	296	5.5	7	5	380140	961570
135	CG10990-PA	>CG10990-PA type=protein; loc=X:complement(13580716..13585839); name=CG10990-PA; dbxref=FlyBase:FBpp0073671,GB_protein:AAF48312.2,FlyBase_Annotation_IDs:CG10990-PA,FlyBase:FBgn0030520; MD5=bc5d3769c83fe22a638ddd29c0bbb80b; parent=FBtr0073840; release=r4.3; species=Dmel; length=509;	5.1	56.354	509	4.71	4	3	378770	286810
856	mRpL13-PA	>mRpL13-PA type=protein; loc=2L:complement(18854006..18855089); name=mRpL13-PA; dbxref=FlyBase:FBpp0088360,GB_protein:AAF53719.2,FlyBase_Annotation_IDs:CG10603-PA,FlyBase:FBgn0032720; MD5=85ffab7d7f59be330653d4cc9aca1825; parent=FBtr0089318; release=r4.3; species=Dmel; length=178;	18.5	21.09	178	8.33	4	2	378430	300890
563	CG9581-PA	>CG9581-PA type=protein; loc=X:complement(20001836..20003527); name=CG9581-PA; dbxref=FlyBase:FBpp0070025,GB_protein:AAF45368.1,FlyBase_Annotation_IDs:CG9581-PA,FlyBase:FBgn0031093; MD5=2763b2250bb7b51f8b890eb284aa6eb7; parent=FBtr0070026; release=r4.3; species=Dmel; length=545;	3.9	60.879	545	6.5	2		374650	0
142	CG11137-PA	>CG11137-PA type=protein; loc=3L:complement(22801384..22801993); name=CG11137-PA; dbxref=FlyBase:FBpp0078227,GB_protein:AAF51870.1,FlyBase_Annotation_IDs:CG11137-PA,FlyBase:FBgn0037199; MD5=cea54a3f1ddc144ac64ab8ba8172d198; parent=FBtr0078577; release=r4.3; species=Dmel; length=166;	36.1	18.347	166	8.78	5	4	373850	331180
232	CG15825-PB;CG15825-PA	>CG15825-PB type=protein; loc=2L:complement(19379542..19382064); name=CG15825-PB; dbxref=FlyBase:FBpp0080763,GB_protein:AAF53787.1,FlyBase_Annotation_IDs:CG15825-PB,FlyBase:FBgn0032773; MD5=68d375459e3c286774360e4d4e8ca3c1; parent=FBtr0081222; release=r4.3; species=Dmel; length=577;;>CG15825-PA type=protein; loc=2L:complement(19379542..19382064); name=CG15825-PA; dbxref=FlyBase:FBpp0080764,GB_pro…	20.6	58.031	577	5	5	6	372550	1110500
506	CG7911-PA	>CG7911-PA type=protein; loc=3R:complement(25829495..25830325); name=CG7911-PA; dbxref=FlyBase:FBpp0084971,GB_protein:AAF56987.1,FlyBase_Annotation_IDs:CG7911-PA,FlyBase:FBgn0039735; MD5=04e8200910019a5c495f95b2c9c991e6; parent=FBtr0085606; release=r4.3; species=Dmel; length=156;	28.8	17.369	156	8.17	4	2	372450	346400
383	CG4066-PA	>CG4066-PA type=protein; loc=3R:8137075..8138838; name=CG4066-PA; dbxref=FlyBase:FBpp0082038,GB_protein:AAF54775.1,FlyBase_Annotation_IDs:CG4066-PA,FlyBase:FBgn0038011; MD5=21f05b89c1615ad1b689b6aec28b0362; parent=FBtr0082566; release=r4.3; species=Dmel; length=588;	4.1	63.662	588	3	1	2	371530	577310
528	CG8560-PA	>CG8560-PA type=protein; loc=3L:complement(7376313..7377850); name=CG8560-PA; dbxref=FlyBase:FBpp0076578,GB_protein:AAF50560.2,FlyBase_Annotation_IDs:CG8560-PA,FlyBase:FBgn0035781; MD5=c67a758288c3df1b5f4f2053eeeb6d68; parent=FBtr0076868; release=r4.3; species=Dmel; length=418;	8.4	46.516	418	7	3	2	368150	335740
1171	SrpRbeta-PA	>SrpRbeta-PA type=protein; loc=3L:complement(8693217..8694090); name=SrpRbeta-PA; dbxref=FlyBase:FBpp0076325,GB_protein:AAF50377.2,FlyBase_Annotation_IDs:CG33162-PA,FlyBase:FBgn0011509; MD5=0bd4ba09d261c2b12317f38d3d2802a8; parent=FBtr0076598; release=r4.3; species=Dmel; length=244;	31.1	27.088	244	8	6	7	365470	556550
806	l(3)neo18-PA	>l(3)neo18-PA type=protein; loc=3L:complement(12111590..12112348); name=l(3)neo18-PA; dbxref=FlyBase:FBpp0075755,GB_protein:AAF49954.1,FlyBase_Annotation_IDs:CG9762-PA,FlyBase:FBgn0011455; MD5=05717bf7b35c8d59506bdd3217b14c09; parent=FBtr0076023; release=r4.3; species=Dmel; length=186;	16.7	22.03	186	8.71	3	4	363670	438520
379	CG3983-PA;CG3983-PB	>CG3983-PA type=protein; loc=3R:complement(12896325..12898325); name=CG3983-PA; dbxref=FlyBase:FBpp0082867,GB_protein:AAF55384.3,FlyBase_Annotation_IDs:CG3983-PA,FlyBase:FBgn0038473; MD5=e1b5c619ffb83f545aa2fcb48a0c3100; parent=FBtr0083426; release=r4.3; species=Dmel; length=581;;>CG3983-PB type=protein; loc=3R:complement(12896325..12898325); name=CG3983-PB; dbxref=FlyBase:FBpp0082866,GB_protein:…	8.1	65.984	581	5	4	4	361690	460920
711	gnu-PA	>gnu-PA type=protein; loc=3L:complement(14767741..14768518); name=gnu-PA; dbxref=FlyBase:FBpp0075447,GB_protein:AAF49700.1,FlyBase_Annotation_IDs:CG5272-PA,FlyBase:FBgn0001120; MD5=771cea536d52bf31b9e94f0317705e0f; parent=FBtr0075697; release=r4.3; species=Dmel; length=240;	9.2	27.223	240	7.82	5	6	361130	649890
1170	SRPK-PA;SRPK-PB;SRPK-PC	>SRPK-PA type=protein; loc=2R:10896775..10900251; name=SRPK-PA; dbxref=FlyBase:FBpp0086515,GB_protein:AAF58140.2,FlyBase_Annotation_IDs:CG8174-PA,FlyBase:FBgn0026370; MD5=ebcaf629970a1b66da243612ba845632; parent=FBtr0087383; release=r4.3; species=Dmel; length=764;;>SRPK-PB type=protein; loc=2R:10896775..10900251; name=SRPK-PB; dbxref=FlyBase:FBpp0086516,GB_protein:AAM68537.1,FlyBase_Annotation_ID…	4.7	85.13	764	5.27	8	3	360830	541020
1234	Uch-L3-PA	>Uch-L3-PA type=protein; loc=3L:complement(9449744..9450794); name=Uch-L3-PA; dbxref=FlyBase:FBpp0076200,GB_protein:AAF50257.1,FlyBase_Annotation_IDs:CG3431-PA,FlyBase:FBgn0011327; MD5=cae52ea5882f2ce666e0dec8412e6a13; parent=FBtr0076472; release=r4.3; species=Dmel; length=324;	14.5	37.672	324	7	4	5	360090	665660
138	CG1105-PA	>CG1105-PA type=protein; loc=3R:complement(2890340..2892760); name=CG1105-PA; dbxref=FlyBase:FBpp0081159,GB_protein:AAF54075.1,FlyBase_Annotation_IDs:CG1105-PA,FlyBase:FBgn0037465; MD5=5feb20debd8140a192009f3fa453f89f; parent=FBtr0081645; release=r4.3; species=Dmel; length=422;	3.1	46.006	422	6.5	1	1	358650	108490
8	Aats-gln-PA	>Aats-gln-PA type=protein; loc=3R:complement(21089063..21091396); name=Aats-gln-PA; dbxref=FlyBase:FBpp0084240,GB_protein:AAF56434.2,FlyBase_Annotation_IDs:CG10506-PA,FlyBase:FBgn0027090; MD5=9507fde98e3a01756f7de0ad87572db5; parent=FBtr0084866; release=r4.3; species=Dmel; length=778;	3.7	87.507	778	4.2	3	2	358620	356200
726	HmgD-PA;HmgD-PB	>HmgD-PA type=protein; loc=2R:17223050..17223459; name=HmgD-PA; dbxref=FlyBase:FBpp0071625,GB_protein:AAF46759.1,FlyBase_Annotation_IDs:CG17950-PA,FlyBase:FBgn0004362; MD5=ae1795f7eb02d497454878cf4909b720; parent=FBtr0071708; release=r4.3; species=Dmel; length=112;;>HmgD-PB type=protein; loc=2R:17223050..17223459; name=HmgD-PB; dbxref=FlyBase:FBpp0071626,GB_protein:AAM71011.1,FlyBase_Annotation_I…	27.7	12.416	112	9	3	3	357910	269570
1127	Rsf1-PA	>Rsf1-PA type=protein; loc=2L:complement(10262819..10263418); name=Rsf1-PA; dbxref=FlyBase:FBpp0079668,GB_protein:AAF52890.1,FlyBase_Annotation_IDs:CG5655-PA,FlyBase:FBgn0011305; MD5=e2887e743d2c4864802f8842fafd31c2; parent=FBtr0080079; release=r4.3; species=Dmel; length=200;	12.5	21.438	200	8.43	4	3	357100	372930
105	CG10031-PA	>CG10031-PA type=protein; loc=2L:complement(3698589..3699040); name=CG10031-PA; dbxref=GB_protein:AAF51074.2,FlyBase_Annotation_IDs:CG10031-PA,GB_protein:AAF51074.1,FlyBase:FBpp0077233,FlyBase:FBgn0031563; MD5=aba88eac721462232916f81c2907e19f; parent=FBtr0077544; release=r4.3; species=Dmel; length=129;	16.3	14.372	129	9	2	2	354620	528710
860	mRpL21-PA	>mRpL21-PA type=protein; loc=3L:complement(19219560..19220238); name=mRpL21-PA; dbxref=FlyBase:FBpp0074789,GB_protein:AAF49183.2,FlyBase_Annotation_IDs:CG9730-PA,FlyBase:FBgn0036853; MD5=e0fa9849fe18ca8233b2efc13390675a; parent=FBtr0075022; release=r4.3; species=Dmel; length=201;	13.9	22.613	201	8.86	3	4	354560	323930
472	CG6782-PA;CG6782-PC;CG6782-PD;CG6782-PE	>CG6782-PA type=protein; loc=3R:complement(7385890..7386899); name=CG6782-PA; dbxref=FlyBase_Annotation_IDs:CG6782-PA,GB_protein:AAN13508.1,FlyBase:FBpp0099888,FlyBase:FBgn0037912; MD5=aa9a7b0a297eeab817101e5b2822f6a4; parent=FBtr0100461; release=r4.3; species=Dmel; length=317;;>CG6782-PC type=protein; loc=3R:complement(7385890..7386899); name=CG6782-PC; dbxref=FlyBase_Annotation_IDs:CG6782-PC,GB…	10.7	34.093	317	7.73	4	7	353070	340390
1007	RanGap-PA	>RanGap-PA type=protein; loc=2L:19441115..19443164; name=RanGap-PA; dbxref=FlyBase:FBpp0080775,GB_protein:AAF53801.1,FlyBase_Annotation_IDs:CG9999-PA,FlyBase:FBgn0003346; MD5=e5063e1576797c2935e5527ddbc0869d; parent=FBtr0081234; release=r4.3; species=Dmel; length=596;	7.6	66.069	596	5	3	3	348720	591510
173	CG12400-PA	>CG12400-PA type=protein; loc=2L:complement(3145203..3145684); name=CG12400-PA; dbxref=FlyBase:FBpp0077303,GB_protein:AAF51143.1,FlyBase_Annotation_IDs:CG12400-PA,FlyBase:FBgn0031505; MD5=423feec6f207e497efeb9e47617d2382; parent=FBtr0077617; release=r4.3; species=Dmel; length=116;	22.4	12.909	116	9	2	2	348360	237390
271	CG1884-PA;CG1884-PB	>CG1884-PA type=protein; loc=2R:complement(5079794..5087186); name=CG1884-PA; dbxref=GB_protein:AAM71069.2,FlyBase_Annotation_IDs:CG1884-PA,FlyBase:FBpp0087629,GB_protein:AAM71069.1,FlyBase:FBgn0033424; MD5=700405dbafdee51bca5c1609df5f566a; parent=FBtr0088546; release=r4.3; species=Dmel; length=2172;;>CG1884-PB type=protein; loc=2R:complement(5079794..5087186); name=CG1884-PB; dbxref=GB_protein:A…	2.4	244.23	2172	4	8	5	343600	429050
136	CG10992-PA	>CG10992-PA type=protein; loc=X:complement(13614117..13615866); name=CG10992-PA; dbxref=FlyBase:FBpp0073669,GB_protein:AAF48317.1,FlyBase_Annotation_IDs:CG10992-PA,FlyBase:FBgn0030521; MD5=c0e863d5d7e8fef2dffe44515c777e07; parent=FBtr0073838; release=r4.3; species=Dmel; length=340;	7.6	37.424	340	8.14	5	2	343370	194120
378	CG3973-PA	>CG3973-PA type=protein; loc=X:6476174..6495646; name=CG3973-PA; dbxref=FlyBase:FBpp0070909,GB_protein:AAF46177.2,FlyBase_Annotation_IDs:CG3973-PA,FlyBase:FBgn0029881; MD5=2da1e3bd466510e5d05884937d929377; parent=FBtr0070948; release=r4.3; species=Dmel; length=977;	1.8	104.47	977	8	2	2	342110	52878
290	CG2656-PA	>CG2656-PA type=protein; loc=3R:2970538..2976917; name=CG2656-PA; dbxref=FlyBase:FBpp0081087,GB_protein:AAF54055.2,FlyBase_Annotation_IDs:CG2656-PA,FlyBase:FBgn0037478; MD5=117b55b0a162846d1dfe5b5dddf74662; parent=FBtr0081568; release=r4.3; species=Dmel; length=283;	5.7	31.862	283	7	1	1	342070	197890
182	CG1307-PB	>CG1307-PB type=protein; loc=3R:complement(2482247..2483058); name=CG1307-PB; dbxref=FlyBase:FBpp0081196,GB_protein:AAN13366.1,FlyBase_Annotation_IDs:CG1307-PB,FlyBase:FBgn0026566; MD5=fad5152ab39195e8848758069dda4b3a; parent=FBtr0081698; release=r4.3; species=Dmel; length=186;	19.4	19.873	186	8	3	3	340020	355650
536	CG8773-PA	>CG8773-PA type=protein; loc=3R:9120512..9123889; name=CG8773-PA; dbxref=FlyBase:FBpp0082207,GB_protein:AAF54925.1,FlyBase_Annotation_IDs:CG8773-PA,FlyBase:FBgn0038135; MD5=20529273ba2769e2ac27b371531be523; parent=FBtr0082739; release=r4.3; species=Dmel; length=988;	6.3	110.37	988	3	2	3	337870	530840
88	Bsg-PG;Bsg-PA;Bsg-PB;Bsg-PC;Bsg-PD;Bsg-PE;Bsg-PF;Bsg-PH;Bsg-PI	>Bsg-PG type=protein; loc=2L:8103356..8110505; name=Bsg-PG; dbxref=FlyBase:FBpp0079196,GB_protein:AAN10661.1,FlyBase_Annotation_IDs:CG31605-PG,FlyBase:FBgn0011219; MD5=d4914cf970aeb24ed09967dcce495b82; parent=FBtr0079574; release=r4.3; species=Dmel; length=298;;>Bsg-PA type=protein; loc=2L:8089664..8107881; name=Bsg-PA; dbxref=FlyBase:FBpp0079189,GB_protein:AAN10653.1,FlyBase_Annotation_IDs:CG316…	15.8	32.365	298	6.44	3	6	334780	843190
308	CG30497-PA;CG30497-PB;CG30497-PC	>CG30497-PA type=protein; loc=2R:complement(3252093..3291277); name=CG30497-PA; dbxref=FlyBase:FBpp0088006,GB_protein:AAF59197.3,FlyBase_Annotation_IDs:CG30497-PA,FlyBase:FBgn0050497; MD5=d08258a9bb2171bcfd76378dec815ab6; parent=FBtr0088932; release=r4.3; species=Dmel; length=877;;>CG30497-PB type=protein; loc=2R:complement(3252093..3269886); name=CG30497-PB; dbxref=FlyBase:FBpp0088007,GB_protein…	2.9	96.542	877	4.5	4	4	334260	437720
1011	ras-PA;ras-PC;ras-PB	>ras-PA type=protein; loc=X:10591038..10593418; name=ras-PA; dbxref=FlyBase:FBpp0071424,GB_protein:AAF46622.1,FlyBase_Annotation_IDs:CG1799-PA,FlyBase:FBgn0003204; MD5=eebcdaa73bc2923e5b554d8069043c99; parent=FBtr0071495; release=r4.3; species=Dmel; length=537;;>ras-PC type=protein; loc=X:10591038..10593418; name=ras-PC; dbxref=FlyBase:FBpp0071423,GB_protein:AAN09265.1,FlyBase_Annotation_IDs:CG17…	4.3	57.829	537	6.83	5	1	329860	83850
1254	vig-PA;vig-PB;vig-PC;vig-PD	>vig-PA type=protein; loc=2L:complement(15060366..15063556); name=vig-PA; dbxref=FlyBase:FBpp0080279,GB_protein:AAF53437.1,FlyBase_Annotation_IDs:CG4170-PA,FlyBase:FBgn0024183; MD5=bdd41204feb94877e9d089f5a18fc361; parent=FBtr0080720; release=r4.3; species=Dmel; length=490;;>vig-PB type=protein; loc=2L:complement(15060366..15063556); name=vig-PB; dbxref=FlyBase:FBpp0080280,GB_protein:AAN10887.1,F…	10.6	52.708	490	5	3	3	326150	492350
1172	Ssb-c31a-PA	>Ssb-c31a-PA type=protein; loc=2L:8211446..8211831; name=Ssb-c31a-PA; dbxref=FlyBase:FBpp0079211,GB_protein:AAF52619.1,FlyBase_Annotation_IDs:CG8396-PA,FlyBase:FBgn0015299; MD5=9379573ea464754c3688f9689dcb0a49; parent=FBtr0079590; release=r4.3; species=Dmel; length=110;	18.2	12.189	110	9	2	1	324980	197730
778	key-PA	>key-PA type=protein; loc=2R:complement(20293158..20294641); name=key-PA; dbxref=FlyBase:FBpp0072333,GB_protein:AAF47273.2,FlyBase_Annotation_IDs:CG16910-PA,FlyBase:FBgn0041205; MD5=37807fbd7a7b035edecc36f7a536d248; parent=FBtr0072428; release=r4.3; species=Dmel; length=387;	7.8	43.878	387	6.2	3	2	323550	277310
60	ATPsyn-d-PA;ATPsyn-d-PB	>ATPsyn-d-PA type=protein; loc=3R:14921131..14921664; name=ATPsyn-d-PA; dbxref=FlyBase:FBpp0083142,GB_protein:AAF55633.1,FlyBase_Annotation_IDs:CG6030-PA,FlyBase:FBgn0016120; MD5=4c219e22ca9e6524cc08e858fd05becc; parent=FBtr0083728; release=r4.3; species=Dmel; length=178;;>ATPsyn-d-PB type=protein; loc=3R:14921131..14921664; name=ATPsyn-d-PB; dbxref=FlyBase:FBpp0083141,GB_protein:AAN13796.1,FlyBa…	20.8	20.2	178	8	3	3	322680	445550
1260	Vm34Ca-PA	>Vm34Ca-PA type=protein; loc=2L:complement(13411229..13411585); name=Vm34Ca-PA; dbxref=FlyBase:FBpp0080099,GB_protein:AAF53303.1,FlyBase_Annotation_IDs:CG9271-PA,FlyBase:FBgn0003983; MD5=2fdddae5d7d7a93fd62b8c08b143a1ab; parent=FBtr0080521; release=r4.3; species=Dmel; length=119;	10.1	11.954	119	9	1	1	322560	690630
38	AP-50-PA;AP-50-PB	>AP-50-PA type=protein; loc=3R:18288325..18289759; name=AP-50-PA; dbxref=FlyBase:FBpp0083645,GB_protein:AAF56001.1,FlyBase_Annotation_IDs:CG7057-PA,FlyBase:FBgn0024832; MD5=bbc6a2e23c6750b8e5b56fc4d4ceb693; parent=FBtr0084252; release=r4.3; species=Dmel; length=437;;>AP-50-PB type=protein; loc=3R:18288325..18289759; name=AP-50-PB; dbxref=FlyBase:FBpp0083646,GB_protein:AAF56002.3,FlyBase_Annotatio…	4.1	49.855	437	6	2	2	322550	212380
350	CG3335-PA	>CG3335-PA type=protein; loc=3L:9598284..9601196; name=CG3335-PA; dbxref=FlyBase:FBpp0076112,GB_protein:AAF50237.1,FlyBase_Annotation_IDs:CG3335-PA,FlyBase:FBgn0036018; MD5=0d1180189e6099f61cb58b262512832a; parent=FBtr0076383; release=r4.3; species=Dmel; length=918;	4.9	103.88	918	4.12	4	4	321440	335460
311	CG31004-PA;CG31004-PB	>CG31004-PA type=protein; loc=3R:complement(27005645..27021176); name=CG31004-PA; dbxref=FlyBase:FBpp0085140,GB_protein:AAF57124.2,FlyBase_Annotation_IDs:CG31004-PA,FlyBase:FBgn0051004; MD5=1d148904c24e840c986ffabbb5752541; parent=FBtr0085779; release=r4.3; species=Dmel; length=1431;;>CG31004-PB type=protein; loc=3R:complement(27005645..27021176); name=CG31004-PB; dbxref=FlyBase:FBpp0085141,GB_pr…	2.4	162.38	1431	4.43	4	3	320060	254100
80	Bin1-PA	>Bin1-PA type=protein; loc=3R:complement(12011977..12012499); name=Bin1-PA; dbxref=FlyBase:FBpp0082731,GB_protein:AAF55284.1,FlyBase_Annotation_IDs:CG6046-PA,FlyBase:FBgn0024491; MD5=631712ed8651e970e67222d73b13c2a8; parent=FBtr0083279; release=r4.3; species=Dmel; length=150;	7.3	17.287	150	9	3	3	318490	309850
1044	RpII33-PA;RpII33-PB	>RpII33-PA type=protein; loc=2L:13833424..13834248; name=RpII33-PA; dbxref=FlyBase:FBpp0080121,GB_protein:AAF53342.1,FlyBase_Annotation_IDs:CG7885-PA,FlyBase:FBgn0026373; MD5=40cb92726a1c0bf71b6ec214c86fcaf7; parent=FBtr0080544; release=r4.3; species=Dmel; length=275;;>RpII33-PB type=protein; loc=2L:13833424..13833830; name=RpII33-PB; dbxref=FlyBase:FBpp0080122,GB_protein:AAN10853.1,FlyBase_Annot…	10.5	31.243	275	7	3	3	317740	823860
613	cul-4-PA	>cul-4-PA type=protein; loc=2R:complement(3614627..3617662); name=cul-4-PA; dbxref=FlyBase:FBpp0087897,GB_protein:AAF59135.2,FlyBase_Annotation_IDs:CG8711-PA,FlyBase:FBgn0033260; MD5=6eb4adf4fd09110223bb409b4f68ee90; parent=FBtr0088821; release=r4.3; species=Dmel; length=821;	1.6	94.407	821	4.5	2	2	314210	241350
710	Gnf1-PB;Gnf1-PA	>Gnf1-PB type=protein; loc=3R:732436..735645; name=Gnf1-PB; dbxref=FlyBase_Annotation_IDs:CG1119-PB,GB_protein:AAX52937.1,FlyBase:FBpp0099511,FlyBase:FBgn0004913; MD5=f78bd298bdf7563bc4c9184862f6d20b; parent=FBtr0100159; release=r4.3; species=Dmel; length=1008;;>Gnf1-PA type=protein; loc=3R:732436..735645; name=Gnf1-PA; dbxref=FlyBase:FBpp0078478,GB_protein:AAF52082.1,FlyBase_Annotation_IDs:CG111…	2.9	111.35	1008	5.11	5	4	311820	282360
962	pit-PA;pit-PB	>pit-PA type=protein; loc=3R:17861557..17864002; name=pit-PA; dbxref=FlyBase:FBpp0083573,GB_protein:AAF55951.2,FlyBase_Annotation_IDs:CG6375-PA,FlyBase:FBgn0025140; MD5=5f5811599cc1bddcf0acadec426990a8; parent=FBtr0084175; release=r4.3; species=Dmel; length=680;;>pit-PB type=protein; loc=3R:17861557..17864002; name=pit-PB; dbxref=FlyBase:FBpp0083572,GB_protein:AAN13900.2,FlyBase_Annotation_IDs:CG…	7.2	76.927	680	5	3	4	311350	303770
234	CG1637-PC	>CG1637-PC type=protein; loc=X:complement(10715925..10722771); name=CG1637-PC; dbxref=FlyBase:FBpp0073263,GB_protein:AAF47969.1,FlyBase_Annotation_IDs:CG1637-PC,FlyBase:FBgn0030245; MD5=77e9ca56ed201b89d83823c05974b6bb; parent=FBtr0073407; release=r4.3; species=Dmel; length=450;	4.7	51.878	450	5.5	4	2	311250	257300
1085	Rpn11-PA	>Rpn11-PA type=protein; loc=2L:complement(5058518..5059550); name=Rpn11-PA; dbxref=FlyBase:FBpp0078664,GB_protein:AAF52215.1,FlyBase_Annotation_IDs:CG18174-PA,FlyBase:FBgn0028694; MD5=20993a30a8db7fb1dd94a870c167b0e1; parent=FBtr0079027; release=r4.3; species=Dmel; length=308;	16.9	34.4	308	7.2	3	2	310980	587250
601	Cortactin-PA	>Cortactin-PA type=protein; loc=3R:complement(16887951..16889786); name=Cortactin-PA; dbxref=FlyBase:FBpp0083441,GB_protein:AAF55840.1,FlyBase_Annotation_IDs:CG3637-PA,FlyBase:FBgn0025865; MD5=f9df6ebf38c67c333b6d660cdc9e6f5a; parent=FBtr0084039; release=r4.3; species=Dmel; length=559;	5.5	61.082	559	6.33	5	4	310960	273520
473	CG6783-PC;CG6783-PB;CG6783-PA	>CG6783-PC type=protein; loc=3R:complement(7386799..7392709); name=CG6783-PC; dbxref=FlyBase_Annotation_IDs:CG6783-PC,GB_protein:AAN13511.1,FlyBase:FBpp0099728,FlyBase:FBgn0037913; MD5=018876477e4aae9423291f9f89aabc1f; parent=FBtr0100323; release=r4.3; species=Dmel; length=157;;>CG6783-PB type=protein; loc=3R:complement(7390046..7392709); name=CG6783-PB; dbxref=FlyBase_Annotation_IDs:CG6783-PB,GB…	19.7	17.137	157	8.31	5	8	309060	347400
634	dod-PA	>dod-PA type=protein; loc=X:21156127..21157104; name=dod-PA; dbxref=FlyBase:FBpp0076894,GB_protein:AAF50829.1,FlyBase_Annotation_IDs:CG17051-PA,FlyBase:FBgn0015379; MD5=8ee14a2f38036555182679de15b83fe1; parent=FBtr0077193; release=r4.3; species=Dmel; length=166;	34.3	18.376	166	8.86	3	4	309000	307130
363	CG3714-PB;CG3714-PC;CG3714-PD;CG3714-PE;CG3714-PA	>CG3714-PB type=protein; loc=2L:complement(4189945..4196565); name=CG3714-PB; dbxref=FlyBase:FBpp0077171,GB_protein:AAN11169.1,FlyBase_Annotation_IDs:CG3714-PB,FlyBase:FBgn0031589; MD5=2827509fc43cae0b93ba75accb206145; parent=FBtr0077482; release=r4.3; species=Dmel; length=667;;>CG3714-PC type=protein; loc=2L:complement(4189945..4196565); name=CG3714-PC; dbxref=FlyBase:FBpp0077168,GB_protein:AAN1…	4.2	73.97	667	5	3	2	308840	175330
386	CG4164-PA	>CG4164-PA type=protein; loc=2L:453262..454382; name=CG4164-PA; dbxref=FlyBase:FBpp0077720,GB_protein:AAF51493.1,FlyBase_Annotation_IDs:CG4164-PA,FlyBase:FBgn0031256; MD5=76f6f7bc06412e4896f330dacff740ad; parent=FBtr0078060; release=r4.3; species=Dmel; length=354;	11	40.211	354	6.33	4	2	308620	489350
1221	Treh-PB	>Treh-PB type=protein; loc=2R:16592865..16594533; name=Treh-PB; dbxref=FlyBase:FBpp0071467,GB_protein:AAF46669.1,FlyBase_Annotation_IDs:CG9364-PB,FlyBase:FBgn0003748; MD5=889f1c0b1d7ee7ca4983800d2e4d8567; parent=FBtr0071538; release=r4.3; species=Dmel; length=515;	1.7	58.721	515	4.5	2		306820	0
300	CG30185-PA	>CG30185-PA type=protein; loc=2R:19051699..19052374; name=CG30185-PA; dbxref=FlyBase:FBpp0071969,GB_protein:AAM68253.1,FlyBase_Annotation_IDs:CG30185-PA,FlyBase:FBgn0050185; MD5=b89205b8efa068831f0a96a9d9f214ca; parent=FBtr0072060; release=r4.3; species=Dmel; length=179;	14.5	19.979	179	8.33	4	2	306480	254980
161	CG12079-PA	>CG12079-PA type=protein; loc=3L:complement(3142092..3143004); name=CG12079-PA; dbxref=FlyBase:FBpp0072975,GB_protein:AAF47723.1,FlyBase_Annotation_IDs:CG12079-PA,FlyBase:FBgn0035404; MD5=8f16f67e9cd912ceb0c0243613d37f0c; parent=FBtr0073113; release=r4.3; species=Dmel; length=265;	14.7	29.971	265	8	3	3	305950	205510
499	CG7637-PA	>CG7637-PA type=protein; loc=2R:complement(6326527..6326783); name=CG7637-PA; dbxref=FlyBase:FBpp0087347,GB_protein:AAF58753.1,FlyBase_Annotation_IDs:CG7637-PA,FlyBase:FBgn0033548; MD5=dbbc7ab535b4aa22e22263237f632e04; parent=FBtr0088252; release=r4.3; species=Dmel; length=64;	42.2	7.6337	64	9	3	2	305790	190230
446	CG5941-PA	>CG5941-PA type=protein; loc=X:5883205..5884190; name=CG5941-PA; dbxref=FlyBase:FBpp0070832,GB_protein:AAF46114.1,FlyBase_Annotation_IDs:CG5941-PA,FlyBase:FBgn0029833; MD5=f90b542dc08986b0e2fbd1ab2de51565; parent=FBtr0070867; release=r4.3; species=Dmel; length=182;	11.5	20.348	182	8.25	3	1	301900	73232
404	CG4679-PA	>CG4679-PA type=protein; loc=2R:complement(8753224..8755233); name=CG4679-PA; dbxref=FlyBase:FBpp0086872,GB_protein:AAF58398.1,FlyBase_Annotation_IDs:CG4679-PA,FlyBase:FBgn0033816; MD5=ee9cb8ac5524d167041a87ca013673e5; parent=FBtr0087759; release=r4.3; species=Dmel; length=652;	8	74.206	652	4.86	3	4	299030	314790
570	CG9684-PA	>CG9684-PA type=protein; loc=3R:complement(4185820..4188196); name=CG9684-PA; dbxref=GB_protein:AAF54236.2,FlyBase_Annotation_IDs:CG9684-PA,GB_protein:AAF54236.1,FlyBase:FBpp0081342,FlyBase:FBgn0037583; MD5=e85f33a2374c102b978b98606345e2c8; parent=FBtr0081853; release=r4.3; species=Dmel; length=642;	6.9	71.907	642	5.38	5	3	298760	249100
1188	Tbp-1-PA	>Tbp-1-PA type=protein; loc=3R:19578736..19580140; name=Tbp-1-PA; dbxref=FlyBase:FBpp0083843,GB_protein:AAF56177.1,FlyBase_Annotation_IDs:CG10370-PA,FlyBase:FBgn0028684; MD5=d644ae57f045a0329802b0442d8a3e33; parent=FBtr0084452; release=r4.3; species=Dmel; length=428;	2.3	47.806	428	6	1	1	297840	288390
626	dia-PA;dia-PB	>dia-PA type=protein; loc=2L:20748119..20754180; name=dia-PA; dbxref=FlyBase:FBpp0080940,GB_protein:AAF53922.1,FlyBase_Annotation_IDs:CG1768-PA,FlyBase:FBgn0011202; MD5=66a86761227d34ea4e69d81310ccb907; parent=FBtr0081410; release=r4.3; species=Dmel; length=1091;;>dia-PB type=protein; loc=2L:20748119..20754180; name=dia-PB; dbxref=FlyBase:FBpp0080941,GB_protein:AAN11087.1,FlyBase_Annotation_IDs:C…	3.3	123.17	1091	4.56	4	5	297640	288840
1155	Smn-PA	>Smn-PA type=protein; loc=3L:complement(16545764..16546441); name=Smn-PA; dbxref=FlyBase:FBpp0075153,GB_protein:AAF49446.1,FlyBase_Annotation_IDs:CG16725-PA,FlyBase:FBgn0036641; MD5=028eba6f0c5b21693a7d41a67e1df27e; parent=FBtr0075395; release=r4.3; species=Dmel; length=226;	4.4	24.621	226	7	1	1	297420	464570
1139	Sec61beta-PA	>Sec61beta-PA type=protein; loc=2R:10133763..10134181; name=Sec61beta-PA; dbxref=FlyBase:FBpp0086627,GB_protein:AAF58229.1,FlyBase_Annotation_IDs:CG10130-PA,FlyBase:FBgn0010638; MD5=dda0849466ba544ef2bb58b8abb2d37e; parent=FBtr0087498; release=r4.3; species=Dmel; length=100;	10	10.246	100	9	1	1	297180	379210
1034	rin-PA;rin-PB;rin-PC;rin-PD;rin-PE	>rin-PA type=protein; loc=3R:9474791..9477285; name=rin-PA; dbxref=GB_protein:AAF54965.3,FlyBase_Annotation_IDs:CG9412-PA,GB_protein:AAF54965.2,FlyBase:FBpp0082264,FlyBase:FBgn0015778; MD5=3d141bc378bcfd81dcc7417d76d5dc94; parent=FBtr0082796; release=r4.3; species=Dmel; length=690;;>rin-PB type=protein; loc=3R:9474791..9477285; name=rin-PB; dbxref=FlyBase:FBpp0082265,GB_protein:AAG22151.2,FlyBase…	5.7	74.942	690	6	11	10	295030	1143200
887	msps-PA	>msps-PA type=protein; loc=3R:11877867..11885538; name=msps-PA; dbxref=FlyBase:FBpp0082678,GB_protein:AAF55269.2,FlyBase_Annotation_IDs:CG5000-PA,FlyBase:FBgn0027948; MD5=7a40efb4c0b7ee93492253a84341fa1f; parent=FBtr0083224; release=r4.3; species=Dmel; length=2049;	3.1	226.74	2049	2.91	4	7	290620	581850
288	CG2556-PA	>CG2556-PA type=protein; loc=X:12331510..12349993; name=CG2556-PA; dbxref=FlyBase:FBpp0073485,GB_protein:AAF48170.1,FlyBase_Annotation_IDs:CG2556-PA,FlyBase:FBgn0030396; MD5=30a1051474687eba041b3f3a13f28ae6; parent=FBtr0073652; release=r4.3; species=Dmel; length=470;	2.3	50.907	470	7.5	2	2	288990	299600
408	CG4849-PA	>CG4849-PA type=protein; loc=3R:23789410..23792629; name=CG4849-PA; dbxref=FlyBase:FBpp0084626,GB_protein:AAF56769.1,FlyBase_Annotation_IDs:CG4849-PA,FlyBase:FBgn0039566; MD5=85e35ef6a1004e5b1f4f810cda20d1d5; parent=FBtr0085257; release=r4.3; species=Dmel; length=975;	3	110.65	975	4	2	1	288840	78441
424	CG5261-PB;CG5261-PA	>CG5261-PB type=protein; loc=2L:7427201..7429869; name=CG5261-PB; dbxref=FlyBase:FBpp0079072,GB_protein:AAF52514.1,FlyBase_Annotation_IDs:CG5261-PB,FlyBase:FBgn0031912; MD5=3762d6d5ec09601d1fc18b1ce4b69f3d; parent=FBtr0079444; release=r4.3; species=Dmel; length=512;;>CG5261-PA type=protein; loc=2L:7428159..7429869; name=CG5261-PA; dbxref=FlyBase:FBpp0079073,GB_protein:AAF52515.1,FlyBase_Annotatio…	5.1	54.251	512	5.86	4	3	288620	376680
1252	VhaM9.7-2-PA	>VhaM9.7-2-PA type=protein; loc=3L:21473829..21474233; name=VhaM9.7-2-PA; dbxref=FlyBase:FBpp0078025,GB_protein:AAF51743.2,FlyBase_Annotation_IDs:CG7625-PA,FlyBase:FBgn0028663; MD5=8a18eb3bf68095b8248725fd549644de; parent=FBtr0078369; release=r4.3; species=Dmel; length=89;	28.1	10.063	89	9	4	4	287910	521950
414	CG4972-PA	>CG4972-PA type=protein; loc=2L:10314914..10317294; name=CG4972-PA; dbxref=FlyBase:FBpp0079578,GB_protein:AAF52909.2,FlyBase_Annotation_IDs:CG4972-PA,FlyBase:FBgn0032217; MD5=3bcf5b5da320cf9e0cd6a8a18e296103; parent=FBtr0079988; release=r4.3; species=Dmel; length=561;	4.8	63.14	561	5	3	2	286580	182030
996	Rab11-PA;Rab11-PB	>Rab11-PA type=protein; loc=3R:16937538..16941103; name=Rab11-PA; dbxref=FlyBase:FBpp0083413,GB_protein:AAF55850.1,FlyBase_Annotation_IDs:CG5771-PA,FlyBase:FBgn0015790; MD5=608b0fc524be645bdac46a8d93c4e52b; parent=FBtr0084010; release=r4.3; species=Dmel; length=214;;>Rab11-PB type=protein; loc=3R:16937538..16941103; name=Rab11-PB; dbxref=FlyBase:FBpp0083414,GB_protein:AAN13849.1,FlyBase_Annotatio…	40.2	24.245	214	7.19	7	9	286510	1341100
72	beta'Cop-PA	>beta'Cop-PA type=protein; loc=2L:13379022..13382178; name=beta'Cop-PA; dbxref=FlyBase:FBpp0080048,GB_protein:AAF53294.2,FlyBase_Annotation_IDs:CG6699-PA,FlyBase:FBgn0025724; MD5=4642d653163872c0bb3f07e4fd6b6fd0; parent=FBtr0080469; release=r4.3; species=Dmel; length=914;	3.3	102.71	914	1	2	3	285680	115570
216	CG14796-PA	>CG14796-PA type=protein; loc=X:complement(1408550..1414328); name=CG14796-PA; dbxref=FlyBase:FBpp0070274,GB_protein:AAF45644.1,FlyBase_Annotation_IDs:CG14796-PA,FlyBase:FBgn0025390; MD5=cb922b608a4d1677852330b9e1ce9121; parent=FBtr0070284; release=r4.3; species=Dmel; length=1795;	1.7	194.46	1795	4.62	4	4	285320	375180
880	mRpS25-PA	>mRpS25-PA type=protein; loc=X:complement(14416124..14416830); name=mRpS25-PA; dbxref=FlyBase:FBpp0073762,GB_protein:AAF48377.1,FlyBase_Annotation_IDs:CG14413-PA,FlyBase:FBgn0030572; MD5=383220f5ac9ac0e7e938520087489f62; parent=FBtr0073945; release=r4.3; species=Dmel; length=167;	24	19.157	167	9	3	1	284950	133840
1009	Rap2l-PA;Rap2l-PB	>Rap2l-PA type=protein; loc=2R:19571039..19572937; name=Rap2l-PA; dbxref=FlyBase:FBpp0072086,FlyBase_Annotation_IDs:CG3204-PA,GB_protein:AAF47155.1,FlyBase:FBgn0025806; MD5=1dbd60d757d826788518dd110047badc; parent=FBtr0072177; release=r4.3; species=Dmel; length=182;;>Rap2l-PB type=protein; loc=2R:19571039..19571221; name=Rap2l-PB; dbxref=FlyBase:FBpp0100041,FlyBase_Annotation_IDs:CG3204-PB,GB_pro…	12.6	20.45	182	8.5	4	4	284940	327810
238	CG16935-PA	>CG16935-PA type=protein; loc=2R:complement(9376341..9377749); name=CG16935-PA; dbxref=GB_protein:AAF58322.2,FlyBase_Annotation_IDs:CG16935-PA,GB_protein:AAF58322.1,FlyBase:FBpp0086748,FlyBase:FBgn0033883; MD5=274ef599e32ae0fd0b8f3b131509e664; parent=FBtr0087622; release=r4.3; species=Dmel; length=357;	7.3	39.111	357	6.5	2	2	284440	407720
174	CG1244-PA;CG1244-PB;CG1244-PC;CG1244-PD;CG1244-PE;CG1244-PF	>CG1244-PA type=protein; loc=3L:2620665..2624545; name=CG1244-PA; dbxref=FlyBase:FBpp0072809,GB_protein:AAG22230.1,FlyBase_Annotation_IDs:CG1244-PA,FlyBase:FBgn0035357; MD5=aac77aed4570c18164f2eaa077a59ccd; parent=FBtr0072932; release=r4.3; species=Dmel; length=1152;;>CG1244-PB type=protein; loc=3L:2620665..2624545; name=CG1244-PB; dbxref=FlyBase:FBpp0072810,GB_protein:AAF47669.1,FlyBase_Annotati…	2.4	124.06	1152	8.25	3	1	283670	178190
484	CG7185-PA	>CG7185-PA type=protein; loc=3L:complement(8284981..8289084); name=CG7185-PA; dbxref=FlyBase:FBpp0076433,GB_protein:AAF50445.2,FlyBase_Annotation_IDs:CG7185-PA,FlyBase:FBgn0035872; MD5=b50dc447381cbe79a2eb9c4f09e58771; parent=FBtr0076710; release=r4.3; species=Dmel; length=652;	3.8	71.094	652	8	3	3	281320	181980
531	CG8611-PB;CG8611-PA	>CG8611-PB type=protein; loc=X:complement(17248321..17255979); name=CG8611-PB; dbxref=FlyBase:FBpp0074214,GB_protein:AAO41693.1,FlyBase_Annotation_IDs:CG8611-PB,FlyBase:FBgn0027602; MD5=6c4c6cb2013cb4eff03dc39974da579e; parent=FBtr0074440; release=r4.3; species=Dmel; length=975;;>CG8611-PA type=protein; loc=X:complement(17248321..17255979); name=CG8611-PA; dbxref=FlyBase:FBpp0074213,GB_protein:AA…	1.9	107.97	975	4.4	4	1	280640	70906
490	CG7359-PA	>CG7359-PA type=protein; loc=X:663306..664320; name=CG7359-PA; dbxref=FlyBase:FBpp0070136,GB_protein:AAF45554.1,FlyBase_Annotation_IDs:CG7359-PA,FlyBase:FBgn0025617; MD5=4f0e6f6167c4fbc02aad2ebd7a0f1026; parent=FBtr0070141; release=r4.3; species=Dmel; length=211;	19.9	24.646	211	7.82	4	7	278800	672850
716	GstD1-PA;GstD1-PB	>GstD1-PA type=protein; loc=3R:complement(8193667..8194293); name=GstD1-PA; dbxref=FlyBase:FBpp0082077,GB_protein:AAF54786.1,FlyBase_Annotation_IDs:CG10045-PA,FlyBase:FBgn0001149; MD5=0832b5b9e4e7e5b4df7a9fd8b74397c5; parent=FBtr0082607; release=r4.3; species=Dmel; length=209;;>GstD1-PB type=protein; loc=3R:complement(8193667..8194293); name=GstD1-PB; dbxref=FlyBase:FBpp0099824,FlyBase_Annotation…	12	23.866	209	7.6	3	2	278700	119790
366	CG3756-PA	>CG3756-PA type=protein; loc=2L:4969085..4970143; name=CG3756-PA; dbxref=FlyBase:FBpp0078633,GB_protein:AAF52185.1,FlyBase_Annotation_IDs:CG3756-PA,FlyBase:FBgn0031657; MD5=37789b8c40f59327a400171776c519e2; parent=FBtr0078994; release=r4.3; species=Dmel; length=333;	3	38.137	333	6.33	2	1	275900	233010
897	muskelin-PA;muskelin-PB	>muskelin-PA type=protein; loc=2R:complement(8144938..8148063); name=muskelin-PA; dbxref=FlyBase:FBpp0086999,GB_protein:AAF58483.2,FlyBase_Annotation_IDs:CG8811-PA,FlyBase:FBgn0033757; MD5=e43a61f2c353299342bee52eea71ecbe; parent=FBtr0087886; release=r4.3; species=Dmel; length=853;;>muskelin-PB type=protein; loc=2R:complement(8144938..8148063); name=muskelin-PB; dbxref=FlyBase:FBpp0086998,GB_prot…	2.3	97.508	853	4.25	3	1	275860	213700
316	CG31184-PA	>CG31184-PA type=protein; loc=3R:19822240..19822661; name=CG31184-PA; dbxref=FlyBase:FBpp0083893,GB_protein:AAN13967.1,FlyBase_Annotation_IDs:CG31184-PA,FlyBase:FBgn0051184; MD5=ba54122b712849ebb154f80a1b28aa78; parent=FBtr0084505; release=r4.3; species=Dmel; length=103;	21.4	11.857	103	9	1	1	275180	269670
653	eIF2B-epsilon-PA;eIF2B-epsilon-PB	>eIF2B-epsilon-PA type=protein; loc=X:complement(1776711..1778979); name=eIF2B-epsilon-PA; dbxref=FlyBase:FBpp0070336,GB_protein:AAF45695.1,FlyBase_Annotation_IDs:CG3806-PA,FlyBase:FBgn0023512; MD5=c31b38c6c3edcce09796c10a4bb2177e; parent=FBtr0070350; release=r4.3; species=Dmel; length=669;;>eIF2B-epsilon-PB type=protein; loc=X:complement(1776711..1778979); name=eIF2B-epsilon-PB; dbxref=FlyBase:F…	3.3	75.018	669	5	2		271180	0
1137	sdk-PC;sdk-PA;sdk-PB;sdk-PD	>sdk-PC type=protein; loc=X:544520..604449; name=sdk-PC; dbxref=FlyBase:FBpp0070126,GB_protein:AAN09028.5,GB_protein:AAN09028.3,FlyBase_Annotation_IDs:CG5227-PC,GB_protein:AAN09028.4,GB_protein:AAN09028.2,FlyBase:FBgn0021764; MD5=961ee4a806057f0d70ba28fc44dc94a7; parent=FBtr0070131; release=r4.3; species=Dmel; length=2232;;>sdk-PA type=protein; loc=X:544520..604449; name=sdk-PA; dbxref=FlyBase:FB…	1.1	247.17	2232	1	2		270590	0
533	CG8677-PA	>CG8677-PA type=protein; loc=2L:21209145..21220435; name=CG8677-PA; dbxref=FlyBase:FBpp0081006,GB_protein:AAF53983.2,FlyBase_Annotation_IDs:CG8677-PA,FlyBase:FBgn0026577; MD5=bf93efb9c0f9147f61054c97c2a7bbc4; parent=FBtr0081477; release=r4.3; species=Dmel; length=2759;	1	303.55	2759	5	1	2	270380	400800
81	Bj1-PA;Bj1-PB;Bj1-PC	>Bj1-PA type=protein; loc=3L:complement(5904529..5906228); name=Bj1-PA; dbxref=FlyBase:FBpp0076782,GB_protein:AAF50726.1,FlyBase_Annotation_IDs:CG10480-PA,FlyBase:FBgn0002638; MD5=6c9334f936e3fe120d1c99d3141c7487; parent=FBtr0077074; release=r4.3; species=Dmel; length=547;;>Bj1-PB type=protein; loc=3L:complement(5904529..5906228); name=Bj1-PB; dbxref=FlyBase:FBpp0076783,GB_protein:AAF50727.1,FlyB…	4.2	58.85	547	5	2	2	269690	184160
731	Hrb87F-PA;Hrb87F-PB	>Hrb87F-PA type=protein; loc=3R:complement(9484192..9486109); name=Hrb87F-PA; dbxref=FlyBase:FBpp0082316,GB_protein:AAF54967.1,FlyBase_Annotation_IDs:CG12749-PA,FlyBase:FBgn0004237; MD5=1d07be69479a573a56608e31e9576694; parent=FBtr0082851; release=r4.3; species=Dmel; length=385;;>Hrb87F-PB type=protein; loc=3R:complement(9484192..9486109); name=Hrb87F-PB; dbxref=FlyBase:FBpp0082317,GB_protein:AAN…	7.3	39.499	385	6.62	5	3	269040	452720
444	CG5903-PA	>CG5903-PA type=protein; loc=3R:complement(11971556..11972296); name=CG5903-PA; dbxref=FlyBase:FBpp0082733,GB_protein:AAF55278.1,FlyBase_Annotation_IDs:CG5903-PA,FlyBase:FBgn0038400; MD5=575af3b82ee951b582d9f327d1e6b01a; parent=FBtr0083281; release=r4.3; species=Dmel; length=226;	21.7	24.481	226	8	4	4	267640	429530
94	Caf1-PA	>Caf1-PA type=protein; loc=3R:11051615..11053065; name=Caf1-PA; dbxref=FlyBase:FBpp0082511,GB_protein:AAF55146.1,FlyBase_Annotation_IDs:CG4236-PA,FlyBase:FBgn0015610; MD5=57912fa6a19e9ac02e113f56e7521f06; parent=FBtr0083052; release=r4.3; species=Dmel; length=430;	5.8	48.634	430	5.75	2	2	266500	120710
985	Prosbeta3-PA	>Prosbeta3-PA type=protein; loc=3R:complement(4831179..4831793); name=Prosbeta3-PA; dbxref=FlyBase:FBpp0081488,GB_protein:AAF54320.1,FlyBase_Annotation_IDs:CG11981-PA,FlyBase:FBgn0026380; MD5=da26ef1a63faed6bd81accf1b43b8670; parent=FBtr0082010; release=r4.3; species=Dmel; length=205;	22	23.234	205	8	4	4	266200	306590
151	CG11837-PA	>CG11837-PA type=protein; loc=3R:24875322..24876365; name=CG11837-PA; dbxref=FlyBase:FBpp0084729,GB_protein:AAF56847.1,FlyBase_Annotation_IDs:CG11837-PA,FlyBase:FBgn0039627; MD5=bad9377e577f5052b392536905c4b16e; parent=FBtr0085360; release=r4.3; species=Dmel; length=306;	7.5	35.048	306	7	2	2	265300	338220
559	CG9461-PA	>CG9461-PA type=protein; loc=3R:complement(5630614..5634404); name=CG9461-PA; dbxref=FlyBase:FBpp0081633,GB_protein:AAF54459.1,FlyBase_Annotation_IDs:CG9461-PA,FlyBase:FBgn0037760; MD5=b9bea12fad1f3d417ba6c2f3d5399387; parent=FBtr0082155; release=r4.3; species=Dmel; length=1182;	2.9	124.61	1182	4	2		264910	0
555	CG9328-PA;CG9328-PB	>CG9328-PA type=protein; loc=2L:20797906..20801302; name=CG9328-PA; dbxref=FlyBase:FBpp0080945,GB_protein:AAF53926.1,FlyBase_Annotation_IDs:CG9328-PA,FlyBase:FBgn0032886; MD5=2fe614203818c358ec016a1e672aee49; parent=FBtr0081416; release=r4.3; species=Dmel; length=180;;>CG9328-PB type=protein; loc=2L:20800799..20801302; name=CG9328-PB; dbxref=FlyBase:FBpp0080944,GB_protein:AAN11091.1,FlyBase_Annot…	6.1	20.063	180	8.75	3	1	264450	120850
699	Gbeta13F-PA;Gbeta13F-PB;Gbeta13F-PC;Gbeta13F-PD;Gbeta13F-PE;Gbeta13F-PF	>Gbeta13F-PA type=protein; loc=X:15695711..15696730; name=Gbeta13F-PA; dbxref=FlyBase:FBpp0073921,GB_protein:AAF48530.1,FlyBase_Annotation_IDs:CG10545-PA,FlyBase:FBgn0001105; MD5=fa40dba61b9c9701457fcc781f1988b2; parent=FBtr0074107; release=r4.3; species=Dmel; length=340;;>Gbeta13F-PB type=protein; loc=X:15695711..15696730; name=Gbeta13F-PB; dbxref=FlyBase:FBpp0073920,GB_protein:AAN09370.1,FlyBas…	12.4	37.133	340	7	4	4	264130	578080
331	CG32075-PA	>CG32075-PA type=protein; loc=3L:complement(11036724..11038607); name=CG32075-PA; dbxref=FlyBase:FBpp0075969,GB_protein:AAN11895.1,FlyBase_Annotation_IDs:CG32075-PA,FlyBase:FBgn0052075; MD5=211cc4ddce8929eb7277130fff3f1be1; parent=FBtr0076240; release=r4.3; species=Dmel; length=541;	3.9	61.785	541	6	2	1	262630	69399
269	CG1863-PB;CG1863-PA	>CG1863-PB type=protein; loc=2R:complement(5106201..5109087); name=CG1863-PB; dbxref=FlyBase:FBpp0088680,GB_protein:AAS64887.1,FlyBase_Annotation_IDs:CG1863-PB,FlyBase:FBgn0033435; MD5=65a7cdb9d10555e39ab4dac39e5cb5d8; parent=FBtr0089739; release=r4.3; species=Dmel; length=869;;>CG1863-PA type=protein; loc=2R:complement(5106747..5109087); name=CG1863-PA; dbxref=FlyBase:FBpp0088681,GB_protein:AAF5…	4.4	98.325	869	3.12	4	4	261990	584690
91	bur-PA	>bur-PA type=protein; loc=2L:complement(21162470..21165253); name=bur-PA; dbxref=FlyBase:FBpp0081025,GB_protein:AAF53975.2,FlyBase_Annotation_IDs:CG9242-PA,FlyBase:FBgn0000239; MD5=7a5a9068cf7cdb6533e4b90e6594f961; parent=FBtr0081497; release=r4.3; species=Dmel; length=677;	5.5	76.116	677	5	3	1	261790	110940
2	14-3-3zeta-PA;14-3-3zeta-PB;14-3-3zeta-PG;14-3-3zeta-PH;14-3-3zeta-PI;14-3-3zeta-PC;14-3-3zeta-PF	>14-3-3zeta-PA type=protein; loc=2R:5616161..5619432; name=14-3-3zeta-PA; dbxref=FlyBase_Annotation_IDs:CG17870-PA,GB_protein:AAF58843.3,FlyBase:FBpp0087501,FlyBase:FBgn0004907; MD5=c0cf7f1b1a36a7ad910e39ad294a47c6; parent=FBtr0088413; release=r4.3; species=Dmel; length=248;;>14-3-3zeta-PB type=protein; loc=2R:5616161..5619432; name=14-3-3zeta-PB; dbxref=FlyBase_Annotation_IDs:CG17870-PB,GB_prote…	4.4	28.282	248	8	1	1	261340	456230
947	Ost48-PA	>Ost48-PA type=protein; loc=X:complement(9002232..9003652); name=Ost48-PA; dbxref=FlyBase:FBpp0071279,GB_protein:AAF46453.1,FlyBase_Annotation_IDs:CG9022-PA,FlyBase:FBgn0014868; MD5=1bed9989bd15e38ed422ca79b5f6c5f9; parent=FBtr0071344; release=r4.3; species=Dmel; length=449;	8.9	49.98	449	6	3	3	261210	369870
44	Ard1-PA;Ard1-PB;Ard1-PC;Ard1-PD;Ard1-PE	>Ard1-PA type=protein; loc=3L:9947223..9947810; name=Ard1-PA; dbxref=FlyBase:FBpp0076077,GB_protein:AAF50178.1,FlyBase_Annotation_IDs:CG11989-PA,FlyBase:FBgn0036064; MD5=afa96901a1b337cd06bbbdcfddad55b0; parent=FBtr0076348; release=r4.3; species=Dmel; length=196;;>Ard1-PB type=protein; loc=3L:9947223..9947810; name=Ard1-PB; dbxref=FlyBase:FBpp0076078,GB_protein:AAN11941.1,FlyBase_Annotation_IDs:C…	11.7	22.324	196	8	2	2	261170	249290
1208	torp4a-PA	>torp4a-PA type=protein; loc=X:complement(4493925..4495002); name=torp4a-PA; dbxref=FlyBase:FBpp0070658,GB_protein:AAF45969.2,FlyBase_Annotation_IDs:CG3024-PA,FlyBase:FBgn0025615; MD5=e68ad3ad829a5d83fe2fa56d7be97379; parent=FBtr0070690; release=r4.3; species=Dmel; length=340;	19.7	38.17	340	7	3	5	259250	946870
770	jar-PB	>jar-PB type=protein; loc=3R:complement(20079043..20084963); name=jar-PB; dbxref=FlyBase_Annotation_IDs:CG5695-PB,GB_protein:AAN13992.1,FlyBase:FBpp0084020,FlyBase:FBgn0011225; MD5=d3979cbc9d0db6907e13282c8ddc7543; parent=FBtr0084636; release=r4.3; species=Dmel; length=1253;	0.8	143.3	1253	3.33	2	1	253170	324810
1261	wal-PA;wal-PB	>wal-PA type=protein; loc=2R:complement(7204989..7206626); name=wal-PA; dbxref=FlyBase:FBpp0087186,GB_protein:AAF58627.1,FlyBase_Annotation_IDs:CG8996-PA,FlyBase:FBgn0010516; MD5=28de8d5cb126e2c2d9cc5eb3d1d414a6; parent=FBtr0088082; release=r4.3; species=Dmel; length=330;;>wal-PB type=protein; loc=2R:complement(7204989..7206626); name=wal-PB; dbxref=FlyBase:FBpp0087187,GB_protein:AAM68717.1,FlyBa…	20	34.181	330	7	5	7	250500	470720
186	CG13096-PA	>CG13096-PA type=protein; loc=2L:complement(8509378..8511768); name=CG13096-PA; dbxref=FlyBase:FBpp0079306,GB_protein:AAF52687.1,FlyBase_Annotation_IDs:CG13096-PA,FlyBase:FBgn0032050; MD5=4c826591bd49b026a3055339dad3b8b6; parent=FBtr0079698; release=r4.3; species=Dmel; length=681;	2.9	74.363	681	4.75	2	2	248680	239810
430	CG5482-PA	>CG5482-PA type=protein; loc=2R:complement(14145065..14146487); name=CG5482-PA; dbxref=FlyBase:FBpp0085842,GB_protein:AAF57662.1,FlyBase_Annotation_IDs:CG5482-PA,FlyBase:FBgn0034368; MD5=885d787e58cf4fd4d8096ce76164b1d1; parent=FBtr0086661; release=r4.3; species=Dmel; length=397;	4	44.861	397	5.67	2	1	247170	317590
816	lat-PA;lat-PB	>lat-PA type=protein; loc=2R:complement(8718766..8721115); name=lat-PA; dbxref=FlyBase:FBpp0086881,GB_protein:AAF58411.1,FlyBase_Annotation_IDs:CG4088-PA,FlyBase:FBgn0005654; MD5=93b15682f79f020c5f9c95d00cf4a724; parent=FBtr0087768; release=r4.3; species=Dmel; length=721;;>lat-PB type=protein; loc=2R:complement(8718766..8721115); name=lat-PB; dbxref=FlyBase:FBpp0086882,GB_protein:AAM68599.1,FlyBa…	4.4	82.253	721	5	2		244820	0
45	aret-PB;aret-PC;aret-PA;bru-2-PD;bru-2-PA;bru-2-PC;aret-PD	>aret-PB type=protein; loc=2L:12241080..12310947; name=aret-PB; dbxref=FlyBase:FBpp0079926,GB_protein:AAN10810.1,FlyBase_Annotation_IDs:CG31762-PB,FlyBase:FBgn0000114; MD5=17e6c1d73c90ad849aa973bb2a95bc5a; parent=FBtr0080344; release=r4.3; species=Dmel; length=810;;>aret-PC type=protein; loc=2L:12271265..12310947; name=aret-PC; dbxref=FlyBase:FBpp0079928,GB_protein:AAN10811.1,FlyBase_Annotation_I…	4.2	88.27	810	5.43	4	3	244500	203850
476	CG6854-PC;CG6854-PB	>CG6854-PC type=protein; loc=3L:15063610..15077953; name=CG6854-PC; dbxref=FlyBase:FBpp0075387,GB_protein:AAF49665.1,FlyBase_Annotation_IDs:CG6854-PC,FlyBase:FBgn0036478; MD5=1027d3ae429e8d0258fdf08f6ae43958; parent=FBtr0075634; release=r4.3; species=Dmel; length=627;;>CG6854-PB type=protein; loc=3L:15074064..15077953; name=CG6854-PB; dbxref=FlyBase:FBpp0075389,GB_protein:AAF49666.1,FlyBase_Annot…	3.7	69.447	627	5	2	1	243380	0
351	CG3394-PA;CG3394-PB	>CG3394-PA type=protein; loc=2R:19801821..19805588; name=CG3394-PA; dbxref=FlyBase:FBpp0072175,GB_protein:AAF47192.2,FlyBase_Annotation_IDs:CG3394-PA,FlyBase:FBgn0034999; MD5=e0bd9930fa86c77a00b1a079b5cdba10; parent=FBtr0072268; release=r4.3; species=Dmel; length=687;;>CG3394-PB type=protein; loc=2R:19803250..19805588; name=CG3394-PB; dbxref=FlyBase:FBpp0072176,GB_protein:AAM68309.1,FlyBase_Annot…	5.8	76.626	687	5	2	1	241530	70491
861	mRpL23-PA	>mRpL23-PA type=protein; loc=3L:complement(2356444..2356954); name=mRpL23-PA; dbxref=FlyBase:FBpp0072778,GB_protein:AAF47639.1,FlyBase_Annotation_IDs:CG1320-PA,FlyBase:FBgn0035335; MD5=a6b47e3ddf01e89baf28f366f1ceb3b8; parent=FBtr0072900; release=r4.3; species=Dmel; length=150;	24.7	17.877	150	9	4	3	240920	185490
522	CG8444-PA	>CG8444-PA type=protein; loc=3R:5086447..5087891; name=CG8444-PA; dbxref=FlyBase:FBpp0081458,GB_protein:AAF54350.1,FlyBase_Annotation_IDs:CG8444-PA,FlyBase:FBgn0037671; MD5=29aca4b851058ab8ba5b71910376ebb7; parent=FBtr0081978; release=r4.3; species=Dmel; length=320;	9.4	34.421	320	7.5	2	4	239350	544670
257	CG17768-PA	>CG17768-PA type=protein; loc=2L:complement(10403239..10403995); name=CG17768-PA; dbxref=FlyBase_Annotation_IDs:CG17768-PA,GB_protein:AAF52938.3,FlyBase:FBpp0099642,FlyBase:FBgn0032240; MD5=c78064f346eab59cbc97277897dd594e; parent=FBtr0100253; release=r4.3; species=Dmel; length=154;	14.3	16.954	154	9	4	4	236940	299450
244	CG17266-PA	>CG17266-PA type=protein; loc=2R:complement(2186889..2187503); name=CG17266-PA; dbxref=FlyBase:FBpp0085477,GB_protein:AAM70809.1,FlyBase_Annotation_IDs:CG17266-PA,FlyBase:FBgn0033089; MD5=0043e3f769931d1bfdf9b9297942a6ff; parent=FBtr0086144; release=r4.3; species=Dmel; length=183;	19.1	20.182	183	8.88	5	3	236910	221960
225	CG15293-PA	>CG15293-PA type=protein; loc=2L:complement(14108199..14109251); name=CG15293-PA; dbxref=FlyBase:FBpp0080177,GB_protein:AAF53376.1,FlyBase_Annotation_IDs:CG15293-PA,FlyBase:FBgn0028526; MD5=1a2bfd2132e389cf2f31e012e57d5341; parent=FBtr0080603; release=r4.3; species=Dmel; length=333;	12.3	36.698	333	6.67	2	4	235940	786780
205	CG14224-PA	>CG14224-PA type=protein; loc=X:19517938..19520000; name=CG14224-PA; dbxref=FlyBase:FBpp0074519,GB_protein:AAF49003.1,FlyBase_Annotation_IDs:CG14224-PA,FlyBase:FBgn0031057; MD5=3897ea93189b34cb09c0452404194680; parent=FBtr0074750; release=r4.3; species=Dmel; length=547;	8.2	58.836	547	5	3	3	235780	356560
455	CG6439-PA	>CG6439-PA type=protein; loc=3R:complement(17842713..17844755); name=CG6439-PA; dbxref=FlyBase:FBpp0083588,GB_protein:AAF55942.1,FlyBase_Annotation_IDs:CG6439-PA,FlyBase:FBgn0038922; MD5=65fb823f383e7f61910ebe1b99e5b313; parent=FBtr0084190; release=r4.3; species=Dmel; length=370;	6.2	40.381	370	6	2	2	234620	330590
1183	syd-PA;syd-PB	>syd-PA type=protein; loc=3L:complement(7900684..7909426); name=syd-PA; dbxref=FlyBase:FBpp0076483,GB_protein:AAF50505.2,FlyBase_Annotation_IDs:CG8110-PA,FlyBase:FBgn0024187; MD5=3df78a2c2d5a24eda6409713e5d265eb; parent=FBtr0076768; release=r4.3; species=Dmel; length=1227;;>syd-PB type=protein; loc=3L:complement(7900684..7907934); name=syd-PB; dbxref=GB_protein:AAN12032.2,FlyBase_Annotation_IDs:C…	2.8	136.71	1227	7.44	6	3	234590	375170
804	l(2)tid-PB;l(2)tid-PC;l(2)tid-PA	>l(2)tid-PB type=protein; loc=2R:19214754..19216455; name=l(2)tid-PB; dbxref=FlyBase:FBpp0088955,GB_protein:AAS64764.1,FlyBase_Annotation_IDs:CG5504-PB,FlyBase:FBgn0002174; MD5=866804247a35c34a361f9196cb09b5f0; parent=FBtr0089504; release=r4.3; species=Dmel; length=520;;>l(2)tid-PC type=protein; loc=2R:19214754..19216429; name=l(2)tid-PC; dbxref=FlyBase:FBpp0088954,GB_protein:AAS64765.1,FlyBase_A…	9.2	56.136	520	6	2	3	234580	410360
1133	SCAR-PA	>SCAR-PA type=protein; loc=2L:10977962..10981662; name=SCAR-PA; dbxref=FlyBase:FBpp0079737,GB_protein:AAF53042.1,FlyBase_Annotation_IDs:CG4636-PA,FlyBase:FBgn0041781; MD5=02a09f49f59f3566168548f921a5d34b; parent=FBtr0080148; release=r4.3; species=Dmel; length=613;	4.4	67.054	613	7.43	4	3	233440	214710
867	mRpL43-PA	>mRpL43-PA type=protein; loc=2R:19205824..19206526; name=mRpL43-PA; dbxref=FlyBase:FBpp0071993,GB_protein:AAF47047.1,FlyBase_Annotation_IDs:CG5479-PA,FlyBase:FBgn0034893; MD5=b97bd1c65b3afdff473bd31d9437e996; parent=FBtr0072084; release=r4.3; species=Dmel; length=192;	10.4	21.978	192	8	2	2	229870	325110
891	mts-PA	>mts-PA type=protein; loc=2L:7828052..7831803; name=mts-PA; dbxref=FlyBase:FBpp0079148,GB_protein:AAF52567.2,FlyBase_Annotation_IDs:CG7109-PA,FlyBase:FBgn0004177; MD5=785c6302230690e9d0d3637853552395; parent=FBtr0079525; release=r4.3; species=Dmel; length=309;	3.6	35.469	309	6.67	2	1	229510	207940
605	Cp18-PA	>Cp18-PA type=protein; loc=3L:8700782..8701471; name=Cp18-PA; dbxref=FlyBase:FBpp0076298,GB_protein:AAF50375.1,FlyBase_Annotation_IDs:CG6517-PA,FlyBase:FBgn0000357; MD5=a81abf7ae68fd91f1791c84d703a27c8; parent=FBtr0076571; release=r4.3; species=Dmel; length=172;	12.8	17.231	172	9	2	2	229400	244930
982	Pros35-PA	>Pros35-PA type=protein; loc=2L:10221443..10222405; name=Pros35-PA; dbxref=FlyBase:FBpp0079538,GB_protein:AAF52875.1,FlyBase_Annotation_IDs:CG4904-PA,FlyBase:FBgn0003151; MD5=886525974845f95b71998d3dd36cfb51; parent=FBtr0079948; release=r4.3; species=Dmel; length=279;	15.8	31.058	279	7	4	4	228550	400850
137	CG11015-PA	>CG11015-PA type=protein; loc=2L:6557903..6559042; name=CG11015-PA; dbxref=FlyBase:FBpp0078918,GB_protein:AAF52402.1,FlyBase_Annotation_IDs:CG11015-PA,FlyBase:FBgn0031830; MD5=e7613afadd5a9bbbda5b81dab4455c96; parent=FBtr0079288; release=r4.3; species=Dmel; length=120;	20	13.579	120	9	2	2	228440	261850
661	eIF4AIII-PA	>eIF4AIII-PA type=protein; loc=3R:4139060..4140432; name=eIF4AIII-PA; dbxref=FlyBase:FBpp0081324,GB_protein:AAF54221.1,FlyBase_Annotation_IDs:CG7483-PA,FlyBase:FBgn0037573; MD5=4f16f87bb2db6e9762ded7d42dd01615; parent=FBtr0081834; release=r4.3; species=Dmel; length=399;	2.5	45.644	399	5.2	3	2	227240	118780
172	CG12398-PA	>CG12398-PA type=protein; loc=X:complement(14745783..14747734); name=CG12398-PA; dbxref=FlyBase:FBpp0073793,GB_protein:AAF48404.1,FlyBase_Annotation_IDs:CG12398-PA,FlyBase:FBgn0030596; MD5=6b50c80f2f187c65d3aa712f6c690142; parent=FBtr0073976; release=r4.3; species=Dmel; length=633;	3.9	71.415	633	5	3	2	226800	152310
896	mus309-PA	>mus309-PA type=protein; loc=3R:complement(7562751..7567379); name=mus309-PA; dbxref=FlyBase:FBpp0081910,GB_protein:AAF54691.1,FlyBase_Annotation_IDs:CG6920-PA,FlyBase:FBgn0002906; MD5=05089244c4caff9d0c50ef36c8cba3a0; parent=FBtr0082434; release=r4.3; species=Dmel; length=1487;	1.3	166.08	1487	3.57	3	4	222080	421720
1025	REV_dup-PA	>REV_dup-PA type=protein; loc=2R:complement(10891802..10895262); name=dup-PA; dbxref=FlyBase:FBpp0086519,GB_protein:AAF58141.2,FlyBase_Annotation_IDs:CG8171-PA,FlyBase:FBgn0000996; MD5=22560b4e2a1f971f8b10db7e00b0597a; parent=FBtr0087387; release=r4.3; species=Dmel; length=743;	1.3	83.478	743	1.33	2	1	221570	108240
1194	thoc5-PA	>thoc5-PA type=protein; loc=2R:19461764..19463892; name=thoc5-PA; dbxref=FlyBase:FBpp0072056,GB_protein:AAF47114.2,FlyBase_Annotation_IDs:CG2980-PA,FlyBase:FBgn0034939; MD5=6e905ba230480d26384e6c74e2c315a3; parent=FBtr0072147; release=r4.3; species=Dmel; length=616;	2.3	70.888	616	5	1		221320	0
953	par-1-PG;par-1-PF;par-1-PC;par-1-PD;par-1-PM;par-1-PE;par-1-PH;par-1-PI;par-1-PJ;par-1-PO;par-1-PA;par-1-PB;par-1-PL;par-1-PN	>par-1-PG type=protein; loc=2R:14983834..14998267; name=par-1-PG; dbxref=FlyBase_Annotation_IDs:CG8201-PG,GB_protein:AAS64804.1,FlyBase:FBpp0085652,FlyBase:FBgn0026193; MD5=dace162838550b32a281afcaa25b52ac; parent=FBtr0086456; release=r4.3; species=Dmel; length=1138;;>par-1-PF type=protein; loc=2R:14983834..14996023; name=par-1-PF; dbxref=FlyBase_Annotation_IDs:CG8201-PF,GB_protein:AAF57549.2,Fly…	0.8	124.34	1138	5.5	4	2	220450	168030
391	CG4365-PC;CG4365-PA;CG4365-PB	>CG4365-PC type=protein; loc=3L:20732631..20733828; name=CG4365-PC; dbxref=FlyBase:FBpp0077912,GB_protein:AAN12145.1,FlyBase_Annotation_IDs:CG4365-PC,FlyBase:FBgn0037024; MD5=6fc41ec0e9c99d2b499c613102af6238; parent=FBtr0078254; release=r4.3; species=Dmel; length=348;;>CG4365-PA type=protein; loc=3L:20732631..20733828; name=CG4365-PA; dbxref=FlyBase:FBpp0077911,GB_protein:AAF51642.2,FlyBase_Annot…	12.9	38.857	348	7	4	4	219910	537110
961	Pglym78-PA;Pglym78-PB;Pglym78-PC	>Pglym78-PA type=protein; loc=3R:24974172..24975454; name=Pglym78-PA; dbxref=GB_protein:AAF56866.2,FlyBase_Annotation_IDs:CG1721-PA,FlyBase:FBpp0084753,FlyBase:FBgn0014869; MD5=dd6cdabc22748aa805f65bf1c27d8a9f; parent=FBtr0085384; release=r4.3; species=Dmel; length=255;;>Pglym78-PB type=protein; loc=3R:24974172..24975454; name=Pglym78-PB; dbxref=FlyBase:FBpp0099919,FlyBase_Annotation_IDs:CG1721-P…	14.9	28.572	255	8	3	3	219230	268480
274	CG1939-PA	>CG1939-PA type=protein; loc=3R:2907999..2908862; name=CG1939-PA; dbxref=FlyBase:FBpp0081152,GB_protein:AAF54069.1,FlyBase_Annotation_IDs:CG1939-PA,FlyBase:FBgn0037469; MD5=596a63ac592b6431b7d0102a6e063ea2; parent=FBtr0081638; release=r4.3; species=Dmel; length=236;	13.6	27.109	236	8.14	4	3	219160	227230
230	CG15818-PA	>CG15818-PA type=protein; loc=2L:7410955..7411803; name=CG15818-PA; dbxref=FlyBase:FBpp0079070,GB_protein:AAF52512.1,FlyBase_Annotation_IDs:CG15818-PA,FlyBase:FBgn0031910; MD5=fe25a7d17360724dfbcc4c037f319efb; parent=FBtr0079442; release=r4.3; species=Dmel; length=283;	11.7	32.298	283	7	3	3	218960	294430
12	Acp65Aa-PA	>Acp65Aa-PA type=protein; loc=3L:complement(6126231..6126626); name=Acp65Aa-PA; dbxref=FlyBase:FBpp0076729,GB_protein:AAF50685.2,FlyBase_Annotation_IDs:CG10297-PA,FlyBase:FBgn0020765; MD5=5cde860bdfb2bc742351c5c4a34e6558; parent=FBtr0077021; release=r4.3; species=Dmel; length=105;	18.1	11.283	105	9	2	2	217300	540510
551	CG9279-PA;CG9279-PB	>CG9279-PA type=protein; loc=3L:complement(19503875..19508135); name=CG9279-PA; dbxref=FlyBase:FBpp0074743,GB_protein:AAF49149.1,FlyBase_Annotation_IDs:CG9279-PA,FlyBase:FBgn0036882; MD5=5166fb79864059555b6b1aa87171d733; parent=FBtr0074975; release=r4.3; species=Dmel; length=1339;;>CG9279-PB type=protein; loc=3L:complement(19503875..19508135); name=CG9279-PB; dbxref=FlyBase:FBpp0074744,GB_protein…	0.7	152.53	1339	1	1		216890	0
1041	Rpb5-PA	>Rpb5-PA type=protein; loc=2R:complement(6414242..6414871); name=Rpb5-PA; dbxref=FlyBase:FBpp0087332,GB_protein:AAF58728.1,FlyBase_Annotation_IDs:CG11979-PA,FlyBase:FBgn0033571; MD5=a89c709b32d139e68547151f7d5b87e2; parent=FBtr0088237; release=r4.3; species=Dmel; length=210;	19	24.484	210	8	4	4	214120	291050
277	CG1967-PA	>CG1967-PA type=protein; loc=X:complement(11685570..11686199); name=CG1967-PA; dbxref=FlyBase:FBpp0073441,GB_protein:AAF48102.1,FlyBase_Annotation_IDs:CG1967-PA,FlyBase:FBgn0030341; MD5=1d9ecf40cf1b5211bd4a16d60f9a933f; parent=FBtr0073604; release=r4.3; species=Dmel; length=210;	6.2	23.501	210	8	1	1	214020	186740
19	Adam-PA	>Adam-PA type=protein; loc=2R:5481033..5482346; name=Adam-PA; dbxref=FlyBase:FBpp0087475,GB_protein:AAF58867.1,FlyBase_Annotation_IDs:CG12131-PA,FlyBase:FBgn0027619; MD5=53cc684b77035b8a7a82af10ee002a82; parent=FBtr0088387; release=r4.3; species=Dmel; length=236;	9.7	26.567	236	7	2	1	213710	185740
385	CG4119-PA	>CG4119-PA type=protein; loc=X:5511643..5515380; name=CG4119-PA; dbxref=FlyBase:FBpp0070765,GB_protein:AAF46056.1,FlyBase_Annotation_IDs:CG4119-PA,FlyBase:FBgn0028474; MD5=30e60862de8db5011e39681c9cc99cd4; parent=FBtr0070799; release=r4.3; species=Dmel; length=998;	2	112.7	998	4.67	2	1	211470	74519
146	CG11337-PA;CG11337-PB	>CG11337-PA type=protein; loc=3R:complement(27227779..27230279); name=CG11337-PA; dbxref=FlyBase:FBpp0085173,GB_protein:AAF57151.2,FlyBase_Annotation_IDs:CG11337-PA,FlyBase:FBgn0039846; MD5=eaa677588753b9382662be54b2695b71; parent=FBtr0085812; release=r4.3; species=Dmel; length=771;;>CG11337-PB type=protein; loc=3R:complement(27227779..27230279); name=CG11337-PB; dbxref=FlyBase:FBpp0085172,GB_pro…	3.4	84.953	771	5	2	1	210980	129040
477	CG6891-PA;CG6891-PB	>CG6891-PA type=protein; loc=X:18609516..18615128; name=CG6891-PA; dbxref=FlyBase:FBpp0074402,GB_protein:AAF48881.1,FlyBase_Annotation_IDs:CG6891-PA,FlyBase:FBgn0030955; MD5=f8aca8fd5493eed2d35b75b3863cb843; parent=FBtr0074631; release=r4.3; species=Dmel; length=163;;>CG6891-PB type=protein; loc=X:18614618..18615128; name=CG6891-PB; dbxref=FlyBase:FBpp0074403,GB_protein:AAN09475.1,FlyBase_Annotat…	14.7	18.56	163	9	2	1	210740	76740
343	CG3305-PA	>CG3305-PA type=protein; loc=2L:21561088..21564173; name=CG3305-PA; dbxref=GB_protein:AAF57215.2,FlyBase_Annotation_IDs:CG3305-PA,FlyBase:FBpp0085251,GB_protein:AAF57215.3,FlyBase:FBgn0032949; MD5=7ff83184f6b3523b69fb32df073180cb; parent=FBtr0085896; release=r4.3; species=Dmel; length=318;	5.3	34.823	318	5.33	2	1	209440	198020
808	LamC-PA	>LamC-PA type=protein; loc=2R:complement(10086031..10090488); name=LamC-PA; dbxref=FlyBase:FBpp0086641,GB_protein:AAF58237.1,FlyBase_Annotation_IDs:CG10119-PA,FlyBase:FBgn0010397; MD5=e32151f42c1e33ec59ae343733e54b64; parent=FBtr0087512; release=r4.3; species=Dmel; length=621;	8.5	69.859	621	5.12	4	4	208690	270080
598	Cont-PA	>Cont-PA type=protein; loc=3R:207690..212481; name=Cont-PA; dbxref=FlyBase:FBpp0078557,GB_protein:AAF52137.2,FlyBase_Annotation_IDs:CG1084-PA,FlyBase:FBgn0037240; MD5=fce68333aaa597ae0579a4dde8be85ad; parent=FBtr0078917; release=r4.3; species=Dmel; length=1390;	2.4	158.24	1390	2.67	4	5	208270	558600
163	CG12106-PA	>CG12106-PA type=protein; loc=X:9039257..9039953; name=CG12106-PA; dbxref=FlyBase:FBpp0071241,GB_protein:AAG22414.1,FlyBase_Annotation_IDs:CG12106-PA,FlyBase:FBgn0030100; MD5=1ec018bf21cefb5efebc397a508b1d5b; parent=FBtr0071306; release=r4.3; species=Dmel; length=211;	9	23.082	211	8	1	1	207160	0
156	CG11911-PA	>CG11911-PA type=protein; loc=2L:complement(320391..321221); name=CG11911-PA; dbxref=FlyBase:FBpp0077757,GB_protein:AAF51508.1,FlyBase_Annotation_IDs:CG11911-PA,FlyBase:FBgn0031249; MD5=0b6f16e0fa263753fe0872dffbfb41ce; parent=FBtr0078098; release=r4.3; species=Dmel; length=277;	3.6	30.136	277	6	3		206760	0
171	CG12304-PA;CG12304-PB	>CG12304-PA type=protein; loc=3L:15548994..15550555; name=CG12304-PA; dbxref=FlyBase:FBpp0075318,GB_protein:AAF49612.1,FlyBase_Annotation_IDs:CG12304-PA,FlyBase:FBgn0036515; MD5=1f634cf46b082198c2db35ed4453663a; parent=FBtr0075565; release=r4.3; species=Dmel; length=334;;>CG12304-PB type=protein; loc=3L:15548994..15550555; name=CG12304-PB; dbxref=FlyBase:FBpp0075319,GB_protein:AAS64998.1,FlyBase_…	10.2	36.933	334	7	3	2	205770	298980
498	CG7611-PA;CG7611-PB;CG7611-PC;CG7611-PD;CG7611-PE;CG7611-PF;CG7611-PG;CG7611-PH	>CG7611-PA type=protein; loc=3L:21459099..21461502; name=CG7611-PA; dbxref=FlyBase:FBpp0078022,GB_protein:AAF51739.2,FlyBase_Annotation_IDs:CG7611-PA,FlyBase:FBgn0037094; MD5=29f3d96dd5f092522f7e7f691f5c8387; parent=FBtr0078366; release=r4.3; species=Dmel; length=630;;>CG7611-PB type=protein; loc=3L:21459099..21461502; name=CG7611-PB; dbxref=FlyBase:FBpp0078018,GB_protein:AAG22180.1,FlyBase_Annot…	2.9	69.616	630	5	1	1	204450	115280
1154	smid-PA;smid-PB	>smid-PA type=protein; loc=3L:7355902..7359352; name=smid-PA; dbxref=FlyBase:FBpp0089153,GB_protein:AAF50566.1,FlyBase_Annotation_IDs:CG8571-PA,FlyBase:FBgn0016983; MD5=9bddfce39f2f13403f16f93d510e1b17; parent=FBtr0076851; release=r4.3; species=Dmel; length=944;;>smid-PB type=protein; loc=3L:7356435..7359352; name=smid-PB; dbxref=FlyBase:FBpp0076561,GB_protein:AAS65065.1,FlyBase_Annotation_IDs:CG…	2.9	104.38	944	4	2	1	202340	80968
523	CG8464-PA	>CG8464-PA type=protein; loc=3R:complement(10335711..10337128); name=CG8464-PA; dbxref=FlyBase:FBpp0082446,GB_protein:AAF55062.1,FlyBase_Annotation_IDs:CG8464-PA,FlyBase:FBgn0038233; MD5=80e183f86f85bd3ebc3ed8a8f156d8ee; parent=FBtr0082987; release=r4.3; species=Dmel; length=422;	5.5	45.999	422	6.67	3	3	201030	267230
103	cdc2-PA	>cdc2-PA type=protein; loc=2L:complement(10384845..10386177); name=cdc2-PA; dbxref=FlyBase:FBpp0079641,GB_protein:AAF52932.1,FlyBase_Annotation_IDs:CG5363-PA,FlyBase:FBgn0004106; MD5=3446e594755fc413c1f541a3fd897b50; parent=FBtr0080051; release=r4.3; species=Dmel; length=297;	11.8	34.439	297	7	3	3	200110	307580
287	CG2358-PA	>CG2358-PA type=protein; loc=3R:2483751..2485011; name=CG2358-PA; dbxref=FlyBase:FBpp0081185,GB_protein:AAF54100.1,FlyBase_Annotation_IDs:CG2358-PA,FlyBase:FBgn0026567; MD5=307bb98e58bc66ed58d98460089c8abf; parent=FBtr0081687; release=r4.3; species=Dmel; length=185;	11.9	20.98	185	9	2	2	197680	201100
101	Cct5-PA;Cct5-PB	>Cct5-PA type=protein; loc=2R:7690828..7693220; name=Cct5-PA; dbxref=FlyBase:FBpp0087095,GB_protein:AAF58565.1,FlyBase_Annotation_IDs:CG8439-PA,FlyBase:FBgn0010621; MD5=6e68c870a421bfeb8e938b9a0fd0f9f0; parent=FBtr0087987; release=r4.3; species=Dmel; length=542;;>Cct5-PB type=protein; loc=2R:7691018..7693220; name=Cct5-PB; dbxref=FlyBase:FBpp0087096,GB_protein:AAM71027.1,FlyBase_Annotation_IDs:CG…	3.5	59.278	542	4.75	2	2	197580	243150
998	Rab4-PA;Rab4-PB;Rab4-PC	>Rab4-PA type=protein; loc=2R:13088562..13089402; name=Rab4-PA; dbxref=FlyBase:FBpp0086009,GB_protein:AAF57831.1,FlyBase_Annotation_IDs:CG4921-PA,FlyBase:FBgn0016701; MD5=dd127ed9e371c2ee97055e0940e7458a; parent=FBtr0086830; release=r4.3; species=Dmel; length=213;;>Rab4-PB type=protein; loc=2R:13088562..13089402; name=Rab4-PB; dbxref=FlyBase:FBpp0086008,GB_protein:AAM68480.1,FlyBase_Annotation_ID…	11.3	23.573	213	6.88	5	3	197180	572860
1232	U2af50-PA	>U2af50-PA type=protein; loc=X:complement(16190696..16192760); name=U2af50-PA; dbxref=FlyBase:FBpp0074013,GB_protein:AAF48596.1,FlyBase_Annotation_IDs:CG9998-PA,FlyBase:FBgn0005411; MD5=3a022c1911db0e1434c0a819cfcfb34e; parent=FBtr0074234; release=r4.3; species=Dmel; length=416;	3.8	46.654	416	7	1	1	196550	215420
1123	Rpt1-PA	>Rpt1-PA type=protein; loc=2R:complement(3164352..3165650); name=Rpt1-PA; dbxref=FlyBase:FBpp0088021,GB_protein:AAF59219.1,FlyBase_Annotation_IDs:CG1341-PA,FlyBase:FBgn0028687; MD5=76480cb616eeeb3d35baf21492c93f5f; parent=FBtr0088947; release=r4.3; species=Dmel; length=433;	2.5	48.541	433	6	1		195980	0
777	kel-PB;kel-PA	>kel-PB type=protein; loc=2L:complement(18126706..18133860); name=kel-PB; dbxref=FlyBase_Annotation_IDs:CG7210-PB,GB_protein:AAN11182.3,FlyBase:FBpp0080596,FlyBase:FBgn0001301; MD5=3e9ff2f49ae370fc052d8a3a14660b7b; parent=FBtr0081043; release=r4.3; species=Dmel; length=1477;;>kel-PA type=protein; loc=2L:complement(18129546..18133860); name=kel-PA; dbxref=FlyBase_Annotation_IDs:CG7210-PA,GB_protei…	1.4	159.98	1477	5	2	1	195910	69459
993	qkr58E-3-PA;CG3875-PA;CG4021-PA;CG33317-PA	>qkr58E-3-PA type=protein; loc=2R:complement(17917472..17919040); name=qkr58E-3-PA; dbxref=FlyBase:FBpp0071755,GB_protein:AAF46842.2,FlyBase_Annotation_IDs:CG3584-PA,FlyBase:FBgn0022984; MD5=9a1a47217ac650adf3b7c754519063f1; parent=FBtr0071844; release=r4.3; species=Dmel; length=320;;>CG3875-PA type=protein; loc=2R:18158219..18159755; name=CG3875-PA; dbxref=FlyBase:FBpp0071772,GB_protein:AAF46876…	8.4	37.056	320	8	2		195250	0
204	CG14213-PA;CG14213-PB	>CG14213-PA type=protein; loc=X:19473247..19474404; name=CG14213-PA; dbxref=FlyBase:FBpp0074513,GB_protein:AAF48991.1,FlyBase_Annotation_IDs:CG14213-PA,FlyBase:FBgn0031047; MD5=0104f2550d43519fdea3f64c0119bef4; parent=FBtr0074744; release=r4.3; species=Dmel; length=304;;>CG14213-PB type=protein; loc=X:19473247..19474404; name=CG14213-PB; dbxref=FlyBase:FBpp0074512,GB_protein:AAG22357.1,FlyBase_An…	11.8	34.204	304	7	2	3	195170	673180
853	mri-PA;mri-PB	>mri-PA type=protein; loc=3L:184004..185560; name=mri-PA; dbxref=FlyBase:FBpp0072383,GB_protein:AAF47345.1,FlyBase_Annotation_IDs:CG1216-PA,FlyBase:FBgn0035107; MD5=1b98485cb7a91c3c66dc144294112a2c; parent=FBtr0072481; release=r4.3; species=Dmel; length=439;;>mri-PB type=protein; loc=3L:184004..185560; name=mri-PB; dbxref=FlyBase:FBpp0072382,GB_protein:AAF47344.1,FlyBase_Annotation_IDs:CG1216-PB,…	3.4	48.206	439	5.33	2	1	194420	120490
549	CG9253-PA	>CG9253-PA type=protein; loc=2L:21130899..21132668; name=CG9253-PA; dbxref=FlyBase:FBpp0080997,GB_protein:AAF53963.1,FlyBase_Annotation_IDs:CG9253-PA,FlyBase:FBgn0032919; MD5=83cfae77a795bb55176cfd0864682226; parent=FBtr0081468; release=r4.3; species=Dmel; length=507;	4.1	56.486	507	5	2		191690	0
321	CG31266-PA	>CG31266-PA type=protein; loc=3R:12958479..12959317; name=CG31266-PA; dbxref=GB_protein:AAG22154.3,FlyBase:FBpp0082844,GB_protein:AAG22154.2,FlyBase_Annotation_IDs:CG31266-PA,FlyBase:FBgn0051266; MD5=dafcdd39a3ca17f914584098cddae476; parent=FBtr0083403; release=r4.3; species=Dmel; length=258;	14.7	28.411	258	8	3	3	191330	263420
293	CG2918-PA	>CG2918-PA type=protein; loc=X:complement(2127650..2130492); name=CG2918-PA; dbxref=FlyBase:FBpp0070395,GB_protein:AAF45769.1,FlyBase_Annotation_IDs:CG2918-PA,FlyBase:FBgn0023529; MD5=cfdfc2261bbd406d60be0a8d7ee44248; parent=FBtr0070411; release=r4.3; species=Dmel; length=923;	2.6	103.44	923	4.5	2		189820	0
1039	R-PA	>R-PA type=protein; loc=3L:complement(1844192..1844743); name=R-PA; dbxref=FlyBase:FBpp0072746,GB_protein:AAF47583.1,FlyBase_Annotation_IDs:CG1956-PA,FlyBase:FBgn0004636; MD5=75d1364ac91f992d0802fc4efca10255; parent=FBtr0072867; release=r4.3; species=Dmel; length=184;	12.5	20.863	184	8	2	2	189640	204270
980	Pros28.1-PA;Pros28.1A-PA	>Pros28.1-PA type=protein; loc=X:16110355..16111243; name=Pros28.1-PA; dbxref=FlyBase:FBpp0073989,GB_protein:AAF48573.1,FlyBase_Annotation_IDs:CG3422-PA,FlyBase:FBgn0004066; MD5=2bd44cdf34f51b9f6361a9790c6d0e9f; parent=FBtr0074210; release=r4.3; species=Dmel; length=249;	14.9	27.973	249	8	2	4	188200	269960
1184	Syx7-PA;Syx7-PB	>Syx7-PA type=protein; loc=3L:21380096..21381489; name=Syx7-PA; dbxref=FlyBase:FBpp0078007,GB_protein:AAF51725.1,FlyBase_Annotation_IDs:CG5081-PA,FlyBase:FBgn0033583; MD5=8a39c5ed8656829618a3316e532a9f5a; parent=FBtr0078351; release=r4.3; species=Dmel; length=282;;>Syx7-PB type=protein; loc=3L:21380096..21381489; name=Syx7-PB; dbxref=FlyBase:FBpp0078008,GB_protein:AAF51726.3,FlyBase_Annotation_ID…	14.9	31.841	282	7	3	3	188160	898690
798	l(2)35Di-PA;l(2)35Di-PB	>l(2)35Di-PA type=protein; loc=2L:complement(15745637..15746905); name=l(2)35Di-PA; dbxref=FlyBase:FBpp0080329,GB_protein:AAF53480.1,FlyBase_Annotation_IDs:CG13240-PA,FlyBase:FBgn0001989; MD5=3cb3af772bea450e2558da010a4603ed; parent=FBtr0080771; release=r4.3; species=Dmel; length=167;;>l(2)35Di-PB type=protein; loc=2L:complement(15746422..15746905); name=l(2)35Di-PB; dbxref=FlyBase:FBpp0080330,GB…	19.8	18.995	167	9	3	3	188120	199830
833	Mec2-PA	>Mec2-PA type=protein; loc=X:19022052..19024022; name=Mec2-PA; dbxref=FlyBase:FBpp0074440,GB_protein:AAF48928.1,FlyBase_Annotation_IDs:CG7635-PA,FlyBase:FBgn0030993; MD5=5a50802e7ff7c0ced8ce37ecf434af6c; parent=FBtr0074669; release=r4.3; species=Dmel; length=350;	8	38.667	350	6.67	3		187510	0
986	Prosbeta5-PA;Prosbeta5-PB	>Prosbeta5-PA type=protein; loc=2R:6335980..6336887; name=Prosbeta5-PA; dbxref=FlyBase:FBpp0087320,GB_protein:AAF58748.1,FlyBase_Annotation_IDs:CG12323-PA,FlyBase:FBgn0029134; MD5=3c5e9d2fcbbf0d369a6b1886d17962f9; parent=FBtr0088225; release=r4.3; species=Dmel; length=282;;>Prosbeta5-PB type=protein; loc=2R:6335980..6336887; name=Prosbeta5-PB; dbxref=FlyBase:FBpp0087319,GB_protein:AAM68751.1,FlyB…	14.5	31.161	282	7.86	3	4	186070	191190
1179	Su(var)205-PA;Su(var)205-PB	>Su(var)205-PA type=protein; loc=2L:complement(8209838..8210843); name=Su(var)205-PA; dbxref=FlyBase:FBpp0079251,GB_protein:AAF52618.1,FlyBase_Annotation_IDs:CG8409-PA,FlyBase:FBgn0003607; MD5=25039beca53aac205b3a6a4f00f54efc; parent=FBtr0079635; release=r4.3; species=Dmel; length=206;;>Su(var)205-PB type=protein; loc=2L:complement(8209838..8210843); name=Su(var)205-PB; dbxref=FlyBase:FBpp0079252…	17.5	23.185	206	8	2	3	185290	336070
643	Ect4-PA;Ect4-PB	>Ect4-PA type=protein; loc=3L:8072416..8079696; name=Ect4-PA; dbxref=GB_protein:AAF50491.3,FlyBase_Annotation_IDs:CG7915-PA,GB_protein:AAF50491.2,FlyBase:FBpp0076404,FlyBase:FBgn0035835; MD5=622c3a44608d61a0f90dcd2bd6885cac; parent=FBtr0076681; release=r4.3; species=Dmel; length=1078;;>Ect4-PB type=protein; loc=3L:8075939..8079696; name=Ect4-PB; dbxref=FlyBase:FBpp0076405,GB_protein:AAN12011.1,Fl…	1	117.25	1078	3.5	2		184430	0
185	CG13090-PA	>CG13090-PA type=protein; loc=2L:8517667..8519025; name=CG13090-PA; dbxref=FlyBase:FBpp0079295,GB_protein:AAF52691.1,FlyBase_Annotation_IDs:CG13090-PA,FlyBase:FBgn0032054; MD5=ebb7706ad6322cf5f7ac7e508ac4662d; parent=FBtr0079683; release=r4.3; species=Dmel; length=453;	4.6	50.238	453	6	2	1	183230	103760
148	CG11486-PG;CG11486-PF;CG11486-PH;CG11486-PJ;CG11486-PK;CG11486-PM;CG11486-PN;CG11486-PC;CG11486-PE;CG11486-PL;CG11486-PA;CG11486-PB;CG11486-PD	>CG11486-PG type=protein; loc=3L:3063521..3071831; name=CG11486-PG; dbxref=FlyBase:FBpp0072861,GB_protein:AAN11527.1,FlyBase_Annotation_IDs:CG11486-PG,FlyBase:FBgn0035397; MD5=fa30eaf35df260a92ab846e07dbaf969; parent=FBtr0072991; release=r4.3; species=Dmel; length=790;;>CG11486-PF type=protein; loc=3L:3056977..3071831; name=CG11486-PF; dbxref=FlyBase:FBpp0072872,GB_protein:AAS64952.1,FlyBase_Anno…	4.2	85.39	790	4.86	3	4	182130	636000
919	nmd-PA	>nmd-PA type=protein; loc=2L:complement(10302674..10303836); name=nmd-PA; dbxref=FlyBase:FBpp0079654,GB_protein:AAF52903.1,FlyBase_Annotation_IDs:CG5395-PA,FlyBase:FBgn0005322; MD5=67efa648898925b40638d6fb7ce61e1a; parent=FBtr0080065; release=r4.3; species=Dmel; length=369;	12.7	41.563	369	7	4	4	181420	365050
325	CG31374-PB;CG31374-PC;CG31374-PA;CG2144-PA	>CG31374-PB type=protein; loc=3R:complement(7263606..7273888); name=CG31374-PB; dbxref=FlyBase:FBpp0081875,GB_protein:AAF54642.2,FlyBase_Annotation_IDs:CG31374-PB,FlyBase:FBgn0051374; MD5=249573aca89512a9b62dd405401aa5dc; parent=FBtr0082399; release=r4.3; species=Dmel; length=935;;>CG31374-PC type=protein; loc=3R:complement(7263606..7273888); name=CG31374-PC; dbxref=FlyBase:FBpp0081877,GB_protein…	2.7	104.91	935	4.5	2		181130	0
586	chic-PA;chic-PB;chic-PC;chic-PD	>chic-PA type=protein; loc=2L:complement(5973580..5979522); name=chic-PA; dbxref=FlyBase:FBpp0078864,GB_protein:AAF52315.1,FlyBase_Annotation_IDs:CG9553-PA,FlyBase:FBgn0000308; MD5=9f75c804240ccfc8243c92ceeaeb2a1e; parent=FBtr0079233; release=r4.3; species=Dmel; length=126;;>chic-PB type=protein; loc=2L:complement(5973580..5979522); name=chic-PB; dbxref=FlyBase:FBpp0078866,GB_protein:AAF52316.1,F…	43.7	13.723	126	9	2	3	181100	350830
190	CG13277-PA	>CG13277-PA type=protein; loc=2L:complement(16738601..16738989); name=CG13277-PA; dbxref=FlyBase:FBpp0080488,GB_protein:AAF53562.1,FlyBase_Annotation_IDs:CG13277-PA,FlyBase:FBgn0032599; MD5=4b66b700858d3f153550f58b96589ed0; parent=FBtr0080934; release=r4.3; species=Dmel; length=110;	23.6	12.216	110	9	2	1	180920	105500
98	Cas-PA	>Cas-PA type=protein; loc=2L:complement(16817256..16820995); name=Cas-PA; dbxref=FlyBase:FBpp0080484,GB_protein:AAF53575.1,FlyBase_Annotation_IDs:CG13281-PA,FlyBase:FBgn0022213; MD5=85b20ae2f480d0d8cbe04739ea148f1b; parent=FBtr0080930; release=r4.3; species=Dmel; length=975;	3.7	110.14	975	4	2	1	180510	130010
830	mbf1-PA;mbf1-PB	>mbf1-PA type=protein; loc=3L:16540112..16541125; name=mbf1-PA; dbxref=FlyBase:FBpp0075151,GB_protein:AAF49449.1,FlyBase_Annotation_IDs:CG4143-PA,FlyBase:FBgn0026208; MD5=f8123017574434fbd3a0f69af06adbbf; parent=FBtr0075393; release=r4.3; species=Dmel; length=145;;>mbf1-PB type=protein; loc=3L:16540112..16541125; name=mbf1-PB; dbxref=FlyBase:FBpp0075152,GB_protein:AAN11755.1,FlyBase_Annotation_ID…	14.5	16.056	145	9	2	2	180050	262910
188	CG13126-PA	>CG13126-PA type=protein; loc=2L:complement(9952584..9954093); name=CG13126-PA; dbxref=FlyBase:FBpp0079488,GB_protein:AAF52836.1,FlyBase_Annotation_IDs:CG13126-PA,FlyBase:FBgn0032168; MD5=fcf4c834fd4e07f48be6303ea026830d; parent=FBtr0079892; release=r4.3; species=Dmel; length=463;	4.5	53.714	463	6	1	1	179090	254610
692	Fmr1-PC;Fmr1-PD;Fmr1-PE;Fmr1-PB	>Fmr1-PC type=protein; loc=3R:complement(5928957..5934467); name=Fmr1-PC; dbxref=FlyBase:FBpp0081676,GB_protein:AAN13451.1,FlyBase_Annotation_IDs:CG6203-PC,FlyBase:FBgn0028734; MD5=d0fc2f892ed7f7b7326e8a5571b598c2; parent=FBtr0082198; release=r4.3; species=Dmel; length=681;;>Fmr1-PD type=protein; loc=3R:complement(5928957..5934467); name=Fmr1-PD; dbxref=FlyBase:FBpp0081677,GB_protein:AAN13452.1,F…	1.9	75.818	681	4.75	2	2	177720	432260
838	Mgstl-PA;Mgstl-PB	>Mgstl-PA type=protein; loc=X:20853846..20854679; name=Mgstl-PA; dbxref=FlyBase:FBpp0076936,GB_protein:AAF50864.2,FlyBase_Annotation_IDs:CG1742-PA,FlyBase:FBgn0025814; MD5=9abecad0d5a603d7c4dcf45e77e8daea; parent=FBtr0077243; release=r4.3; species=Dmel; length=152;;>Mgstl-PB type=protein; loc=X:20853195..20854679; name=Mgstl-PB; dbxref=FlyBase:FBpp0076935,GB_protein:AAN09527.1,FlyBase_Annotation_…	15.1	16.867	152	9	2		177060	0
928	Nrg-PB;Nrg-PA;Nrg-PC	>Nrg-PB type=protein; loc=X:8377183..8397224; name=Nrg-PB; dbxref=FlyBase:FBpp0071155,GB_protein:AAN09236.1,FlyBase_Annotation_IDs:CG1634-PB,FlyBase:FBgn0002968; MD5=4ac52627944fd89dc9bdf650f05f3d9b; parent=FBtr0071208; release=r4.3; species=Dmel; length=1302;;>Nrg-PA type=protein; loc=X:8377183..8395368; name=Nrg-PA; dbxref=FlyBase:FBpp0071154,GB_protein:AAF46387.1,FlyBase_Annotation_IDs:CG1634-…	13.6	143.62	1302	3.1	5	15	176530	3044100
133	CG10914-PA	>CG10914-PA type=protein; loc=2R:13673159..13675030; name=CG10914-PA; dbxref=FlyBase:FBpp0085924,GB_protein:AAF57738.2,FlyBase_Annotation_IDs:CG10914-PA,FlyBase:FBgn0034307; MD5=99ee2b66162dfbe34e2bde9f4c26c979; parent=FBtr0086745; release=r4.3; species=Dmel; length=624;	2.2	70.587	624	5.33	2	1	175110	92343
849	Mo25-PA	>Mo25-PA type=protein; loc=3L:complement(16579412..16580428); name=Mo25-PA; dbxref=FlyBase:FBpp0075117,GB_protein:AAF49432.1,FlyBase_Annotation_IDs:CG4083-PA,FlyBase:FBgn0017572; MD5=632743ee010fa4afac906bf763a0d3d9; parent=FBtr0075358; release=r4.3; species=Dmel; length=339;	5.9	39.385	339	7	2	2	174930	234030
291	CG2789-PA	>CG2789-PA type=protein; loc=2L:559699..560312; name=CG2789-PA; dbxref=FlyBase:FBpp0077726,GB_protein:AAF51482.1,FlyBase_Annotation_IDs:CG2789-PA,FlyBase:FBgn0031263; MD5=1790c843e2cfcb5c7c83a3eedf8cff78; parent=FBtr0078066; release=r4.3; species=Dmel; length=185;	9.2	20.124	185	9	2	2	174830	192810
603	Cp15-PA	>Cp15-PA type=protein; loc=3L:8702474..8702889; name=Cp15-PA; dbxref=GB_protein:AAF50374.1,FlyBase_Annotation_IDs:CG6519-PA,FlyBase:FBpp0076299,FlyBase:FBgn0000355; MD5=e40fe979184e9e8ca1eaa1c20431511b; parent=FBtr0076572; release=r4.3; species=Dmel; length=115;	36.5	11.981	115	8.62	4	4	173540	126850
447	CG5946-PB;CG5946-PA	>CG5946-PB type=protein; loc=3L:complement(11791094..11795804); name=CG5946-PB; dbxref=FlyBase:FBpp0075810,GB_protein:AAG22320.1,FlyBase_Annotation_IDs:CG5946-PB,FlyBase:FBgn0036211; MD5=0bcdd893723fef3ec32ec51bea689a3f; parent=FBtr0076078; release=r4.3; species=Dmel; length=316;;>CG5946-PA type=protein; loc=3L:complement(11791094..11793782); name=CG5946-PA; dbxref=FlyBase:FBpp0075811,GB_protein:…	7.9	35.573	316	7.2	3	2	172690	231660
1177	Su(dx)-PA;Su(dx)-PB;Su(dx)-PC	>Su(dx)-PA type=protein; loc=2L:2039992..2043180; name=Su(dx)-PA; dbxref=FlyBase:FBpp0077496,GB_protein:AAF51311.1,FlyBase_Annotation_IDs:CG4244-PA,FlyBase:FBgn0003557; MD5=da2af6c478426b1d5220d2121b41684b; parent=FBtr0077823; release=r4.3; species=Dmel; length=949;;>Su(dx)-PB type=protein; loc=2L:2039992..2043180; name=Su(dx)-PB; dbxref=FlyBase:FBpp0077495,GB_protein:AAF51312.1,FlyBase_Annotatio…	1.7	107.97	949	5	1		171740	0
547	CG9172-PA;CG9172-PB;CG2014-PA	>CG9172-PA type=protein; loc=X:complement(15819951..15820613); name=CG9172-PA; dbxref=FlyBase:FBpp0073949,GB_protein:AAF48552.1,FlyBase_Annotation_IDs:CG9172-PA,FlyBase:FBgn0030718; MD5=3309fc94bfe314740e66f80b298f9fa9; parent=FBtr0074151; release=r4.3; species=Dmel; length=221;;>CG9172-PB type=protein; loc=X:complement(15819951..15820613); name=CG9172-PB; dbxref=GB_protein:AAN09378.1,FlyBase:FBp…	9	24.594	221	7.75	3	1	170740	67215
82	bl-PC;bl-PA;bl-PB;bl-PD	>bl-PC type=protein; loc=2R:16104524..16121334; name=bl-PC; dbxref=FlyBase:FBpp0089363,GB_protein:AAM68389.2,FlyBase_Annotation_IDs:CG13425-PC,FlyBase:FBgn0015907; MD5=cb17b32b5073ab65d7bd32ffddac4c36; parent=FBtr0086221; release=r4.3; species=Dmel; length=502;;>bl-PA type=protein; loc=2R:16110431..16121334; name=bl-PA; dbxref=FlyBase:FBpp0089365,GB_protein:AAF57450.2,FlyBase_Annotation_IDs:CG134…	4.2	51.021	502	6	2	2	170540	361120
1073	RpL37a-PA	>RpL37a-PA type=protein; loc=X:complement(14972711..14973191); name=RpL37a-PA; dbxref=FlyBase:FBpp0073844,GB_protein:AAF48428.1,FlyBase_Annotation_IDs:CG9091-PA,FlyBase:FBgn0030616; MD5=bb103ea6a7979914c4e2aff8160218f1; parent=FBtr0074027; release=r4.3; species=Dmel; length=93;	20.4	10.643	93	9	2	2	169470	393790
327	CG31688-PA	>CG31688-PA type=protein; loc=2L:20420094..20431010; name=CG31688-PA; dbxref=FlyBase:FBpp0080892,GB_protein:AAF53896.3,FlyBase_Annotation_IDs:CG31688-PA,FlyBase:FBgn0051688; MD5=c12f55d152a234779f34fa48af23f1a5; parent=FBtr0081360; release=r4.3; species=Dmel; length=657;	1.7	71.689	657	8	3	1	169390	184550
610	Cp7Fb-PA	>Cp7Fb-PA type=protein; loc=X:8319110..8320751; name=Cp7Fb-PA; dbxref=FlyBase:FBpp0071148,GB_protein:AAF46380.2,FlyBase_Annotation_IDs:CG15350-PA,FlyBase:FBgn0014465; MD5=f70afacdbbf07e15fe46d23899527895; parent=FBtr0071201; release=r4.3; species=Dmel; length=500;	5.6	56.094	500	6.43	3	4	169030	422740
429	CG5447-PA	>CG5447-PA type=protein; loc=3R:22278583..22279428; name=CG5447-PA; dbxref=FlyBase:FBpp0084384,GB_protein:AAF56592.1,FlyBase_Annotation_IDs:CG5447-PA,FlyBase:FBgn0039427; MD5=a566e074e487758d3b926d7c7718e98f; parent=FBtr0085012; release=r4.3; species=Dmel; length=151;	12.6	16.748	151	9	2	2	168560	225600
1086	Rpn12-PA	>Rpn12-PA type=protein; loc=3L:16548359..16549150; name=Rpn12-PA; dbxref=FlyBase:FBpp0075068,GB_protein:AAF49445.1,FlyBase_Annotation_IDs:CG4157-PA,FlyBase:FBgn0028693; MD5=150bfa1b0cd3dc7bbb9373212a25ccc2; parent=FBtr0075308; release=r4.3; species=Dmel; length=264;	9.8	30.225	264	7.8	2	3	167840	234820
567	CG9641-PA;CG9641-PB	>CG9641-PA type=protein; loc=2L:complement(2975181..2976785); name=CG9641-PA; dbxref=FlyBase:FBpp0077360,GB_protein:AAF51173.1,FlyBase_Annotation_IDs:CG9641-PA,FlyBase:FBgn0031483; MD5=4cb5af737ad5bc29235ff655c16357ca; parent=FBtr0077676; release=r4.3; species=Dmel; length=535;;>CG9641-PB type=protein; loc=2L:complement(2975181..2976509); name=CG9641-PB; dbxref=FlyBase:FBpp0077361,GB_protein:AAN1…	3.4	60.391	535	5.67	2	1	166710	177160
847	Mlp60A-PA	>Mlp60A-PA type=protein; loc=2R:19582823..19583209; name=Mlp60A-PA; dbxref=FlyBase:FBpp0072089,GB_protein:AAF47158.2,FlyBase_Annotation_IDs:CG33149-PA,FlyBase:FBgn0011643; MD5=bd635b9d788e72e455ae90a5d6b40712; parent=FBtr0072180; release=r4.3; species=Dmel; length=92;	33.7	9.9583	92	9	2	1	165000	65872
1204	Tom40-PA;Tom40-PB;tomboy40-PA	>Tom40-PA type=protein; loc=X:7582706..7584273; name=Tom40-PA; dbxref=FlyBase:FBpp0071031,GB_protein:AAF46272.1,FlyBase_Annotation_IDs:CG12157-PA,FlyBase:FBgn0016041; MD5=7a772d33409591b79f7204a0a6e21919; parent=FBtr0071073; release=r4.3; species=Dmel; length=344;;>Tom40-PB type=protein; loc=X:7582706..7584273; name=Tom40-PB; dbxref=FlyBase:FBpp0089237,GB_protein:AAS65272.1,FlyBase_Annotation_IDs…	9.6	36.336	344	6.5	4	6	163520	387530
267	CG18528-PA	>CG18528-PA type=protein; loc=3R:complement(20183936..20185788); name=CG18528-PA; dbxref=GB_protein:AAF56288.3,FlyBase_Annotation_IDs:CG18528-PA,GB_protein:AAF56288.2,FlyBase:FBpp0084012,FlyBase:FBgn0039189; MD5=a5327c7750c0270deac12a7d2241c922; parent=FBtr0084628; release=r4.3; species=Dmel; length=493;	4.3	54.945	493	6	1	1	162930	478680
100	Cbp20-PA	>Cbp20-PA type=protein; loc=3R:13990451..13991091; name=Cbp20-PA; dbxref=FlyBase:FBpp0082973,GB_protein:AAF55496.1,FlyBase_Annotation_IDs:CG12357-PA,FlyBase:FBgn0022943; MD5=8a565b03fcc905b57b989b817bb01675; parent=FBtr0083551; release=r4.3; species=Dmel; length=154;	7.1	17.719	154	9	1	1	162640	142470
130	CG10882-PA	>CG10882-PA type=protein; loc=2L:complement(2232051..2236541); name=CG10882-PA; dbxref=FlyBase:FBpp0077487,GB_protein:AAF51283.2,FlyBase_Annotation_IDs:CG10882-PA,FlyBase:FBgn0031408; MD5=ede49768a3931c9c4ce6a5c2b3d68099; parent=FBtr0077810; release=r4.3; species=Dmel; length=1193;	1.3	129.27	1193	3.75	3	1	162330	135140
147	CG1146-PA;CG1146-PB;CG1146-PC	>CG1146-PA type=protein; loc=3L:2474655..2475599; name=CG1146-PA; dbxref=FlyBase:FBpp0072800,GB_protein:AAF47651.1,FlyBase_Annotation_IDs:CG1146-PA,FlyBase:FBgn0035346; MD5=766e56f7cbca6b9ee1cd4e8dabc712ce; parent=FBtr0072923; release=r4.3; species=Dmel; length=315;;>CG1146-PB type=protein; loc=3L:2474655..2475599; name=CG1146-PB; dbxref=FlyBase:FBpp0072798,GB_protein:AAN11515.1,FlyBase_Annotatio…	7	35.611	315	9	2	1	162090	41862
530	CG8605-PA	>CG8605-PA type=protein; loc=3L:7297675..7300089; name=CG8605-PA; dbxref=FlyBase:FBpp0076549,GB_protein:AAF50583.2,FlyBase_Annotation_IDs:CG8605-PA,FlyBase:FBgn0035762; MD5=79f36fd22bf4f636940114fe10b60172; parent=FBtr0076838; release=r4.3; species=Dmel; length=724;	2.8	83.534	724	5	2	2	161930	159040
373	CG3906-PA	>CG3906-PA type=protein; loc=2R:complement(19018990..19019800); name=CG3906-PA; dbxref=FlyBase:FBpp0072030,GB_protein:AAF47017.1,FlyBase_Annotation_IDs:CG3906-PA,FlyBase:FBgn0034871; MD5=90181fab71e4bc3dda8c90d78c652d69; parent=FBtr0072121; release=r4.3; species=Dmel; length=240;	5	27.558	240	7.2	3	2	161270	51363
239	CG16940-PC;CG16940-PA;CG16940-PB	>CG16940-PC type=protein; loc=3L:196282..199638; name=CG16940-PC; dbxref=FlyBase:FBpp0072388,GB_protein:AAN11425.1,FlyBase_Annotation_IDs:CG16940-PC,FlyBase:FBgn0035111; MD5=cbac15537129d184dd399b55febf6957; parent=FBtr0072486; release=r4.3; species=Dmel; length=1044;;>CG16940-PA type=protein; loc=3L:196377..199638; name=CG16940-PA; dbxref=FlyBase:FBpp0072389,GB_protein:AAF47351.2,FlyBase_Annotat…	1.6	118.22	1044	4	1	1	160650	119460
620	dco-PA;dco-PB;dco-PC	>dco-PA type=protein; loc=3R:complement(26882254..26883573); name=dco-PA; dbxref=FlyBase:FBpp0085104,GB_protein:AAF57110.1,FlyBase_Annotation_IDs:CG2048-PA,FlyBase:FBgn0002413; MD5=28dd3b77392d3a39c76762301067e361; parent=FBtr0085742; release=r4.3; species=Dmel; length=440;;>dco-PB type=protein; loc=3R:complement(26882254..26883573); name=dco-PB; dbxref=FlyBase:FBpp0085105,GB_protein:AAF57108.1,F…	5.5	47.957	440	6.75	3	1	159110	42775
1157	Snap-PA	>Snap-PA type=protein; loc=3L:20247634..20249385; name=Snap-PA; dbxref=FlyBase:FBpp0074609,GB_protein:AAF49035.1,FlyBase_Annotation_IDs:CG6625-PA,FlyBase:FBgn0011712; MD5=a8be3b49e9bfd4f1260951ec77f0457f; parent=FBtr0074840; release=r4.3; species=Dmel; length=292;	18.8	33	292	7	4	4	158920	543040
667	Eip63E-PD;Eip63E-PE;Eip63E-PA;Eip63E-PB;Eip63E-PC	>Eip63E-PD type=protein; loc=3L:3500306..3591095; name=Eip63E-PD; dbxref=FlyBase:FBpp0072990,GB_protein:AAN11568.1,FlyBase_Annotation_IDs:CG10579-PD,FlyBase:FBgn0005640; MD5=ff279cce265103ab41e6a9f92a1d51e1; parent=FBtr0073131; release=r4.3; species=Dmel; length=522;;>Eip63E-PE type=protein; loc=3L:3500306..3591095; name=Eip63E-PE; dbxref=FlyBase:FBpp0072991,GB_protein:AAN11569.1,FlyBase_Annotati…	4.8	59.767	522	5	2	2	158910	152740
807	lambdaTry-PA	>lambdaTry-PA type=protein; loc=2R:6852767..6853582; name=lambdaTry-PA; dbxref=FlyBase:FBpp0087222,GB_protein:AAF58665.1,FlyBase_Annotation_IDs:CG12350-PA,FlyBase:FBgn0043470; MD5=1ad5258fae2c60255d23e26018771bef; parent=FBtr0088121; release=r4.3; species=Dmel; length=272;	3.7	29.575	272	7	2	2	157800	178630
1134	Scsalpha-PA	>Scsalpha-PA type=protein; loc=3L:3797851..3801528; name=Scsalpha-PA; dbxref=FlyBase:FBpp0073010,GB_protein:AAF47796.2,FlyBase_Annotation_IDs:CG1065-PA,FlyBase:FBgn0004888; MD5=770d68231aafea52ee150be7f7454d1f; parent=FBtr0073151; release=r4.3; species=Dmel; length=328;	4	34.389	328	7.5	2	2	156480	182430
220	CG15019-PA	>CG15019-PA type=protein; loc=3L:complement(4387963..4388569); name=CG15019-PA; dbxref=FlyBase:FBpp0073191,GB_protein:AAF47896.1,FlyBase_Annotation_IDs:CG15019-PA,FlyBase:FBgn0035541; MD5=129dfbd618280459868ac78c093177b9; parent=FBtr0073335; release=r4.3; species=Dmel; length=146;	19.9	17.274	146	8.8	3	2	156310	112330
461	CG6479-PA;CG6479-PB	>CG6479-PA type=protein; loc=3L:complement(17302583..17304438); name=CG6479-PA; dbxref=FlyBase:FBpp0075006,GB_protein:AAF49357.1,FlyBase_Annotation_IDs:CG6479-PA,FlyBase:FBgn0036710; MD5=eb1483e85480a6c0e22000f50d6d5d48; parent=FBtr0075245; release=r4.3; species=Dmel; length=542;;>CG6479-PB type=protein; loc=3L:complement(17302583..17304370); name=CG6479-PB; dbxref=FlyBase:FBpp0075007,GB_protein:…	3.3	62.085	542	5.25	2	2	156260	170820
388	CG4279-PA	>CG4279-PA type=protein; loc=2R:complement(16677650..16678176); name=CG4279-PA; dbxref=FlyBase:FBpp0071553,GB_protein:AAF46688.1,FlyBase_Annotation_IDs:CG4279-PA,FlyBase:FBgn0034600; MD5=c753f2e3c6d079826577f45f7c08cd4e; parent=FBtr0071628; release=r4.3; species=Dmel; length=137;	23.4	15.755	137	9	2	2	155030	156110
180	CG12927-PA	>CG12927-PA type=protein; loc=2R:complement(5104786..5105415); name=CG12927-PA; dbxref=FlyBase:FBpp0087622,GB_protein:AAF58916.1,FlyBase_Annotation_IDs:CG12927-PA,FlyBase:FBgn0033433; MD5=872876986a27474e9f35ef0c8e91c5e9; parent=FBtr0088539; release=r4.3; species=Dmel; length=210;	9	23.372	210	3	1		154140	0
66	Bap55-PA	>Bap55-PA type=protein; loc=2R:complement(12944291..12945703); name=Bap55-PA; dbxref=FlyBase:FBpp0086115,GB_protein:AAF57868.1,FlyBase_Annotation_IDs:CG6546-PA,FlyBase:FBgn0025716; MD5=6b92140b54d51afa731088c76899d3ec; parent=FBtr0086960; release=r4.3; species=Dmel; length=425;	2.4	47.319	425	6	1	1	154060	116100
588	Chit-PA	>Chit-PA type=protein; loc=2R:12206633..12208498; name=Chit-PA; dbxref=FlyBase:FBpp0086257,GB_protein:AAF57965.1,FlyBase_Annotation_IDs:CG5210-PA,FlyBase:FBgn0013763; MD5=d040c2cf44bb7359da39b0641becb307; parent=FBtr0087111; release=r4.3; species=Dmel; length=452;	9.3	50.354	452	5.71	2	5	153910	723040
793	l(2)02045-PA;l(2)02045-PB;l(2)02045-PC;l(2)02045-PD	>l(2)02045-PA type=protein; loc=2R:complement(3659089..3660096); name=l(2)02045-PA; dbxref=FlyBase:FBpp0087887,GB_protein:AAF59123.1,FlyBase_Annotation_IDs:CG11546-PA,FlyBase:FBgn0010504; MD5=cb566e9f1d4304578a34ba1bd2844ac0; parent=FBtr0088811; release=r4.3; species=Dmel; length=336;;>l(2)02045-PB type=protein; loc=2R:complement(3659089..3660096); name=l(2)02045-PB; dbxref=FlyBase:FBpp0087888,GB…	4.8	36.833	336	6	1		153260	0
971	Pp1alpha-96A-PA	>Pp1alpha-96A-PA type=protein; loc=3R:20344381..20346213; name=Pp1alpha-96A-PA; dbxref=FlyBase:FBpp0084026,GB_protein:AAF56306.1,FlyBase_Annotation_IDs:CG6593-PA,FlyBase:FBgn0003134; MD5=bdec996ce6ac233ff52e833f3144381b; parent=FBtr0084642; release=r4.3; species=Dmel; length=327;	5.8	37.37	327	7	2	2	151330	223360
881	mRpS2-PA	>mRpS2-PA type=protein; loc=2L:complement(4849515..4850363); name=mRpS2-PA; dbxref=FlyBase:FBpp0077099,GB_protein:AAF50970.2,FlyBase_Annotation_IDs:CG2937-PA,FlyBase:FBgn0031639; MD5=9e2dd1097b4442a00223ae3257dce0df; parent=FBtr0077408; release=r4.3; species=Dmel; length=264;	7.2	30.211	264	7	2	2	149900	215160
37	Anxb11-PB	>Anxb11-PB type=protein; loc=X:complement(16251770..16253998); name=Anxb11-PB; dbxref=FlyBase:FBpp0074078,GB_protein:AAF48609.1,FlyBase_Annotation_IDs:CG9968-PB,FlyBase:FBgn0030749; MD5=18a78a33e6deb7347312feef44573af4; parent=FBtr0074303; release=r4.3; species=Dmel; length=511;	3.1	56.214	511	6	1	1	149860	91844
565	CG9601-PA	>CG9601-PA type=protein; loc=3R:complement(4167596..4169164); name=CG9601-PA; dbxref=FlyBase:FBpp0081343,GB_protein:AAF54229.2,FlyBase_Annotation_IDs:CG9601-PA,FlyBase:FBgn0037578; MD5=ff742b07b167ee363e7f425a20bb4fc4; parent=FBtr0081854; release=r4.3; species=Dmel; length=523;	4.4	58.567	523	5	2	2	149440	209680
417	CG5080-PA;CG5080-PB	>CG5080-PA type=protein; loc=2L:complement(1160447..1163088); name=CG5080-PA; dbxref=FlyBase:FBpp0077647,GB_protein:AAF51406.1,FlyBase_Annotation_IDs:CG5080-PA,FlyBase:FBgn0031313; MD5=60a48ffd0d4825f6bc738f36f941cf0d; parent=FBtr0077982; release=r4.3; species=Dmel; length=554;;>CG5080-PB type=protein; loc=2L:complement(1160447..1163088); name=CG5080-PB; dbxref=FlyBase:FBpp0077646,GB_protein:AAF5…	4	61.234	554	5	2	2	148540	210780
1219	Trax-PB;Trax-PA	>Trax-PB type=protein; loc=3R:11187547..11188490; name=Trax-PB; dbxref=FlyBase:FBpp0082549,GB_protein:AAN13659.1,FlyBase_Annotation_IDs:CG5063-PB,FlyBase:FBgn0038327; MD5=aeef1e0db1bf1bf94d449761e2587df6; parent=FBtr0083093; release=r4.3; species=Dmel; length=292;;>Trax-PA type=protein; loc=3R:11187547..11188320; name=Trax-PA; dbxref=FlyBase:FBpp0082548,GB_protein:AAF55183.2,FlyBase_Annotation_ID…	6.2	33.581	292	7	2	1	148240	93686
488	CG7319-PC;CG7319-PA	>CG7319-PC type=protein; loc=3L:11682209..11684435; name=CG7319-PC; dbxref=FlyBase:FBpp0075844,GB_protein:AAS65037.1,FlyBase_Annotation_IDs:CG7319-PC,FlyBase:FBgn0036197; MD5=19c26940f7f99c69dfc52d754e10483f; parent=FBtr0076113; release=r4.3; species=Dmel; length=518;;>CG7319-PA type=protein; loc=3L:11683446..11684435; name=CG7319-PA; dbxref=FlyBase:FBpp0075843,GB_protein:AAF50022.2,FlyBase_Annot…	3.5	59.238	518	8	3	2	147610	184460
895	mus209-PA;mus209-PB	>mus209-PA type=protein; loc=2R:complement(15776745..15777584); name=mus209-PA; dbxref=FlyBase:FBpp0085619,GB_protein:AAF57493.1,FlyBase_Annotation_IDs:CG9193-PA,FlyBase:FBgn0005655; MD5=d23e63f581c40a4a74f38382cf710407; parent=FBtr0086307; release=r4.3; species=Dmel; length=260;;>mus209-PB type=protein; loc=2R:complement(15776745..15777584); name=mus209-PB; dbxref=FlyBase:FBpp0089395,GB_protein:…	16.2	28.83	260	7.14	3	4	146910	558550
[truncated: 250 more rows]
