# Supplementary material for: Functional Dissection of the Drosophila melanogaster Condensin Subunit Cap-G Reveals Its Exclusive Association with Condensin I
Source: PLoS Genet. 2013 Apr 18;9(4):e1003463. doi: 10.1371/journal.pgen.1003463 (PMC3630105; doi:10.1371/journal.pgen.1003463)
Supplement: Table S5 — Complete list of proteins identified in anti-EGFP immunoprecipitates from embryo extracts of SMC2h-EGFP expressing individuals. Condensin subunits are highlighted in light grey. The hits are ranked according to their cumulated peptide intensities. (XLSX) [file pgen.1003463.s015.xlsx]

## Sheet: Reference
Name	Fraction	Experiment
Orbi_1146_08b	1	B
Orbi_1146_09	2	B
Orbi_1146_10	3	B
Orbi_1146_11	4	B
Orbi_1146_12	5	B
Orbi_1146_13	6	B
Orbi_1146_14	7	B

## Sheet: Orbi_1146_B
id	Protein IDs	Protein Descriptions	Unique + Razor Sequence Coverage [%]	Mol. Weight [kDa]	Sequence Length	Slice Average	peptides	Intensity
453	FBpp0086591	>SMC2; FBpp0086591 type=protein; loc=2R:complement(10736177..10737614,10737668..10737861,10737918..10738187,10738245..10738672,10738729..10739458,10739521..10739832,10739892..10740059); ID=FBpp0086591; name=SMC2-PA; parent=FBgn0027783,FBtr0087461; dbxref=FlyBase	54.7	134.33	1179	3.51	351	3938400000
306	FBpp0080489	>SMC4; FBpp0080489 type=protein; loc=2L:complement(16733797..16734267,16734336..16736019,16736081..16736394,16736456..16737080,16737142..16738277); ID=FBpp0080489; name=glu-PA; parent=FBgn0015391,FBtr0080935; dbxref=FlyBase:FBpp0080489,FlyBase_Annotation_IDs:CG1	49.9	159.88	1409	2.69	229	1261300000
408	FBpp0084818;FBpp0083206;FBpp0289400	>Cap-D2; FBpp0084818 type=protein; loc=3R:join(25501452..25501578,25501656..25502127,25502188..25503083,25503144..25503285,25503341..25503428,25503483..25505900); ID=FBpp0084818; name=CAP-D2-PA; parent=FBgn0039680,FBtr0085452; dbxref=FlyBase:FBpp0084818,FlyBase_An	44.1	157.5	1380	2.97	192	517090000
356	FBpp0082514;FBpp0082515;FBpp0082516;FBpp0082517;FBpp0082518;FBpp0082519;FBpp0081956;FBpp0081986;FBpp0082105;FBpp0082106;FBpp0082107;FBpp0082147;FBpp0083974;FBpp0082175	>FBpp0082514 type=protein; loc=3R:11070082..11072037; ID=FBpp0082514; name=Hsc70-4-PE; parent=FBgn0001219,FBtr0083055; dbxref=FlyBase:FBpp0082514,FlyBase_Annotation_IDs:CG4264-PE,GB_protein:AAO41567.1,REFSEQ:NP_788679,GB_protein:AAO41567; MD5=050fd5b4b4ff0	44.1	71.131	651	4.38	71	434540000
316	FBpp0080880;FBpp0080881	>Barren; FBpp0080880 type=protein; loc=2L:complement(20058385..20058729,20058802..20060352,20060412..20060723); ID=FBpp0080880; name=barr-PA; parent=FBgn0014127,FBtr0081348; dbxref=GB_protein:AAF53866.1,FlyBase:FBpp0080880,FlyBase_Annotation_IDs:CG10726-PA,REFSEQ:	34	82.761	735	3.63	89	326770000
52	FBpp0070279;FBpp0070277;FBpp0070278	>FBpp0070279 type=protein; loc=X:complement(1375920..1376513,1376706..1377053); ID=FBpp0070279; name=sta-PD; parent=FBgn0003517,FBtr0070291; dbxref=GB_protein:AAN09050.1,GB_protein:AAN09050.2,FlyBase:FBpp0070279,FlyBase_Annotation_IDs:CG14792-PD,REFSEQ:NP_	47.6	35.341	313	5.51	37	321780000
176	FBpp0074963;FBpp0089253;FBpp0074962	>FBpp0074963 type=protein; loc=3L:complement(17631605..17633153,17634126..17634355,17636463..17636826,17637079..17637086); ID=FBpp0074963; name=Pep-PB; parent=FBgn0004401,FBtr0075199; dbxref=FlyBase:FBpp0074963,FlyBase_Annotation_IDs:CG6143-PB,GB_protein:A	23.7	78.047	716	3.76	42	267660000
496	FBpp0088242;FBpp0088243;FBpp0088244	>FBpp0088242 type=protein; loc=4:complement(86899..87364,87466..87806); ID=FBpp0088242; name=RpS3A-PA; parent=FBgn0017545,FBtr0089175; dbxref=FlyBase:FBpp0088242,GB_protein:AAF59372.1,FlyBase_Annotation_IDs:CG2168-PA,REFSEQ:NP_524618,GB_protein:AAF59372,Fl	41.4	30.34	268	6.1	30	234470000
238	FBpp0078134	>FBpp0078134 type=protein; loc=3L:join(22069388..22069441,22069516..22070415); ID=FBpp0078134; name=RpLP0-PA; parent=FBgn0000100,FBtr0078481; dbxref=FlyBase:FBpp0078134,FlyBase_Annotation_IDs:CG7490-PA,GB_protein:AAF51807.1,REFSEQ:NP_524211,GB_protein:AAF5	49.8	34.202	317	5.95	22	232530000
435	FBpp0085720;FBpp0085721;FBpp0085722;FBpp0085723;FBpp0081524	>FBpp0085720 type=protein; loc=2R:complement(15334965..15336251,15338938..15338994); ID=FBpp0085720; name=betaTub56D-PB; parent=FBgn0003887,FBtr0086536; dbxref=FlyBase:FBpp0085720,FlyBase_Annotation_IDs:CG9277-PB,GB_protein:AAF57555.1,REFSEQ:NP_523795,GB_p	60.6	50.147	447	5.11	45	217260000
80	FBpp0071359	>FBpp0071359 type=protein; loc=X:complement(9945220..9946313,9946382..9946616); ID=FBpp0071359; name=Yp2-PA; parent=FBgn0005391,FBtr0071424; dbxref=GB_protein:AAF46547.1,GB_protein:AAF46547.2,FlyBase:FBpp0071359,FlyBase_Annotation_IDs:CG2979-PA,GB_protein:	45.9	49.66	442	4.65	46	172650000
320	FBpp0081062;FBpp0081063;FBpp0081153;FBpp0081565	>FBpp0081062 type=protein; loc=3R:3356981..3358333; ID=FBpp0081062; name=alphaTub84D-PA; parent=FBgn0003885,FBtr0081538; dbxref=FlyBase:FBpp0081062,FlyBase_Annotation_IDs:CG2512-PA,GB_protein:AAF54007.1,REFSEQ:NP_524264,GB_protein:AAF54007,FlyMine:FBpp0081	48.4	49.89	450	5.12	42	165240000
524	FBpp0288780;FBpp0290540	>Cap-G; FBpp0288780 type=protein; loc=2R:join(9020819..9021064,9021135..9021311,9021388..9022202,9022262..9024362,9029167..9029322,9029606..9030166); ID=FBpp0288780; name=Cap-G-PF; parent=FBgn0259876,FBtr0299507; dbxref=FlyBase:FBpp0111651,FlyBase_Annotation_IDs:	29.1	153.88	1351	2.89	66	162670000
439	FBpp0085915;FBpp0085916;FBpp0085917;FBpp0085918;FBpp0085919;FBpp0085920;FBpp0085921;FBpp0085922	>FBpp0085915 type=protein; loc=2R:join(14029012..14029177,14030918..14032402,14032472..14032725); ID=FBpp0085915; name=pAbp-PC; parent=FBgn0003031,FBtr0086736; dbxref=GB_protein:AAF57746.1,FlyBase:FBpp0085915,FlyBase_Annotation_IDs:CG5119-PC,REFSEQ:NP_7257	48.1	69.925	634	4.67	60	151110000
141	FBpp0073652	>FBpp0073652 type=protein; loc=X:join(13653635..13653839,13653902..13654284,13654357..13655031); ID=FBpp0073652; name=Yp3-PA; parent=FBgn0004047,FBtr0073821; dbxref=GB_protein:AAF48314.2,FlyBase:FBpp0073652,FlyBase_Annotation_IDs:CG11129-PA,REFSEQ:NP_51114	53.6	46.101	420	4.85	46	144610000
474	FBpp0087142;FBpp0087143;FBpp0085193;FBpp0085194;FBpp0089103;FBpp0089104	>FBpp0087142 type=protein; loc=2R:7781080..7782471; ID=FBpp0087142; name=Ef1alpha48D-PA; parent=FBgn0000556,FBtr0088035; dbxref=FlyBase:FBpp0087142,FlyBase_Annotation_IDs:CG8280-PA,GB_protein:AAF58608.1,REFSEQ:NP_477375,GB_protein:AAF58608,FlyMine:FBpp0087	32.2	50.306	463	4.3	27	140610000
280	FBpp0079527	>FBpp0079527 type=protein; loc=2L:join(10057697..10057759,10057821..10058134,10058199..10058769,10058847..10059467); ID=FBpp0079527; name=Pen-PA; parent=FBgn0011823,FBtr0079937; dbxref=FlyBase:FBpp0079527,FlyBase_Annotation_IDs:CG4799-PA,GB_protein:AAF5285	14.9	57.821	522	4.83	12	133910000
243	FBpp0078301;FBpp0078298;FBpp0078300;FBpp0078302;FBpp0078303;FBpp0078299;FBpp0291159	>FBpp0078301 type=protein; loc=3R:complement(1826885..1827082,1827280..1827458,1829395..1829633,1829739..1830848,1833759..1834192); ID=FBpp0078301; name=Rm62-PA; parent=FBgn0003261,FBtr0078652; dbxref=FlyBase:FBpp0078301,FlyBase_Annotation_IDs:CG10279-PA,G	33.1	78.547	719	4.97	32	124560000
199	FBpp0075691	>FBpp0075691 type=protein; loc=3L:join(12508552..12508672,12509659..12510159,12510528..12511057,12511124..12511354,12511538..12511767,12511833..12512170,12512244..12512251); ID=FBpp0075691; name=tral-PA; parent=FBgn0041775,FBtr0075959; dbxref=GB_protein:AA	23.6	69.339	652	4	28	119240000
79	FBpp0071354	>FBpp0071354 type=protein; loc=X:join(9947950..9948169,9948247..9949346); ID=FBpp0071354; name=Yp1-PA; parent=FBgn0004045,FBtr0071419; dbxref=FlyBase:FBpp0071354,FlyBase_Annotation_IDs:CG2985-PA,GB_protein:AAF46548.1,REFSEQ:NP_511103,GB_protein:AAF46548,Fl	37.6	48.711	439	4.31	36	119100000
202	FBpp0075764;FBpp0291345	>FBpp0075764 type=protein; loc=3L:join(11815986..11815990,11816300..11816455,11816758..11817250); ID=FBpp0075764; name=RpL10Ab-PA; parent=FBgn0036213,FBtr0076032; dbxref=FlyBase:FBpp0075764,FlyBase_Annotation_IDs:CG7283-PA,GB_protein:AAF50002.2,REFSEQ:NP_6	42.4	24.273	217	6.26	19	116670000
197	FBpp0075618;FBpp0075619	>FBpp0075618 type=protein; loc=3L:join(13035112..13035114,13035210..13035468,13035542..13035639,13036266..13036437,13036674..13036927); ID=FBpp0075618; name=RpS4-PA; parent=FBgn0011284,FBtr0075884; dbxref=FlyBase:FBpp0075618,FlyBase_Annotation_IDs:CG11276-	39.5	29.134	261	6.14	22	114050000
402	FBpp0084617	>FBpp0084617 type=protein; loc=3R:join(23748639..23748641,23748847..23749027,23749092..23749462,23749862..23750512); ID=FBpp0084617; name=RpL4-PA; parent=FBgn0003279,FBtr0085248; dbxref=FlyBase:FBpp0084617,FlyBase_Annotation_IDs:CG5502-PA,GB_protein:AAG221	38.4	45.025	401	5.26	19	107890000
215	FBpp0076359	>FBpp0076359 type=protein; loc=3L:join(8594135..8594137,8594414..8594515,8594748..8594942,8595203..8595403); ID=FBpp0076359; name=RpL14-PA; parent=FBgn0017579,FBtr0076633; dbxref=FlyBase:FBpp0076359,FlyBase_Annotation_IDs:CG6253-PA,GB_protein:AAF50393.1,RE	26.5	19.173	166	6.8	5	104570000
164	FBpp0074500;FBpp0074501;FBpp0084564	>FBpp0074500 type=protein; loc=X:19492467..19492949; ID=FBpp0074500; name=RpS10b-PB; parent=FBgn0031035,FBtr0074731; dbxref=FlyBase:FBpp0074500,FlyBase_Annotation_IDs:CG14206-PB,GB_protein:AAF48978.2,REFSEQ:NP_728273,GB_protein:AAF48978,FlyMine:FBpp0074500	41.2	17.878	160	7	8	96462000
504	FBpp0088439;FBpp0088440;FBpp0088970;FBpp0088441	>FBpp0088439 type=protein; loc=3R:complement(26032360..26032443,26033815..26034147,26034212..26034379); ID=FBpp0088439; name=RpS7-PA; parent=FBgn0039757,FBtr0089422; dbxref=FlyBase:FBpp0088439,FlyBase_Annotation_IDs:CG1883-PA,GB_protein:AAF57023.1,REFSEQ:N	45.9	22.17	194	6.5	20	96028000
330	FBpp0081601	>FBpp0081601 type=protein; loc=3R:complement(5331866..5331921,5331980..5333108,5334013..5334151,5335158..5335732); ID=FBpp0081601; name=rump-PA; parent=FBgn0260010,FBtr0082123; dbxref=FlyBase:FBpp0081601,FlyBase_Annotation_IDs:CG9373-PA,GB_protein:AAF54387	20.1	66.73	632	4.62	21	95180000
86	FBpp0071808	>FBpp0071808 type=protein; loc=2R:join(18742040..18742052,18742170..18742381,18742968..18743165); ID=FBpp0071808; name=RpL23-PA; parent=FBgn0010078,FBtr0071897; dbxref=GB_protein:AAF46914.1,FlyBase:FBpp0071808,FlyBase_Annotation_IDs:CG3661-PA,REFSEQ:NP_523	40.7	14.936	140	7	8	94768000
273	FBpp0079328;FBpp0099990;REV__FBpp0072441;REV__FBpp0072443;REV__FBpp0072444;REV__FBpp0291031;REV__FBpp0291032;REV__FBpp0083022;REV__FBpp0072442	>FBpp0079328 type=protein; loc=2L:complement(8363821..8364125,8364188..8364315,8364541..8364563); ID=FBpp0079328; name=RpS13-PA; parent=FBgn0010265,FBtr0079724; dbxref=FlyBase:FBpp0079328,GB_protein:AAF52649.1,FlyBase_Annotation_IDs:CG13389-PA,REFSEQ:NP_47	34.4	17.178	151	7	11	86221000
387	FBpp0083802	>FBpp0083802 type=protein; loc=3R:join(19184577..19184612,19184876..19185580); ID=FBpp0083802; name=RpS3-PA; parent=FBgn0002622,FBtr0084410; dbxref=FlyBase:FBpp0083802,FlyBase_Annotation_IDs:CG6779-PA,GB_protein:AAF56129.1,REFSEQ:NP_476632,GB_protein:AAF56	44.3	27.471	246	6.26	19	86172000
511	FBpp0099686	>FBpp0099686 type=protein; loc=3R:join(25687653..25687656,25687921..25688027,25688507..25688918,25689137..25689240); ID=FBpp0099686; name=RpS8-PC; parent=FBgn0039713,FBtr0085489; dbxref=FlyBase_Annotation_IDs:CG7808-PC,FlyBase:FBpp0099686,GB_protein:AAN141	38	23.759	208	6.31	13	84846000
210	FBpp0076207	>FBpp0076207 type=protein; loc=3L:complement(9421974..9422214,9422274..9422425,9422795..9422797); ID=FBpp0076207; name=RpS17-PB; parent=FBgn0005533,FBtr0076479; dbxref=FlyBase:FBpp0076207,FlyBase_Annotation_IDs:CG3922-PB,GB_protein:AAF50272.1,REFSEQ:NP_524	64.1	15.285	131	7	18	83723000
271	FBpp0079187	>FBpp0079187 type=protein; loc=2L:complement(7825701..7826336,7826770..7826981,7827061..7827169); ID=FBpp0079187; name=Rack1-PA; parent=FBgn0020618,FBtr0079565; dbxref=FlyBase:FBpp0079187,FlyBase_Annotation_IDs:CG7111-PA,GB_protein:AAF52566.1,REFSEQ:NP_477	43.7	35.618	318	6.12	16	83475000
84	FBpp0071766	>FBpp0071766 type=protein; loc=2R:join(18493663..18493674,18493752..18493793,18494014..18494145,18494439..18494553,18495260..18495405); ID=FBpp0071766; name=RpS16-PA; parent=FBgn0034743,FBtr0071855; dbxref=FlyBase:FBpp0071766,FlyBase_Annotation_IDs:CG4046-	43.2	16.774	148	7	10	81615000
311	FBpp0080723;FBpp0080724	>FBpp0080723 type=protein; loc=2L:complement(19008375..19008543,19008949..19009115); ID=FBpp0080723; name=RpL30-PB; parent=FBgn0086710,FBtr0081181; dbxref=FlyBase:FBpp0080723,FlyBase_Annotation_IDs:CG10652-PB,GB_protein:AAN11021.1,REFSEQ:NP_724149,GB_prote	53.2	12.234	111	7	8	79398000
175	FBpp0074865	>FBpp0074865 type=protein; loc=3L:complement(18662134..18664288,18664368..18664534,18664590..18664772,18665731..18666111); ID=FBpp0074865; name=CG18811-PA; parent=FBgn0042134,FBtr0075098; dbxref=FlyBase:FBpp0074865,FlyBase_Annotation_IDs:CG18811-PA,GB_prot	19.3	103.59	961	3.48	23	74090000
140	FBpp0073623;FBpp0073624;FBpp0073625;FBpp0073626;FBpp0290052	>FBpp0073623 type=protein; loc=X:complement(13230018..13230410); ID=FBpp0073623; name=RpS15Aa-PC; parent=FBgn0010198,FBtr0073792; dbxref=FlyBase:FBpp0073623,FlyBase_Annotation_IDs:CG2033-PC,GB_protein:AAN09322.1,REFSEQ:NP_727692,GB_protein:AAN09322; MD5=cf	47.7	14.771	130	7	7	70974000
87	FBpp0071846	>FBpp0071846 type=protein; loc=2R:complement(18528205..18528600); ID=FBpp0071846; name=RpS24-PA; parent=FBgn0034751,FBtr0071935; dbxref=FlyBase:FBpp0071846,FlyBase_Annotation_IDs:CG3751-PA,GB_protein:AAF46871.1,REFSEQ:NP_611693,GB_protein:AAF46871,FlyMine:	33.6	15.048	131	7	13	69494000
279	FBpp0079500	>FBpp0079500 type=protein; loc=2L:complement(9896327..9897130); ID=FBpp0079500; name=sop-PA; parent=FBgn0004867,FBtr0079905; dbxref=FlyBase:FBpp0079500,FlyBase_Annotation_IDs:CG5920-PA,GB_protein:AAF52822.1,REFSEQ:NP_476874,GB_protein:AAF52822,FlyMine:FBpp	39	28.899	267	6.14	14	68826000
50	FBpp0070143	>FBpp0070143 type=protein; loc=X:complement(656758..657024,658335..658955,659117..659128); ID=FBpp0070143; name=RpL22-PA; parent=FBgn0015288,FBtr0070148; dbxref=FlyBase:FBpp0070143,FlyBase_Annotation_IDs:CG7434-PA,GB_protein:AAF45546.1,REFSEQ:NP_477134,GB_	22.7	30.61	299	5.68	19	68490000
432	FBpp0085585;FBpp0085586	>FBpp0085585 type=protein; loc=2R:join(16151613..16151615,16151752..16151937,16151998..16152267); ID=FBpp0085585; name=RpS18-PB; parent=FBgn0010411,FBtr0086273; dbxref=FlyBase:FBpp0085585,FlyBase_Annotation_IDs:CG8900-PB,GB_protein:AAM68401.1,REFSEQ:NP_725	32.2	17.611	152	7	6	66076000
546	REV__FBpp0289257	>FBpp0289257 type=protein; loc=3L:join(278200..278331,278401..281056,281121..281734,282087..282658,286598..288474,288770..289280,289371..290334); ID=FBpp0289257; name=CG42377-PA; parent=FBgn0259744,FBtr0299980; dbxref=FlyBase_Annotation_IDs:CG13882-PA,FlyB	0.4	265.23	2441	4.5	2	64361000
69	FBpp0071050;FBpp0071051;FBpp0071052	>FBpp0071050 type=protein; loc=X:join(7828067..7828303,7828363..7828581); ID=FBpp0071050; name=RpS14a-PB; parent=FBgn0004403,FBtr0071094; dbxref=FlyBase:FBpp0071050,FlyBase_Annotation_IDs:CG1524-PB,GB_protein:AAF46297.1,REFSEQ:NP_524884,GB_protein:AAF46297	47	16.265	151	7	12	61844000
94	FBpp0072083;FBpp0072084;FBpp0072085	>FBpp0072083 type=protein; loc=2R:join(19948061..19948097,19948199..19948272,19948336..19948516,19948673..19948878); ID=FBpp0072083; name=RpL12-PC; parent=FBgn0034968,FBtr0072174; dbxref=FlyBase:FBpp0072083,FlyBase_Annotation_IDs:CG3195-PC,GB_protein:AAF47	44.8	17.673	165	7	7	60336000
284	FBpp0079606;FBpp0073034;FBpp0073035;FBpp0089269;FBpp0070894;FBpp0077159	>FBpp0079606 type=protein; loc=2L:join(10409731..10410051,10410241..10410390); ID=FBpp0079606; name=RpS27A-PA; parent=FBgn0003942,FBtr0080016; dbxref=FlyBase:FBpp0079606,FlyBase_Annotation_IDs:CG5271-PA,GB_protein:AAF52941.1,REFSEQ:NP_476778,GB_protein:AAF	31.4	17.94	156	5.08	12	58108000
483	FBpp0087608;FBpp0087609;FBpp0087610	>FBpp0087608 type=protein; loc=2R:join(5474988..5475211,5475282..5475432); ID=FBpp0087608; name=RpL31-PA; parent=FBgn0025286,FBtr0088525; dbxref=FlyBase:FBpp0087608,FlyBase_Annotation_IDs:CG1821-PA,GB_protein:AAM71073.1,REFSEQ:NP_724804,GB_protein:AAM71073	25.8	14.532	124	7	4	56290000
334	FBpp0081675;FBpp0081676;FBpp0081677;FBpp0290600;FBpp0081674;FBpp0081678	>FBpp0081675 type=protein; loc=3R:complement(5928954..5929324,5929395..5929469,5930011..5930518,5930601..5930732,5930782..5931091,5931156..5931223,5931281..5931446,5931512..5931835,5933152..5933201,5934417..5934467); ID=FBpp0081675; name=Fmr1-PA; parent=FB	27.6	76.075	684	4	18	52221000
427	FBpp0085314	>FBpp0085314 type=protein; loc=2L:complement(22247226..22247705); ID=FBpp0085314; name=RpL21-PA; parent=FBgn0032987,FBtr0085961; dbxref=GB_protein:AAF57259.1,FlyBase:FBpp0085314,FlyBase_Annotation_IDs:CG12775-PA,REFSEQ:NP_610144,GB_protein:AAF57259,FlyMine	33.3	18.476	159	7	10	50969000
374	FBpp0083371	>FBpp0083371 type=protein; loc=3R:join(16647993..16647995,16648140..16648295,16648524..16648613,16648854..16648967); ID=FBpp0083371; name=RpS20-PA; parent=FBgn0019936,FBtr0083964; dbxref=FlyBase:FBpp0083371,FlyBase_Annotation_IDs:CG15693-PA,GB_protein:AAF5	10.8	13.488	120	7	5	50472000
515	FBpp0110421;FBpp0110424;FBpp0290776	>FBpp0110421 type=protein; loc=2L:complement(22427601..22427795,22428349..22428786,22428847..22429110,22429269..22429271); ID=FBpp0110421; name=RpL5-PA; parent=FBgn0064225,FBtr0111129; dbxref=FlyBase_Annotation_IDs:CG17489-PA,GB_protein:EAA46019.1,FlyBase:	35.1	34.036	299	6.24	17	49631000
248	FBpp0078405	>FBpp0078405 type=protein; loc=3R:complement(1378684..1378767,1378993..1379397,1379653..1379789,1379851..1379905); ID=FBpp0078405; name=Pcmt-PA; parent=FBgn0086768,FBtr0078758; dbxref=FlyBase_Annotation_IDs:CG2152-PA,FlyBase:FBpp0078405,GB_protein:AAF52012	72.1	24.59	226	6	14	49321000
290	FBpp0079752;FBpp0079753	>FBpp0079752 type=protein; loc=2L:complement(11002907..11003238,11003511..11003751); ID=FBpp0079752; name=RpL9-PA; parent=FBgn0015756,FBtr0080163; dbxref=FlyBase:FBpp0079752,FlyBase_Annotation_IDs:CG6141-PA,GB_protein:AAF53048.2,REFSEQ:NP_477161,GB_protein	43.2	21.392	190	6	10	42565000
434	FBpp0085717	>FBpp0085717 type=protein; loc=2R:join(15329989..15329994,15330123..15330245,15330306..15330603,15330818..15330945); ID=FBpp0085717; name=RpL11-PA; parent=FBgn0013325,FBtr0086533; dbxref=FlyBase:FBpp0085717,FlyBase_Annotation_IDs:CG7726-PA,GB_protein:AAF57	7.6	21.112	184	7	1	42238000
51	FBpp0070150;FBpp0070151;FBpp0070152;FBpp0070153	>FBpp0070150 type=protein; loc=X:complement(522495..522719,522784..522906); ID=FBpp0070150; name=RpL36-PA; parent=FBgn0002579,FBtr0070155; dbxref=FlyBase:FBpp0070150,FlyBase_Annotation_IDs:CG7622-PA,GB_protein:AAN09019.1,REFSEQ:NP_476629,GB_protein:AAN0901	19.1	13.502	115	7	3	41365000
116	FBpp0072687	>FBpp0072687 type=protein; loc=3L:complement(1667346..1667735,1667809..1668221,1668596..1668626); ID=FBpp0072687; name=RpL23A-PA; parent=FBgn0026372,FBtr0072805; dbxref=FlyBase:FBpp0072687,FlyBase_Annotation_IDs:CG7977-PA,GB_protein:AAF47545.1,REFSEQ:NP_52	9.4	29.463	277	6.14	7	39412000
339	FBpp0081822;FBpp0081824;FBpp0081825;FBpp0081823;FBpp0081826	>FBpp0081822 type=protein; loc=3R:join(7047652..7047654,7047897..7048089,7048283..7048451,7049117..7049252,7049580..7049969,7050213..7050572); ID=FBpp0081822; name=RpL3-PA; parent=FBgn0020910,FBtr0082346; dbxref=FlyBase:FBpp0081822,FlyBase_Annotation_IDs:C	27.6	46.915	416	5.44	9	39409000
505	FBpp0088490;FBpp0088945	>FBpp0088490 type=protein; loc=2L:complement(409388..409465,409532..409736,409790..410073,410127..411060,411129..411718,411782..412237,412447..412658,413396..413459); ID=FBpp0088490; name=alpha-Adaptin-PA; parent=FBgn0015567,FBtr0089488; dbxref=FlyBase:FBp	22.2	105.62	940	3.75	24	37329000
66	FBpp0070940;FBpp0070941;FBpp0070942;FBpp0070943	>FBpp0070940 type=protein; loc=X:complement(6635810..6636289,6637091..6637171); ID=FBpp0070940; name=RpL17-PB; parent=FBgn0029897,FBtr0070980; dbxref=FlyBase:FBpp0070940,FlyBase_Annotation_IDs:CG3203-PB,GB_protein:AAN09182.1,REFSEQ:NP_727119,GB_protein:AAN	21	21.593	186	6.5	10	36772000
499	FBpp0111817;FBpp0088303;FBpp0288389	>FBpp0111817 type=protein; loc=4:complement(936118..936179,936243..936344,936463..936685,936747..936893,937493..937716,937901..938369,938950..939107,939162..939402,939529..941825,945709..945764,946201..946312,946394..946574,946637..947287,948019..948777,95	21.9	211.12	1919	2.68	44	36509000
122	FBpp0072904;FBpp0085482	>FBpp0072904 type=protein; loc=3L:3194499..3196652; ID=FBpp0072904; name=Hsp83-PA; parent=FBgn0001233,FBtr0073040; dbxref=FlyBase:FBpp0072904,FlyBase_Annotation_IDs:CG1242-PA,GB_protein:AAF47734.1,REFSEQ:NP_523899,GB_protein:AAF47734,FlyMine:FBpp0072904,mo	24.1	81.864	717	3.89	19	36348000
256	FBpp0078561;FBpp0078562	>FBpp0078561 type=protein; loc=3R:join(228924..229002,230191..230361,230423..231141,231202..231270,231323..231533,231589..231977); ID=FBpp0078561; name=growl-PA; parent=FBgn0037245,FBtr0078921; dbxref=FlyBase:FBpp0078561,FlyBase_Annotation_IDs:CG14648-PA,G	24.4	59.742	545	4.44	16	35928000
283	FBpp0079565;FBpp0079566	>FBpp0079565 type=protein; loc=2L:join(10239536..10239585,10240492..10240591,10240680..10241058,10241133..10241780,10241846..10242048); ID=FBpp0079565; name=me31B-PA; parent=FBgn0004419,FBtr0079975; dbxref=FlyBase:FBpp0079565,FlyBase_Annotation_IDs:CG4916-	36.4	51.945	459	4.94	17	35899000
281	FBpp0079536	>FBpp0079536 type=protein; loc=2L:join(10201230..10201528,10201599..10202058); ID=FBpp0079536; name=RpL7-PA; parent=FBgn0005593,FBtr0079946; dbxref=FlyBase:FBpp0079536,FlyBase_Annotation_IDs:CG4897-PA,GB_protein:AAF52868.1,REFSEQ:NP_523531,GB_protein:AAF52	13.1	29.552	252	6	6	34769000
71	FBpp0071087;FBpp0071088	>FBpp0071087 type=protein; loc=X:complement(7793787..7794322,7794836..7795040,7795276..7795281); ID=FBpp0071087; name=RpS6-PB; parent=FBgn0004922,FBtr0071135; dbxref=FlyBase:FBpp0071087,FlyBase_Annotation_IDs:CG10944-PB,GB_protein:AAN09218.1,REFSEQ:NP_5110	21.4	28.407	248	6.33	6	34613000
399	FBpp0084306	>FBpp0084306 type=protein; loc=3R:complement(21509817..21510224); ID=FBpp0084306; name=RpL27-PA; parent=FBgn0039359,FBtr0084932; dbxref=FlyBase:FBpp0084306,FlyBase_Annotation_IDs:CG4759-PA,GB_protein:AAF56495.1,REFSEQ:NP_651417,GB_protein:AAF56495,FlyMine:	29.6	15.903	135	7	4	34419000
420	FBpp0085166;FBpp0085165	>FBpp0085166 type=protein; loc=3R:complement(27420646..27421323,27421770..27421880); ID=FBpp0085166; name=RpL6-PB; parent=FBgn0039857,FBtr0085805; dbxref=FlyBase:FBpp0085166,FlyBase_Annotation_IDs:CG11522-PB,GB_protein:AAF57167.1,REFSEQ:NP_651876,GB_protei	24	29.736	262	6.09	11	32544000
300	FBpp0080102	>FBpp0080102 type=protein; loc=2L:complement(13394413..13394799,13394865..13394940,13395056..13395060); ID=FBpp0080102; name=RpL24-PA; parent=FBgn0032518,FBtr0080524; dbxref=FlyBase:FBpp0080102,FlyBase_Annotation_IDs:CG9282-PA,GB_protein:AAF53299.1,REFSEQ:	20.6	17.52	155	6.5	4	32150000
135	FBpp0073445;FBpp0073446;FBpp0073447;FBpp0073448	>FBpp0073445 type=protein; loc=X:complement(11696646..11698491,11698930..11699054); ID=FBpp0073445; name=Hsc70-3-PB; parent=FBgn0001218,FBtr0073608; dbxref=FlyBase:FBpp0073445,FlyBase_Annotation_IDs:CG4147-PB,GB_protein:AAN09299.1,REFSEQ:NP_511132,GB_prote	23.3	72.26	656	4.15	13	30565000
196	FBpp0075612	>FBpp0075612 type=protein; loc=3L:join(13016609..13016625,13016832..13016966,13017470..13017737); ID=FBpp0075612; name=RpS12-PB; parent=FBgn0260441,FBtr0075878; dbxref=FlyBase:FBpp0075612,GB_protein:AAF49851.1,FlyBase_Annotation_IDs:CG11271-PB,FlyBase:FBpp	55.4	15.168	139	7	10	29113000
455	FBpp0086701	>FBpp0086701 type=protein; loc=2R:complement(10102940..10103207,10103456..10103615,10104035..10104038); ID=FBpp0086701; name=RpS23-PA; parent=FBgn0033912,FBtr0087575; dbxref=FlyBase:FBpp0086701,FlyBase_Annotation_IDs:CG8415-PA,GB_protein:AAF58277.2,REFSEQ:	35.7	16.016	143	7	6	28363000
123	FBpp0072958;FBpp0072957;FBpp0072959;FBpp0072960;FBpp0291506;FBpp0291507	>FBpp0072958 type=protein; loc=3L:complement(3221305..3221709,3221882..3221974); ID=FBpp0072958; name=RpL28-PC; parent=FBgn0035422,FBtr0073096; dbxref=FlyBase:FBpp0072958,FlyBase_Annotation_IDs:CG12740-PC,GB_protein:AAF47743.1,REFSEQ:NP_728841,GB_protein:A	17.6	18.736	165	7	2	27953000
396	FBpp0084242	>FBpp0084242 type=protein; loc=3R:complement(21072075..21072103,21072170..21072389,21073155..21073160); ID=FBpp0084242; name=RpS27-PA; parent=FBgn0039300,FBtr0084868; dbxref=FlyBase:FBpp0084242,FlyBase_Annotation_IDs:CG10423-PA,GB_protein:AAF56428.1,REFSEQ	29.8	9.364	84	7	6	27143000
96	FBpp0072128	>FBpp0072128 type=protein; loc=2R:complement(19792837..19793064,19793128..19793316,19793379..19793519,19793583..19794051,19794138..19794223); ID=FBpp0072128; name=Nap1-PA; parent=FBgn0015268,FBtr0072219; dbxref=FlyBase:FBpp0072128,FlyBase_Annotation_IDs:CG	15.9	42.767	370	5.38	8	26516000
246	FBpp0078354	>FBpp0078354 type=protein; loc=3R:join(1450222..1450242,1450612..1450852,1451236..1451591); ID=FBpp0078354; name=RpL13A-PB; parent=FBgn0037351,FBtr0078705; dbxref=FlyBase:FBpp0078354,FlyBase_Annotation_IDs:CG1475-PB,GB_protein:AAF51987.1,REFSEQ:NP_649560,G	25.4	23.647	205	6	11	25738000
207	FBpp0076152;FBpp0076154;FBpp0076153	>FBpp0076152 type=protein; loc=3L:complement(9503081..9503258,9503565..9503751,9504156..9504378); ID=FBpp0076152; name=RpS9-PA; parent=FBgn0010408,FBtr0076423; dbxref=FlyBase:FBpp0076152,FlyBase_Annotation_IDs:CG3395-PA,GB_protein:AAF50249.1,REFSEQ:NP_5240	15.4	22.623	195	6.2	5	25639000
350	FBpp0082264;FBpp0082265;FBpp0082266;FBpp0082267;FBpp0082268	>FBpp0082264 type=protein; loc=3R:join(9474791..9476219,9476531..9476781,9476896..9477288); ID=FBpp0082264; name=rin-PA; parent=FBgn0015778,FBtr0082796; dbxref=GB_protein:AAF54965.2,FlyBase:FBpp0082264,FlyBase_Annotation_IDs:CG9412-PA,GB_protein:AAF54965.3	13.3	74.942	690	3.85	13	24797000
130	FBpp0073269;FBpp0073270;FBpp0073271;FBpp0073272;FBpp0073273;FBpp0073274;FBpp0073275;FBpp0073276;FBpp0110267;FBpp0290623	>FBpp0073269 type=protein; loc=X:complement(10691102..10691470,10691541..10691696,10691869..10692577,10692652..10693026,10707282..10707394); ID=FBpp0073269; name=Imp-PF; parent=FBgn0030235,FBtr0073413; dbxref=FlyBase:FBpp0073269,FlyBase_Annotation_IDs:CG16	29.1	62.679	573	4.31	16	24629000
445	FBpp0086103	>FBpp0086103 type=protein; loc=2R:complement(13433976..13434491,13434914..13434931); ID=FBpp0086103; name=RpL18A-PA; parent=FBgn0010409,FBtr0086947; dbxref=FlyBase:FBpp0086103,FlyBase_Annotation_IDs:CG6510-PA,GB_protein:AAF57838.1,REFSEQ:NP_523774,GB_prote	33.3	21.029	177	6.89	9	24484000
167	FBpp0074558	>FBpp0074558 type=protein; loc=X:join(19625433..19626857,19626923..19628263); ID=FBpp0074558; name=Bap-PA; parent=FBgn0010380,FBtr0074789; dbxref=FlyBase:FBpp0074558,FlyBase_Annotation_IDs:CG12532-PA,GB_protein:AAF49013.1,REFSEQ:NP_523415,GB_protein:AAF490	22.9	101.18	921	3.67	27	24328000
523	FBpp0288761	>FBpp0288761 type=protein; loc=2L:join(6664150..6664587,6664931..6665791,6668342..6668887,6668946..6669690,6669764..6670513,6674301..6674314); ID=FBpp0288761; name=cup-PB; parent=FBgn0000392,FBtr0290322; dbxref=FlyBase:FBpp0288761,FlyBase_Annotation_IDs:CG	15.6	125.67	1117	3	16	24007000
218	FBpp0076602	>FBpp0076602 type=protein; loc=3L:complement(7233401..7233877,7233955..7234041,7234326..7234328); ID=FBpp0076602; name=RpL18-PA; parent=FBgn0035753,FBtr0076892; dbxref=GB_protein:AAF50596.1,FlyBase:FBpp0076602,FlyBase_Annotation_IDs:CG8615-PA,REFSEQ:NP_648	30.3	21.664	188	6	5	23423000
450	FBpp0086269;FBpp0086270	>FBpp0086269 type=protein; loc=2R:complement(12457764..12457889,12458131..12458353,12458422..12458510,12458694..12458702); ID=FBpp0086269; name=RpS15-PA; parent=FBgn0034138,FBtr0087123; dbxref=FlyBase:FBpp0086269,FlyBase_Annotation_IDs:CG8332-PA,GB_protein	27.7	17.037	148	7	5	22737000
257	FBpp0078584	>FBpp0078584 type=protein; loc=3R:complement(255841..255890,255950..258188,258239..259323,259421..259469); ID=FBpp0078584; name=eIF3-S10-PA; parent=FBgn0037249,FBtr0078944; dbxref=FlyBase:FBpp0078584,FlyBase_Annotation_IDs:CG9805-PA,GB_protein:AAF52126.1,R	13.1	133.88	1140	3	15	22143000
277	FBpp0079484;FBpp0099517	>FBpp0079484 type=protein; loc=2L:join(9967635..9967877,9967939..9968247,9968317..9968421); ID=FBpp0079484; name=RpL13-PA; parent=FBgn0011272,FBtr0079888; dbxref=GB_protein:AAF52842.1,FlyBase:FBpp0079484,FlyBase_Annotation_IDs:CG4651-PA,REFSEQ:NP_523530,GB	15.6	24.951	218	6.25	4	22030000
131	FBpp0073278;FBpp0073280;FBpp0073277;FBpp0073279;FBpp0073281;FBpp0073282	>FBpp0073278 type=protein; loc=X:complement(10675654..10676128,10676206..10676333,10676413..10676713,10676810..10676844); ID=FBpp0073278; name=sesB-PC; parent=FBgn0003360,FBtr0073422; dbxref=FlyBase:FBpp0073278,FlyBase_Annotation_IDs:CG16944-PC,GB_protein:	25.3	34.214	312	5.7	10	21897000
354	FBpp0082465	>FBpp0082465 type=protein; loc=3R:complement(10726249..10726416,10726675..10727199); ID=FBpp0082465; name=RpS5b-PA; parent=FBgn0038277,FBtr0083006; dbxref=FlyBase:FBpp0082465,FlyBase_Annotation_IDs:CG7014-PA,GB_protein:AAF55116.1,REFSEQ:NP_650407,GB_protei	21.3	25.716	230	6	7	21462000
313	FBpp0080769;FBpp0077326	>FBpp0080769 type=protein; loc=2L:complement(19184043..19184573,19184633..19185223,19185332..19185534,19185604..19185652); ID=FBpp0080769; name=gammaTub37C-PA; parent=FBgn0010097,FBtr0081228; dbxref=GB_protein:AAF53774.1,FlyBase:FBpp0080769,FlyBase_Annotat	24.9	51.296	457	5	8	21411000
315	FBpp0080825	>FBpp0080825 type=protein; loc=2L:complement(19447738..19448061,19448143..19451180,19451247..19451670,19451728..19452285); ID=FBpp0080825; name=Top2-PA; parent=FBgn0003732,FBtr0081287; dbxref=GB_protein:AAF53802.2,FlyBase:FBpp0080825,FlyBase_Annotation_IDs	10.2	164.39	1447	3.07	15	20831000
205	FBpp0076122	>FBpp0076122 type=protein; loc=3L:join(9674514..9674516,9675003..9676388); ID=FBpp0076122; name=alphaTub67C-PA; parent=FBgn0087040,FBtr0076393; dbxref=FlyBase:FBpp0076122,FlyBase_Annotation_IDs:CG8308-PA,GB_protein:AAF50226.2,REFSEQ:NP_524009,GB_protein:AA	25.1	51.18	462	5.11	9	19993000
471	FBpp0087115;FBpp0087114	>FBpp0087115 type=protein; loc=2R:complement(8086971..8087094,8087339..8087544,8087621..8087746,8088280..8088291); ID=FBpp0087115; name=RpS11-PC; parent=FBgn0033699,FBtr0088007; dbxref=FlyBase:FBpp0087115,FlyBase_Annotation_IDs:CG8857-PC,GB_protein:AAM7102	16.1	18.105	155	7	6	19956000
296	FBpp0079986	>FBpp0079986 type=protein; loc=2L:complement(12709253..12709309,12709375..12710225,12710362..12712306); ID=FBpp0079986; name=CG5787-PA; parent=FBgn0032454,FBtr0080405; dbxref=GB_protein:AAF53220.2,FlyBase:FBpp0079986,FlyBase_Annotation_IDs:CG5787-PA,REFSEQ	10.9	100.26	950	3.85	13	19678000
414	FBpp0084965	>FBpp0084965 type=protein; loc=3R:complement(25861150..25862523); ID=FBpp0084965; name=CG7928-PA; parent=FBgn0039740,FBtr0085600; dbxref=FlyBase:FBpp0084965,FlyBase_Annotation_IDs:CG7928-PA,GB_protein:AAF56994.1,REFSEQ:NP_651765,GB_protein:AAF56994,FlyMine	19.7	53.091	457	4	7	18345000
449	FBpp0086252;FBpp0089424	>FBpp0086252 type=protein; loc=2R:12473728..12474069; ID=FBpp0086252; name=RpLP2-PA; parent=FBgn0003274,FBtr0087105; dbxref=FlyBase:FBpp0086252,FlyBase_Annotation_IDs:CG4918-PA,GB_protein:AAF57979.1,REFSEQ:NP_523764,GB_protein:AAF57979,FlyMine:FBpp0086252,	49.6	11.757	113	7	7	18205000
193	FBpp0075508	>FBpp0075508 type=protein; loc=3L:join(13987452..13987500,13987891..13988880,13988960..13989570); ID=FBpp0075508; name=26-29-p-PA; parent=FBgn0250848,FBtr0075766; dbxref=FlyBase:FBpp0075508,FlyBase_Annotation_IDs:CG8947-PA,GB_protein:AAF49777.1,REFSEQ:NP_6	13.1	62.129	549	6	7	17432000
204	FBpp0075994	>FBpp0075994 type=protein; loc=3L:10684276..10684977; ID=FBpp0075994; name=CG11811-PA; parent=FBgn0036099,FBtr0076265; dbxref=FlyBase:FBpp0075994,FlyBase_Annotation_IDs:CG11811-PA,GB_protein:AAF50139.1,REFSEQ:NP_648408,GB_protein:AAF50139,FlyMine:FBpp00759	5.2	25.898	233	4	3	17118000
150	FBpp0074012;FBpp0074011;FBpp0100043;FBpp0291579	>FBpp0074012 type=protein; loc=X:join(16255731..16256087,16257391..16258663,16259238..16259546,16259620..16259675,16265347..16265580); ID=FBpp0074012; name=nonA-PB; parent=FBgn0004227,FBtr0074233; dbxref=FlyBase_Annotation_IDs:CG4211-PB,FlyBase:FBpp0074012	14.7	81.986	742	4.12	8	16418000
220	FBpp0076649;FBpp0290159	>FBpp0076649 type=protein; loc=3L:complement(6943430..6944302,6944367..6944545,6946873..6948269,6948481..6948488); ID=FBpp0076649; name=CG10077-PA; parent=FBgn0035720,FBtr0076940; dbxref=FlyBase:FBpp0076649,FlyBase_Annotation_IDs:CG10077-PA,GB_protein:AAF5	15.5	88.209	818	4	9	16414000
120	FBpp0072801;FBpp0072802	>FBpp0072801 type=protein; loc=3L:join(2587753..2587890,2588084..2588716); ID=FBpp0072801; name=RpL8-PA; parent=FBgn0024939,FBtr0072924; dbxref=FlyBase:FBpp0072801,FlyBase_Annotation_IDs:CG1263-PA,GB_protein:AAF47659.1,REFSEQ:NP_524726,GB_protein:AAF47659,	32.8	27.892	256	6	9	16219000
426	FBpp0085281;FBpp0091113;FBpp0091115;FBpp0091117;FBpp0091119;FBpp0091121;FBpp0091123;FBpp0091125;FBpp0091127;FBpp0091129;FBpp0091131;FBpp0091133;FBpp0091135;FBpp0091137;FBpp0091139;FBpp0091141;FBpp0091143;FBpp0091145;FBpp0091147;FBpp0091149;FBpp0091151;FBpp0091153;FBpp0091155	>FBpp0085281 type=protein; loc=2L:complement(21423191..21423562); ID=FBpp0085281; name=His2B:CG17949-PA; parent=FBgn0061209,FBtr0085927; dbxref=FlyBase:FBpp0085281,GB_protein:AAN11124.1,FlyBase_Annotation_IDs:CG17949-PA,REFSEQ:NP_724342,GB_protein:AAN11124	27.6	13.696	123	7	3	15969000
431	FBpp0085564	>FBpp0085564 type=protein; loc=2R:complement(16521696..16521873,16521936..16522193,16522252..16522402,16522462..16522627,16522685..16523577,16525848..16526001,16526064..16526226,16526284..16526596,16526655..16528086); ID=FBpp0085564; name=rig-PB; parent=FB	9.3	137.83	1235	2.53	19	15708000
89	FBpp0071892	>FBpp0071892 type=protein; loc=2R:complement(18960584..18961165,18961547..18961986,18962105..18962117); ID=FBpp0071892; name=Fib-PA; parent=FBgn0003062,FBtr0071982; dbxref=FlyBase:FBpp0071892,FlyBase_Annotation_IDs:CG9888-PA,GB_protein:AAF46950.1,REFSEQ:NP	31.4	34.636	344	6	10	15154000
62	FBpp0070877;FBpp0070878	>FBpp0070877 type=protein; loc=X:complement(6425159..6425464,6425868..6426238,6426331..6426454,6426523..6426537); ID=FBpp0070877; name=RpL7A-PA; parent=FBgn0014026,FBtr0070915; dbxref=FlyBase:FBpp0070877,FlyBase_Annotation_IDs:CG3314-PA,GB_protein:AAN09170	21	30.731	271	6	7	14426000
451	FBpp0086328	>FBpp0086328 type=protein; loc=2R:complement(12154769..12155209,12155281..12157160,12157299..12157758,12158844..12158990); ID=FBpp0086328; name=Khc-PA; parent=FBgn0001308,FBtr0087184; dbxref=GB_protein:AAF58029.1,FlyBase:FBpp0086328,FlyBase_Annotation_IDs:	1	110.4	975	2.5	2	14208000
487	FBpp0100030;FBpp0087852;FBpp0087854;FBpp0087853;FBpp0291129;FBpp0291130;FBpp0291131	>FBpp0100030 type=protein; loc=2R:join(3957404..3957784,3957840..3958017,3958326..3959743,3959868..3960283,3960632..3960739,3960872..3960976,3961105..3961205,3961479..3962005,3962978..3963112,3963170..3963295,3963365..3963613,3963798..3964181); ID=FBpp0100	10.5	139.49	1375	3	11	14131000
424	FBpp0085249;FBpp0091055;FBpp0091060;FBpp0091063;FBpp0091066;FBpp0091069;FBpp0091072;FBpp0091075;FBpp0091078;FBpp0091081;FBpp0091084;FBpp0091087;FBpp0091090;FBpp0091093;FBpp0091096;FBpp0091099;FBpp0091102;FBpp0091105;FBpp0091108;FBpp0091111;FBpp0084434	>FBpp0085249 type=protein; loc=2L:21423789..21424163; ID=FBpp0085249; name=His2A:CG31618-PA; parent=FBgn0051618,FBtr0085893; dbxref=FlyBase:FBpp0085249,FlyBase_Annotation_IDs:CG31618-PA,GB_protein:AAN11125.1,REFSEQ:NP_724343,GB_protein:AAN11125; MD5=3612d7	31.5	13.363	124	7	4	14062000
212	FBpp0076224	>FBpp0076224 type=protein; loc=3L:complement(9369662..9370288); ID=FBpp0076224; name=Hsp26-PA; parent=FBgn0001225,FBtr0076496; dbxref=FlyBase:FBpp0076224,FlyBase_Annotation_IDs:CG4183-PA,GB_protein:AAF50288.1,REFSEQ:NP_523997,GB_protein:AAF50288,FlyMine:FB	31.7	22.994	208	6	9	13810000
121	FBpp0072830;FBpp0089310;FBpp0089311;FBpp0089312;FBpp0089313	>FBpp0072830 type=protein; loc=3L:complement(2556556..2556729,2556792..2556866,2556942..2557076,2557136..2557285,2557341..2557508,2557572..2557727,2557793..2558389,2560116..2560295,2561932..2562843,2563818..2563959,2564397..2564695,2565601..2565621,2566202	7.6	162.38	1504	3.73	15	13569000
148	FBpp0073966;FBpp0073967;FBpp0089397;FBpp0089398;FBpp0111709;FBpp0111710	>FBpp0073966 type=protein; loc=X:complement(15722305..15722535,15722596..15722682,15722749..15722915,15722985..15727286,15727525..15727732,15728156..15728197); ID=FBpp0073966; name=Chc-PA; parent=FBgn0000319,FBtr0074179; dbxref=FlyBase:FBpp0073966,FlyBase_	15.1	191.18	1678	2.29	34	13330000
497	FBpp0088250;FBpp0075203	>FBpp0088250 type=protein; loc=4:join(1052516..1052579,1053533..1053844,1053898..1055039); ID=FBpp0088250; name=ATPsyn-beta-PA; parent=FBgn0010217,FBtr0089186; dbxref=FlyBase:FBpp0088250,FlyBase_Annotation_IDs:CG11154-PA,GB_protein:AAF59391.1,REFSEQ:NP_726	24.4	54.107	505	5.11	9	13221000
231	FBpp0077716	>FBpp0077716 type=protein; loc=2L:join(420075..420146,420292..420558); ID=FBpp0077716; name=RpLP1-PA; parent=FBgn0002593,FBtr0078056; dbxref=FlyBase:FBpp0077716,FlyBase_Annotation_IDs:CG4087-PA,GB_protein:AAF51499.1,REFSEQ:NP_476630,GB_protein:AAF51499,Fly	60.7	11.513	112	7	5	12980000
385	FBpp0083683;FBpp0083684	>FBpp0083683 type=protein; loc=3R:complement(18315025..18315580,18315644..18316534,18316590..18316743,18316981..18317053); ID=FBpp0083683; name=T-cp1-PB; parent=FBgn0003676,FBtr0084290; dbxref=FlyBase:FBpp0083683,FlyBase_Annotation_IDs:CG5374-PB,GB_protein	19	59.556	557	5	9	12891000
85	FBpp0071794	>FBpp0071794 type=protein; loc=2R:join(18686709..18686774,18687401..18687981,18688074..18688875,18688988..18689197); ID=FBpp0071794; name=blw-PA; parent=FBgn0011211,FBtr0071883; dbxref=FlyBase:FBpp0071794,FlyBase_Annotation_IDs:CG3612-PA,GB_protein:AAF4690	13.8	59.421	552	4.44	9	12658000
428	FBpp0085317;FBpp0099821	>FBpp0085317 type=protein; loc=2L:complement(22166552..22166987,22167050..22167238,22167303..22167576,22167637..22168066,22168120..22168320,22168380..22168535); ID=FBpp0085317; name=CG1832-PA; parent=FBgn0032979,FBtr0085964; dbxref=GB_protein:AAF57252.1,Fl	9.8	61.194	561	5	3	12552000
326	FBpp0081374;FBpp0075106	>FBpp0081374 type=protein; loc=3R:complement(4481507..4481628,4481709..4483565,4483737..4484109,4485685..4485729); ID=FBpp0081374; name=bel-PA; parent=FBgn0000171,FBtr0081888; dbxref=FlyBase:FBpp0081374,FlyBase_Annotation_IDs:CG9748-PA,GB_protein:AAF54262.	15.4	85.08	798	4.27	11	12364000
292	FBpp0079755	>FBpp0079755 type=protein; loc=2L:complement(10982658..10983540,10983666..10983776,10983896..10984087,10984141..10984341,10984946..10985100,10985167..10985487,10985544..10986128,10987249..10987332); ID=FBpp0079755; name=piwi-PA; parent=FBgn0004872,FBtr0080	20.4	97.176	843	4	14	12073000
54	FBpp0070350	>FBpp0070350 type=protein; loc=X:complement(1766628..1766939,1767006..1767563); ID=FBpp0070350; name=Pgam5-PA; parent=FBgn0023517,FBtr0070366; dbxref=FlyBase:FBpp0070350,FlyBase_Annotation_IDs:CG14816-PA,GB_protein:AAF45678.1,REFSEQ:NP_569951,GB_protein:AA	19.4	33.165	289	6	7	12027000
307	FBpp0080639;FBpp0080640;FBpp0080641	>FBpp0080639 type=protein; loc=2L:complement(18442718..18443062); ID=FBpp0080639; name=RpS26-PA; parent=FBgn0004413,FBtr0081089; dbxref=FlyBase:FBpp0080639,FlyBase_Annotation_IDs:CG10305-PA,GB_protein:AAN11004.1,REFSEQ:NP_724109,GB_protein:AAN11004,FlyMine	31.6	13.266	114	7	6	12006000
213	FBpp0288542;FBpp0076276;FBpp0076277;FBpp0076278;FBpp0288543	>FBpp0288542 type=protein; loc=3L:complement(8985181..8986141,8986199..8988567); ID=FBpp0288542; name=smg-PD; parent=FBgn0016070,FBtr0290103; dbxref=FlyBase_Annotation_IDs:CG5263-PD,FlyBase:FBpp0288542,REFSEQ:NP_001137924,GB_protein:ACL83279,FlyMine:FBpp02	7.8	120.71	1109	2.7	10	11999000
438	FBpp0085902	>FBpp0085902 type=protein; loc=2R:complement(14334972..14335116,14336977..14338330,14338395..14338413); ID=FBpp0085902; name=Prp19-PA; parent=FBgn0261119,FBtr0086723; dbxref=FlyBase:FBpp0085902,FlyBase_Annotation_IDs:CG5519-PA,GB_protein:AAF57684.1,REFSEQ:	20.2	55.198	505	5	5	11522000
322	FBpp0081156	>FBpp0081156 type=protein; loc=3R:complement(2903975..2904129,2904544..2904741,2904976..2905177,2905686..2905931); ID=FBpp0081156; name=Aly-PA; parent=FBgn0010774,FBtr0081642; dbxref=FlyBase:FBpp0081156,FlyBase_Annotation_IDs:CG1101-PA,GB_protein:AAF54070.	19.2	27.851	266	6	6	11460000
61	FBpp0070787;FBpp0070788;FBpp0085365;FBpp0100124;FBpp0100125;FBpp0071448;FBpp0078131;FBpp0082253;FBpp0082254;CON__P60712;FBpp0290168;FBpp0082597;FBpp0086174	>FBpp0070787 type=protein; loc=X:5796731..5797861; ID=FBpp0070787; name=Act5C-PA; parent=FBgn0000042,FBtr0070822; dbxref=FlyBase_Annotation_IDs:CG4027-PA,FlyBase:FBpp0070787,GB_protein:AAF46098.1,REFSEQ:NP_727048,GB_protein:AAF46098; MD5=88db72d41de81d7f21	20.2	41.821	376	5.71	7	11053000
362	FBpp0082724	>FBpp0082724 type=protein; loc=3R:complement(12166376..12166484,12166544..12166668,12166951..12167320,12167450..12167613); ID=FBpp0082724; name=SF2-PA; parent=FBgn0040284,FBtr0083272; dbxref=FlyBase:FBpp0082724,FlyBase_Annotation_IDs:CG6987-PA,GB_protein:A	16.1	28.35	255	6	4	10749000
518	FBpp0112117	>FBpp0112117 type=protein; loc=3R:join(3948575..3949225,3949281..3949789,3949852..3950487,3950545..3950860); ID=FBpp0112117; name=CG7878-PA; parent=FBgn0037549,FBtr0113205; dbxref=FlyBase:FBpp0112117,FlyBase_Annotation_IDs:CG7878-PA,REFSEQ:NP_649767,GB_pro	2.6	78.567	703	7	1	10682000
384	FBpp0083645;FBpp0083646;FBpp0291080	>FBpp0083645 type=protein; loc=3R:join(18288325..18288501,18288570..18289008,18289065..18289762); ID=FBpp0083645; name=AP-50-PA; parent=FBgn0024832,FBtr0084252; dbxref=FlyBase:FBpp0083645,FlyBase_Annotation_IDs:CG7057-PA,GB_protein:AAF56001.1,REFSEQ:NP_732	20.4	49.855	437	5	7	10495000
288	FBpp0079643	>FBpp0079643 type=protein; loc=2L:complement(10358307..10358437,10358502..10358648,10358711..10359938,10360003..10361361,10361422..10361584,10361666..10361955,10362014..10362397,10362463..10362507); ID=FBpp0079643; name=CG5366-PA; parent=FBgn0027568,FBtr00	14.4	139.35	1248	3.21	14	10214000
166	FBpp0074550;FBpp0074549	>FBpp0074550 type=protein; loc=X:complement(19413320..19413658,19413729..19413864,19413937..19414331,19414693..19414860,19415361..19415429,19415706..19415732); ID=FBpp0074550; name=l(1)G0156-PB; parent=FBgn0027291,FBtr0074781; dbxref=FlyBase:FBpp0074550,Fl	19.4	40.844	377	5.27	15	10037000
344	FBpp0082065	>FBpp0082065 type=protein; loc=3R:complement(8258317..8258794,8258851..8259279,8259347..8259453); ID=FBpp0082065; name=Aos1-PA; parent=FBgn0029512,FBtr0082593; dbxref=FlyBase:FBpp0082065,FlyBase_Annotation_IDs:CG12276-PA,GB_protein:AAF54815.1,REFSEQ:NP_650	3	37.673	337	3	4	10005000
319	FBpp0080922	>FBpp0080922 type=protein; loc=2L:join(20735373..20735430,20736103..20736344,20736418..20737446,20737515..20738441,20738504..20738902); ID=FBpp0080922; name=Fs(2)Ket-PA; parent=FBgn0000986,FBtr0081392; dbxref=FlyBase:FBpp0080922,FlyBase_Annotation_IDs:CG26	12.3	98.695	884	4	9	9730000
512	FBpp0099974;FBpp0099975	>FBpp0099974 type=protein; loc=2L:join(8366311..8366394,8367096..8367249,8367312..8367730,8367797..8367871,8367931..8368696,8368758..8369030,8369716..8369720); ID=FBpp0099974; name=Pp2A-29B-PA; parent=FBgn0260439,FBtr0005088; dbxref=FlyBase_Annotation_IDs:	20	65.423	591	5	8	9573300
425	FBpp0085265;FBpp0085266;FBpp0085267	>FBpp0085265 type=protein; loc=2L:complement(21678311..21679402,21679484..21680180,21680757..21681284,21681344..21681558,21682039..21682041); ID=FBpp0085265; name=Ef2b-PA; parent=FBgn0000559,FBtr0085911; dbxref=GB_protein:AAF57226.2,FlyBase:FBpp0085265,Fly	12.9	94.458	844	4.3	10	9569200
343	FBpp0081862	>FBpp0081862 type=protein; loc=3R:join(7238416..7238554,7238637..7239281,7239336..7239754,7239813..7240364,7240424..7241212,7241270..7241782); ID=FBpp0081862; name=Ranbp9-PA; parent=FBgn0037894,FBtr0082386; dbxref=FlyBase:FBpp0081862,FlyBase_Annotation_IDs	10.4	114.41	1018	3.38	13	9432600
153	FBpp0074086;FBpp0074087;FBpp0074088	>FBpp0074086 type=protein; loc=X:join(16532266..16532336,16532439..16532838); ID=FBpp0074086; name=RpS19a-PA; parent=FBgn0010412,FBtr0074311; dbxref=FlyBase:FBpp0074086,FlyBase_Annotation_IDs:CG4464-PA,REFSEQ:NP_523376,GB_protein:AAF48633; MD5=3c25226b5235	18.6	17.291	156	7	9	9379200
477	FBpp0087321	>FBpp0087321 type=protein; loc=2R:6709318..6709710; ID=FBpp0087321; name=RpS15Ab-PA; parent=FBgn0033555,FBtr0088226; dbxref=FlyBase:FBpp0087321,FlyBase_Annotation_IDs:CG12324-PA,GB_protein:AAM68752.1,REFSEQ:NP_610616,GB_protein:AAM68752,FlyMine:FBpp0087321	18.5	14.741	130	7	4	8858600
535	FBpp0290558	>FBpp0290558 type=protein; loc=X:join(20265907..20267809,20269150..20269718,20269783..20270331,20270400..20271337,20271408..20271564,20271625..20273387,20273447..20273820,20273891..20281562,20281632..20282115,20282185..20282361,20282429..20282581); ID=FBpp	4.6	529.99	4912	1.86	29	8575900
165	FBpp0074544;FBpp0290523;FBpp0074545;FBpp0290522;FBpp0074546	>FBpp0074544 type=protein; loc=X:complement(19455610..19455828,19456444..19456542,19456725..19457046,19457109..19458151,19458219..19458725,19458806..19459340,19459447..19459502); ID=FBpp0074544; name=Grip84-PA; parent=FBgn0026430,FBtr0074775; dbxref=FlyBas	12.9	106.78	926	4	8	8379600
335	FBpp0081703	>FBpp0081703 type=protein; loc=3R:join(6077302..6077478,6077611..6077689,6077893..6078419,6078520..6079253,6079312..6080641,6080703..6080813); ID=FBpp0081703; name=CG3999-PA; parent=FBgn0037801,FBtr0082225; dbxref=FlyBase:FBpp0081703,FlyBase_Annotation_IDs	5.4	109.71	985	2.4	5	8138200
75	FBpp0071226;FBpp0071228	>FBpp0071226 type=protein; loc=X:join(8983629..8983631,8984521..8985210,8985443..8986070,8986143..8986429); ID=FBpp0071226; name=CG7033-PA; parent=FBgn0030086,FBtr0071289; dbxref=FlyBase:FBpp0071226,FlyBase_Annotation_IDs:CG7033-PA,GB_protein:AAF46442.2,RE	26.7	58.063	535	5.1	10	7981300
440	FBpp0085951	>FBpp0085951 type=protein; loc=2R:complement(14063585..14064569,14065085..14066038,14066976..14067337); ID=FBpp0085951; name=CG5726-PA; parent=FBgn0034313,FBtr0086772; dbxref=FlyBase:FBpp0085951,FlyBase_Annotation_IDs:CG5726-PA,GB_protein:AAF57731.1,REFSEQ	11.1	86.591	766	3.44	9	7924300
500	FBpp0088355;FBpp0289286	>FBpp0088355 type=protein; loc=3R:complement(1374109..1374910,1375315..1375484,1375545..1376342); ID=FBpp0088355; name=mia-PA; parent=FBgn0014342,FBtr0089313; dbxref=GB_protein:AAF52013.2,FlyBase:FBpp0088355,FlyBase_Annotation_IDs:CG10390-PA,GB_protein:AAF	2.2	65.984	589	1	1	7899600
375	FBpp0083376;FBpp0083377	>FBpp0083376 type=protein; loc=3R:join(16676588..16676665,16676753..16677073); ID=FBpp0083376; name=RpS30-PA; parent=FBgn0038834,FBtr0083969; dbxref=FlyBase:FBpp0083376,FlyBase_Annotation_IDs:CG15697-PA,GB_protein:AAF55815.1,REFSEQ:NP_650922,GB_protein:AAF	8.3	14.585	132	7	2	7659200
352	FBpp0082421;FBpp0082422;FBpp0082423;FBpp0085280;FBpp0091116;FBpp0091118;FBpp0091120;FBpp0091128;FBpp0091130;FBpp0091132;FBpp0091134;FBpp0091136;FBpp0091138;FBpp0091140;FBpp0091142;FBpp0091144;FBpp0091146;FBpp0091148;FBpp0091150;FBpp0091152;FBpp0091154;FBpp0091114;FBpp0091122;FBpp0091124;FBpp0091126	>FBpp0082421 type=protein; loc=3R:join(10451772..10451951,10452016..10452147); ID=FBpp0082421; name=His4r-PA; parent=FBgn0013981,FBtr0082962; dbxref=FlyBase:FBpp0082421,FlyBase_Annotation_IDs:CG3379-PA,GB_protein:AAF55080.1,REFSEQ:NP_731927,GB_protein:AAF5	40.8	11.381	103	7	5	7625300
498	FBpp0088252	>FBpp0088252 type=protein; loc=4:join(1085734..1085809,1086482..1086511,1086566..1093731,1093787..1094007,1094065..1096183,1096242..1096362,1096418..1096740); ID=FBpp0088252; name=Rfabg-PA; parent=FBgn0087002,FBtr0089188; dbxref=FlyBase:FBpp0088252,GB_prot	6.8	372.67	3351	1.59	17	7567600
394	FBpp0084150;FBpp0084151;FBpp0084152;FBpp0112266;FBpp0291440	>FBpp0084150 type=protein; loc=3R:join(20949121..20949201,20949354..20949837,20950312..20951078); ID=FBpp0084150; name=vig2-PB; parent=FBgn0046214,FBtr0084775; dbxref=FlyBase:FBpp0084150,FlyBase_Annotation_IDs:CG11844-PB,GB_protein:AAF56404.2,REFSEQ:NP_733	20.3	48.705	443	5	5	7489500
227	FBpp0077307;FBpp0077309;FBpp0271801	>FBpp0077307 type=protein; loc=2L:join(2856256..2856305,2856377..2856568,2856631..2856640); ID=FBpp0077307; name=oho23B-PA; parent=FBgn0015521,FBtr0077621; dbxref=FlyBase_Annotation_IDs:CG2986-PA,FlyBase:FBpp0077307,GB_protein:AAF51191,REFSEQ:NP_722853,Fly	39.8	9.1672	83	7	3	7382000
253	FBpp0099511;FBpp0078478	>FBpp0099511 type=protein; loc=3R:join(732436..732444,732511..733841,733904..734812,734871..735648); ID=FBpp0099511; name=Gnf1-PB; parent=FBgn0004913,FBtr0100159; dbxref=FlyBase_Annotation_IDs:CG1119-PB,FlyBase:FBpp0099511,GB_protein:AAX52937.1,REFSEQ:NP_0	13	111.35	1008	3.09	11	7283200
263	FBpp0078974;FBpp0078975;FBpp0078976;FBpp0290617;FBpp0290618	>FBpp0078974 type=protein; loc=2L:join(6923906..6924400,6924685..6925455); ID=FBpp0078974; name=Hrb27C-PA; parent=FBgn0004838,FBtr0079346; dbxref=FlyBase:FBpp0078974,FlyBase_Annotation_IDs:CG10377-PA,GB_protein:AAF52456.1,REFSEQ:NP_476869,GB_protein:AAF524	10.7	44.769	421	5	3	7255200
305	FBpp0080475	>FBpp0080475 type=protein; loc=2L:join(16827724..16827889,16828052..16828552,16828617..16828795,16828857..16828946,16829003..16830460,16830524..16831378); ID=FBpp0080475; name=CG31739-PA; parent=FBgn0051739,FBtr0080919; dbxref=FlyBase:FBpp0080475,FlyBase_A	11.3	121.52	1082	3	9	7246700
208	FBpp0076182	>FBpp0076182 type=protein; loc=3L:9377286..9377927; ID=FBpp0076182; name=Hsp27-PA; parent=FBgn0001226,FBtr0076454; dbxref=FlyBase:FBpp0076182,FlyBase_Annotation_IDs:CG4466-PA,GB_protein:AAF50285.1,REFSEQ:NP_524000,GB_protein:AAF50285,FlyMine:FBpp0076182,mo	21.1	23.616	213	6.2	5	7085200
49	FBpp0070041;FBpp0070042;FBpp0070043	>FBpp0070041 type=protein; loc=3L:23095352..23096362; ID=FBpp0070041; name=CkIIalpha-PA; parent=FBgn0000258,FBtr0070042; dbxref=FlyBase:FBpp0070041,FlyBase_Annotation_IDs:CG17520-PA,GB_protein:AAN11415.1,REFSEQ:NP_730774,GB_protein:AAN11415; MD5=c486e73baf	17.3	39.959	336	6	5	6852400
285	FBpp0079609	>FBpp0079609 type=protein; loc=2L:join(10419265..10419302,10419359..10419423,10419480..10419930,10419991..10420205,10420268..10420345,10420401..10420552); ID=FBpp0079609; name=RfC3-PA; parent=FBgn0032244,FBtr0080019; dbxref=FlyBase:FBpp0079609,FlyBase_Anno	19.9	37.407	332	6	6	6583900
200	FBpp0075754	>FBpp0075754 type=protein; loc=3L:complement(12136651..12136785,12136845..12137817,12137872..12138350,12139056..12139088); ID=FBpp0075754; name=CG5642-PA; parent=FBgn0036258,FBtr0076022; dbxref=FlyBase:FBpp0075754,FlyBase_Annotation_IDs:CG5642-PA,GB_protei	9.6	63.223	539	5	5	6418900
146	FBpp0073902	>FBpp0073902 type=protein; loc=X:join(15640804..15640940,15641341..15642805); ID=FBpp0073902; name=Tcp-1zeta-PA; parent=FBgn0027329,FBtr0074086; dbxref=FlyBase:FBpp0073902,FlyBase_Annotation_IDs:CG8231-PA,GB_protein:AAF48503.1,REFSEQ:NP_573066,GB_protein:A	16.7	58.246	533	5.29	7	6365700
254	FBpp0078532	>FBpp0078532 type=protein; loc=3R:complement(538965..539807); ID=FBpp0078532; name=CG9769-PA; parent=FBgn0037270,FBtr0078892; dbxref=FlyBase:FBpp0078532,FlyBase_Annotation_IDs:CG9769-PA,GB_protein:AAF52101.1,REFSEQ:NP_649489,GB_protein:AAF52101,FlyMine:FBp	12.9	31.104	280	6	4	6172500
349	FBpp0082219;FBpp0082220;FBpp0082221;FBpp0082222;FBpp0082223	>FBpp0082219 type=protein; loc=3R:join(9209201..9210301,9210392..9210502); ID=FBpp0082219; name=Droj2-PA; parent=FBgn0038145,FBtr0082751; dbxref=FlyBase:FBpp0082219,FlyBase_Annotation_IDs:CG8863-PA,GB_protein:AAF54939.1,REFSEQ:NP_650283,GB_protein:AAF54939	13.4	45.23	403	5	5	6128500
76	FBpp0071295	>FBpp0071295 type=protein; loc=X:9448743..9448940; ID=FBpp0071295; name=RpS28b-PA; parent=FBgn0030136,FBtr0071360; dbxref=FlyBase:FBpp0071295,FlyBase_Annotation_IDs:CG2998-PA,GB_protein:AAF46503.2,REFSEQ:NP_572568,GB_protein:AAF46503,FlyMine:FBpp0071295,mo	32.3	7.4766	65	7	4	5978300
156	FBpp0074180	>FBpp0074180 type=protein; loc=X:complement(17037736..17037804,17038651..17038749,17039049..17039165,17040831..17041232); ID=FBpp0074180; name=RpS5a-PA; parent=FBgn0002590,FBtr0074406; dbxref=FlyBase:FBpp0074180,FlyBase_Annotation_IDs:CG8922-PA,GB_protein:	6.6	25.434	228	6	3	5935900
260	FBpp0078689	>FBpp0078689 type=protein; loc=2L:complement(4966481..4966968,4967024..4967513,4967691..4967693); ID=FBpp0078689; name=Trip1-PA; parent=FBgn0015834,FBtr0079053; dbxref=GB_protein:AAF52183.1,FlyBase:FBpp0078689,FlyBase_Annotation_IDs:CG8882-PA,REFSEQ:NP_523	33.4	36.159	326	6	7	5745600
201	FBpp0075759	>FBpp0075759 type=protein; loc=3L:complement(12115207..12115254,12115776..12115873,12115937..12116674,12117812..12117986); ID=FBpp0075759; name=yps-PA; parent=FBgn0022959,FBtr0076027; dbxref=FlyBase:FBpp0075759,FlyBase_Annotation_IDs:CG5654-PA,GB_protein:A	16.5	38.18	352	5	9	5692000
336	FBpp0081704	>FBpp0081704 type=protein; loc=3R:join(6088065..6088881,6088939..6089137,6089199..6089553); ID=FBpp0081704; name=pont-PA; parent=FBgn0040078,FBtr0082226; dbxref=FlyBase:FBpp0081704,FlyBase_Annotation_IDs:CG4003-PA,GB_protein:AAF54514.1,REFSEQ:NP_652608,GB_	10.5	50.242	456	5	4	5520200
405	FBpp0084630;FBpp0289838	>FBpp0084630 type=protein; loc=3R:complement(23792828..23792923,23792991..23793313,23794649..23794913,23795078..23795272,23795382..23795549,23798643..23798872,23799830..23800064,23813821..23813877); ID=FBpp0084630; name=betaTub97EF-PA; parent=FBgn0003890,F	2.9	58.57	522	5	1	5513700
259	FBpp0078667;FBpp0089133	>FBpp0078667 type=protein; loc=2L:complement(5051313..5051570,5051637..5052314,5052655..5052735); ID=FBpp0078667; name=eIF-3p40-PA; parent=FBgn0022023,FBtr0079030; dbxref=GB_protein:AAF52210.2,FlyBase:FBpp0078667,FlyBase_Annotation_IDs:CG9124-PA,GB_protein	13	38.407	338	5.2	5	5397300
321	FBpp0081154;FBpp0081155	>FBpp0081154 type=protein; loc=3R:complement(2909104..2909308,2909412..2909613,2909670..2909846,2909905..2910040,2910097..2910203,2910265..2910489,2910647..2911079,2911136..2911234,2911604..2911702); ID=FBpp0081154; name=CG1091-PB; parent=FBgn0037470,FBtr0	9.8	63.944	560	4.4	5	5359300
501	FBpp0088376;FBpp0088383;FBpp0088384;FBpp0088389;FBpp0088381;FBpp0088391;FBpp0088388;FBpp0088377;FBpp0088379;FBpp0088950;FBpp0088394;FBpp0088392;FBpp0088378;FBpp0088395;FBpp0099680;FBpp0088386;FBpp0088390;FBpp0088951;FBpp0088948;FBpp0088385;FBpp0088393;FBpp0088382;FBpp0088949;FBpp0088387;FBpp0088380;FBpp0088396	>FBpp0088376 type=protein; loc=2R:complement(6407899..6408782,6419544..6419624,6419686..6420399,6420623..6421016,6421081..6421254); ID=FBpp0088376; name=lola-PE; parent=FBgn0005630,FBtr0089342; dbxref=FlyBase_Annotation_IDs:CG12052-PE,FlyBase:FBpp0088376,G	10.2	79.439	748	3.4	5	5183200
513	FBpp0100139;FBpp0086899;FBpp0086900	>FBpp0100139 type=protein; loc=2R:join(8805789..8808364,8808490..8810315,8810384..8810562); ID=FBpp0100139; name=NAT1-PC; parent=FBgn0010488,FBtr0100672; dbxref=FlyBase_Annotation_IDs:CG3845-PC,FlyBase:FBpp0100139,GB_protein:ABC66062.1,REFSEQ:NP_001033943,	5.2	166.89	1526	3.22	9	5160000
102	FBpp0072250;FBpp0271761	>FBpp0072250 type=protein; loc=2R:complement(20446624..20446655,20446978..20447087,20447146..20447297,20447353..20447748,20447815..20447933,20448376..20448583); ID=FBpp0072250; name=Nurf-38-PA; parent=FBgn0016687,FBtr0072343; dbxref=FlyBase_Annotation_IDs:	15.7	37.939	338	6	6	5008700
545	REV__FBpp0087519	>FBpp0087519 type=protein; loc=2R:complement(5938528..5938844,5939039..5939206,5939307..5939391); ID=FBpp0087519; name=CG12918-PA; parent=FBgn0033477,FBtr0088433; dbxref=FlyBase:FBpp0087519,FlyBase_Annotation_IDs:CG12918-PA,GB_protein:AAF58856.1,REFSEQ:NP_	6.3	21.301	189	5.33	3	4900800
291	FBpp0079754;FBpp0111705	>FBpp0079754 type=protein; loc=2L:complement(10997932..10998832,10998897..10999007,10999061..10999450,10999518..10999672,10999727..10999854,10999914..11000106,11000165..11000658,11000786..11000918,11001270..11001365); ID=FBpp0079754; name=aub-PA; parent=FB	14.4	98.558	866	4	8	4896700
413	FBpp0084959;FBpp0084958;FBpp0084960;FBpp0113047;FBpp0113048	>FBpp0084959 type=protein; loc=3R:complement(25871035..25871346,25871409..25871508,25871612..25871643); ID=FBpp0084959; name=RpL32-PC; parent=FBgn0002626,FBtr0085593; dbxref=FlyBase:FBpp0084959,FlyBase_Annotation_IDs:CG7939-PC,GB_protein:AAN14210.1,REFSEQ:	16.3	17.43	147	7	2	4768100
371	FBpp0082987;FBpp0082988;FBpp0082990;FBpp0082989	>FBpp0082987 type=protein; loc=3R:join(14068568..14068631,14073155..14073624,14073693..14073873,14073937..14074010); ID=FBpp0082987; name=14-3-3epsilon-PA; parent=FBgn0020238,FBtr0083565; dbxref=FlyBase:FBpp0082987,FlyBase_Annotation_IDs:CG31196-PA,GB_prot	20.6	29.798	262	6	6	4740800
139	FBpp0073594;FBpp0073595	>FBpp0073594 type=protein; loc=X:13225155..13225739; ID=FBpp0073594; name=Jafrac1-PB; parent=FBgn0040309,FBtr0073763; dbxref=FlyBase:FBpp0073594,FlyBase_Annotation_IDs:CG1633-PB,GB_protein:AAF48254.1,REFSEQ:NP_727689,GB_protein:AAF48254,FlyMine:FBpp0073594	19.1	21.738	194	6.75	4	4707100
245	FBpp0078336;FBpp0078335	>FBpp0078336 type=protein; loc=3R:join(1353541..1353641,1353760..1353830,1353887..1354002,1354062..1354866,1354927..1356146,1356272..1356441,1356497..1356652,1356710..1356863,1356924..1357065,1357136..1357162,1357382..1358028,1358579..1359070,1359609..1362	0.5	319.13	2837	4	3	4614800
366	FBpp0082787;FBpp0082788;FBpp0291565;FBpp0291566	>FBpp0082787 type=protein; loc=3R:join(12473618..12473651,12473710..12473771,12473857..12474356,12474423..12475461); ID=FBpp0082787; name=Cctgamma-PA; parent=FBgn0015019,FBtr0083337; dbxref=FlyBase:FBpp0082787,FlyBase_Annotation_IDs:CG8977-PA,GB_protein:AA	7.2	59.394	544	5	3	4570200
270	FBpp0079182	>FBpp0079182 type=protein; loc=2L:complement(7885059..7885343); ID=FBpp0079182; name=CG18591-PA; parent=FBgn0031962,FBtr0079560; dbxref=FlyBase:FBpp0079182,FlyBase_Annotation_IDs:CG18591-PA,GB_protein:AAF52576.1,REFSEQ:NP_609162,GB_protein:AAF52576,FlyMine	27.7	11.096	94	7	3	4535900
360	FBpp0082580;FBpp0082581	>FBpp0082580 type=protein; loc=3R:complement(11096765..11097712,11097773..11098713,11098779..11099778,11099837..11100238); ID=FBpp0082580; name=Cp190-PA; parent=FBgn0000283,FBtr0083126; dbxref=FlyBase:FBpp0082580,FlyBase_Annotation_IDs:CG6384-PA,GB_protein	6.3	121.68	1096	2.29	7	4429600
83	FBpp0071587	>FBpp0071587 type=protein; loc=2R:join(17572881..17572951,17573018..17573615); ID=FBpp0071587; name=CG10306-PA; parent=FBgn0034654,FBtr0071670; dbxref=FlyBase:FBpp0071587,FlyBase_Annotation_IDs:CG10306-PA,GB_protein:AAF46753.1,REFSEQ:NP_611604,GB_protein:A	44.6	25.665	222	6	7	4333200
142	FBpp0073672	>FBpp0073672 type=protein; loc=X:complement(13631135..13631839,13635689..13636010,13636082..13636274,13636349..13637767,13638317..13638431); ID=FBpp0073672; name=l(1)dd4-PA; parent=FBgn0001612,FBtr0073841; dbxref=FlyBase:FBpp0073672,FlyBase_Annotation_IDs:	14.2	103.71	917	4	8	4299000
170	FBpp0074608;FBpp0099722	>FBpp0074608 type=protein; loc=3L:join(20303410..20303508,20304149..20304373,20304435..20305217,20305283..20305711,20305779..20305973); ID=FBpp0074608; name=polo-PA; parent=FBgn0003124,FBtr0074839; dbxref=FlyBase_Annotation_IDs:CG12306-PA,FlyBase:FBpp00746	6.4	66.973	576	5	4	4151400
391	FBpp0083947;FBpp0083948	>FBpp0083947 type=protein; loc=3R:join(20057446..20058696,20061539..20061677,20061749..20061992,20062064..20062235,20062545..20062844,20063084..20065070,20065138..20065202,20065264..20065479,20065542..20066766,20066837..20066922,20067023..20067298,20067365	3.5	423.2	4001	2	13	4094300
464	FBpp0086887;FBpp0086888	>FBpp0086887 type=protein; loc=2R:complement(9040499..9040871,9040930..9041257,9041319..9042314,9042375..9042486,9042552..9042715,9042774..9042979,9043042..9043198,9043253..9043374,9043581..9044135,9044392..9044941,9045001..9045337,9045525..9045781,9046272	5.2	158.74	1441	3	5	4084600
275	FBpp0079454;FBpp0079453;FBpp0079455	>FBpp0079454 type=protein; loc=2L:complement(9573770..9574406,9574469..9575238,9575295..9575435,9575502..9576229,9576518..9576593); ID=FBpp0079454; name=CG4389-PA; parent=FBgn0028479,FBtr0079858; dbxref=FlyBase:FBpp0079454,FlyBase_Annotation_IDs:CG4389-PA,	9.8	84.073	783	4	5	4024200
118	FBpp0072728;FBpp0072727	>FBpp0072728 type=protein; loc=3L:complement(2040382..2040572,2040776..2041333,2041393..2041497,2041710..2042015,2042091..2043106,2043241..2043382,2043449..2045116,2045196..2046164,2046282..2046533,2046594..2046635,2046858..2047734,2047846..2051996,2052655	0.2	2065.7	18141	3.5	2	3979600
519	FBpp0112465;FBpp0112466;FBpp0112467;FBpp0291015	>FBpp0112465 type=protein; loc=3LHet:join(2398146..2398454,2398628..2398933); ID=FBpp0112465; name=RpL15-PA; parent=FBgn0028697,FBtr0113742; dbxref=FlyBase_Annotation_IDs:CG17420-PA,FlyBase:FBpp0112465,REFSEQ:NP_001015155,GB_protein:EAA46271; MD5=ff83a759b	14.2	24.325	204	6.33	3	3946900
448	FBpp0086190	>FBpp0086190 type=protein; loc=2R:join(12755700..12755896,12755996..12756584); ID=FBpp0086190; name=Ef1beta-PA; parent=FBgn0028737,FBtr0087041; dbxref=GB_protein:AAF57941.1,FlyBase:FBpp0086190,FlyBase_Annotation_IDs:CG6341-PA,GB_protein:AAF57941.2,REFSEQ:N	25.3	28.608	261	6	4	3852200
410	FBpp0084900	>FBpp0084900 type=protein; loc=3R:complement(25630128..25631369,25631429..25632066,25632126..25632348); ID=FBpp0084900; name=ncd-PA; parent=FBgn0002924,FBtr0085534; dbxref=FlyBase:FBpp0084900,FlyBase_Annotation_IDs:CG7831-PA,GB_protein:AAF56942.1,REFSEQ:NP	11.1	77.473	700	4	5	3821500
491	FBpp0087933;FBpp0087934	>FBpp0087933 type=protein; loc=2R:join(3850348..3850898,3850957..3852787); ID=FBpp0087933; name=nito-PA; parent=FBgn0027548,FBtr0088857; dbxref=GB_protein:AAM68878.1,FlyBase:FBpp0087933,FlyBase_Annotation_IDs:CG2910-PA,REFSEQ:NP_724633,GB_protein:AAM68878,	9.2	89.052	793	4	5	3795300
180	FBpp0075072;FBpp0075073	>FBpp0075072 type=protein; loc=3L:join(16588634..16588699,16589187..16589359,16589419..16590137,16590194..16590600,16591127..16591236,16591296..16592418,16592544..16592761,16592841..16593267); ID=FBpp0075072; name=CG32165-PA; parent=FBgn0042178,FBtr0075312	6.8	121	1080	3.17	6	3655000
507	FBpp0088675;FBpp0088674	>FBpp0088675 type=protein; loc=X:join(16550431..16551189,16551254..16554505,16554571..16554675,16559221..16559360,16560068..16561892,16561970..16562353,16562418..16562627); ID=FBpp0088675; name=r-PA; parent=FBgn0003189,FBtr0089734; dbxref=FlyBase:FBpp00886	6.3	246.67	2224	2	11	3611900
187	FBpp0075282	>FBpp0075282 type=protein; loc=3L:complement(15954094..15954579,15954638..15954920,15954976..15955150,15955215..15959958,15960016..15960711,15960808..15960852); ID=FBpp0075282; name=CG5931-PA; parent=FBgn0036548,FBtr0075527; dbxref=FlyBase:FBpp0075282,FlyB	9.8	244.51	2142	1	16	3611500
287	FBpp0079635	>FBpp0079635 type=protein; loc=2L:complement(10425528..10426124,10426494..10426496); ID=FBpp0079635; name=SmB-PA; parent=FBgn0010083,FBtr0080045; dbxref=GB_protein:AAF52947.1,FlyBase:FBpp0079635,FlyBase_Annotation_IDs:CG5352-PA,REFSEQ:NP_476921,GB_protein:	7	21.021	199	6.5	2	3581600
342	FBpp0081845;FBpp0081846	>FBpp0081845 type=protein; loc=3R:complement(7041273..7041346,7041415..7041691,7041981..7041983); ID=FBpp0081845; name=RpS25-PA; parent=FBgn0086472,FBtr0082369; dbxref=FlyBase:FBpp0081845,FlyBase_Annotation_IDs:CG6684-PA,GB_protein:AAN13495.1,REFSEQ:NP_524	17.9	13.201	117	7	2	3543300
379	FBpp0083463;FBpp0083472;FBpp0083480;FBpp0083478;FBpp0083473;FBpp0083467;FBpp0112910;FBpp0083474;FBpp0083464;FBpp0083461;FBpp0083462;FBpp0083466;FBpp0083469;FBpp0083477;FBpp0112909;FBpp0083471;FBpp0083481;FBpp0083460;FBpp0083483;FBpp0083465;FBpp0083482;FBpp0112908;FBpp0083459;FBpp0083479;FBpp0083470;FBpp0083476;FBpp0083468;FBpp0083484;FBpp0083475	>FBpp0083463 type=protein; loc=3R:complement(17189002..17189606,17200782..17201634,17202324..17202463,17202541..17202754); ID=FBpp0083463; name=mod(mdg4)-PE; parent=FBgn0002781,FBtr0084064; dbxref=FlyBase:FBpp0083463,FlyBase_Annotation_IDs:CG32491-PE,GB_pr	7.3	64.966	603	4	3	3456700
484	FBpp0087613	>FBpp0087613 type=protein; loc=2R:join(5478534..5478805,5478870..5479920); ID=FBpp0087613; name=Map60-PA; parent=FBgn0010342,FBtr0088530; dbxref=FlyBase:FBpp0087613,FlyBase_Annotation_IDs:CG1825-PA,GB_protein:AAF58917.1,REFSEQ:NP_476952,GB_protein:AAF58917	12.3	47.589	440	5	3	3420800
359	FBpp0082574	>FBpp0082574 type=protein; loc=3R:complement(11157426..11158270,11158338..11158550,11158735..11158750); ID=FBpp0082574; name=FK506-bp1-PA; parent=FBgn0013269,FBtr0083120; dbxref=FlyBase:FBpp0082574,FlyBase_Annotation_IDs:CG6226-PA,GB_protein:AAF55171.2,REF	3.6	39.343	357	5	1	3398900
532	FBpp0290398;FBpp0290396;FBpp0290397;FBpp0290399	>FBpp0290398 type=protein; loc=3R:complement(24146304..24147001,24147095..24149208,24149371..24150371,24150532..24150599,24151211..24151541,24159431..24160240); ID=FBpp0290398; name=larp-PD; parent=FBgn0260724,FBtr0301180; dbxref=FlyBase:FBpp0290398,FlyBas	5.8	178.14	1673	2.4	10	3396200
529	FBpp0289220;FBpp0289222;FBpp0289221;FBpp0289219	>FBpp0289220 type=protein; loc=2R:complement(14644697..14644893,14644953..14645027,14645128..14645433,14645536..14645631,14645730..14645789,14645956..14646088,14646146..14646385,14646449..14646798,14646892..14647117); ID=FBpp0289220; name=CG42351-PC; paren	2.7	62.652	560	3.4	5	3340800
235	FBpp0077992	>FBpp0077992 type=protein; loc=3L:join(21279537..21280167,21280228..21282587); ID=FBpp0077992; name=pzg-PA; parent=FBgn0259785,FBtr0078336; dbxref=FlyBase:FBpp0077992,FlyBase_Annotation_IDs:CG7752-PA,GB_protein:AAF51699.1,REFSEQ:NP_649297,GB_protein:AAF516	11	105.08	996	3	6	3300400
345	FBpp0082066	>FBpp0082066 type=protein; loc=3R:complement(8253610..8254506,8254568..8254696,8254759..8254923); ID=FBpp0082066; name=CG5641-PA; parent=FBgn0038046,FBtr0082594; dbxref=FlyBase:FBpp0082066,FlyBase_Annotation_IDs:CG5641-PA,GB_protein:AAF54812.1,REFSEQ:NP_65	14.1	43.657	396	5	3	3255600
340	FBpp0081834	>FBpp0081834 type=protein; loc=3R:join(7070164..7070238,7070509..7070612,7070667..7070768,7070843..7071382,7071461..7071605,7071810..7072115,7072180..7072314); ID=FBpp0081834; name=CG5214-PA; parent=FBgn0037891,FBtr0082358; dbxref=FlyBase:FBpp0081834,FlyBa	12.8	49.924	468	5	3	3246000
241	FBpp0078219;FBpp0078220;FBpp0078221	>FBpp0078219 type=protein; loc=3L:complement(22867702..22867799,22868224..22869490,22869557..22870488,22870550..22870975,22871037..22871094); ID=FBpp0078219; name=Chro-PB; parent=FBgn0044324,FBtr0078568; dbxref=GB_protein:AAF51877.2,GB_protein:AAF51877.1,F	7	101.05	926	3.29	7	3237600
317	FBpp0080894;FBpp0080893;FBpp0291434	>FBpp0080894 type=protein; loc=2L:join(20459418..20460390,20460449..20461050,20461111..20461572); ID=FBpp0080894; name=cdc23-PA; parent=FBgn0032863,FBtr0081362; dbxref=GB_protein:AAG22447.2,FlyBase:FBpp0080894,FlyBase_Annotation_IDs:CG2508-PA,REFSEQ:NP_610	6.9	77.564	678	4	4	3231000
419	FBpp0085156	>FBpp0085156 type=protein; loc=3R:join(27406745..27406840,27406903..27407240,27407330..27407677,27407738..27407937,27408002..27408210,27408266..27408966,27409027..27410294,27410356..27410750,27410811..27411319,27411378..27411747,27411805..27412069,27412140	4.9	239.69	2089	2	11	3101900
265	FBpp0078997	>FBpp0078997 type=protein; loc=2L:complement(6916898..6917162,6917341..6918611); ID=FBpp0078997; name=nop5-PA; parent=FBgn0026196,FBtr0079369; dbxref=FlyBase:FBpp0078997,FlyBase_Annotation_IDs:CG10206-PA,GB_protein:AAF52455.2,REFSEQ:NP_477412,GB_protein:AA	17.4	57.17	511	4	7	3080200
527	FBpp0289147;FBpp0289148	>FBpp0289147 type=protein; loc=3L:complement(23086814..23086978,23087784..23087946,23088006..23088311,23088375..23088397); ID=FBpp0289147; name=Qm-PC; parent=FBgn0024733,FBtr0299869; dbxref=FlyBase:FBpp0289147,FlyBase_Annotation_IDs:CG17521-PC,REFSEQ:NP_65	27.1	25.527	218	6	5	3071300
486	FBpp0087764	>FBpp0087764 type=protein; loc=2R:complement(4792534..4793083,4793148..4794178,4794358..4794417); ID=FBpp0087764; name=CG8258-PA; parent=FBgn0033342,FBtr0088683; dbxref=FlyBase:FBpp0087764,FlyBase_Annotation_IDs:CG8258-PA,GB_protein:AAF59029.3,REFSEQ:NP_61	9.3	59.432	546	5	3	3069600
458	FBpp0086733	>FBpp0086733 type=protein; loc=2R:complement(9861158..9861915,9862096..9862342,9862432..9862708,9862774..9862879,9862939..9864809,9864881..9865085,9865150..9865354,9866447..9866533); ID=FBpp0086733; name=CG6701-PA; parent=FBgn0033889,FBtr0087607; dbxref=GB	3.8	142.03	1251	3	4	3051500
90	FBpp0072021;FBpp0072022	>FBpp0072021 type=protein; loc=2R:complement(19436614..19437414,19437471..19438559,19441778..19441939); ID=FBpp0072021; name=pita-PA; parent=FBgn0034878,FBtr0072112; dbxref=FlyBase:FBpp0072021,FlyBase_Annotation_IDs:CG3941-PA,GB_protein:AAF47026.3,REFSEQ:N	14.2	78.329	683	4	7	3019600
456	FBpp0086705	>FBpp0086705 type=protein; loc=2R:complement(10050703..10051641,10051696..10051875,10051992..10052036); ID=FBpp0086705; name=Tango7-PA; parent=FBgn0033902,FBtr0087579; dbxref=FlyBase:FBpp0086705,FlyBase_Annotation_IDs:CG8309-PA,GB_protein:AAF58289.1,REFSEQ	11.6	44.086	387	5	4	3018200
60	FBpp0070766;FBpp0070767	>FBpp0070766 type=protein; loc=X:join(5566553..5566555,5567031..5567167,5567250..5567481); ID=FBpp0070766; name=RpL35-PB; parent=FBgn0029785,FBtr0070800; dbxref=FlyBase:FBpp0070766,FlyBase_Annotation_IDs:CG4111-PB,GB_protein:AAN09148.1,REFSEQ:NP_572243,GB_	10.6	14.449	123	7	2	3014000
104	FBpp0072312;FBpp0089141	>FBpp0072312 type=protein; loc=2R:complement(20856075..20856574,20856641..20856747,20856992..20856996); ID=FBpp0072312; name=RpL19-PA; parent=FBgn0002607,FBtr0072405; dbxref=FlyBase:FBpp0072312,FlyBase_Annotation_IDs:CG2746-PA,GB_protein:AAF47305.1,REFSEQ:	8.4	23.998	203	6	1	2964600
240	FBpp0078150;FBpp0078151;FBpp0078152	>FBpp0078150 type=protein; loc=3L:join(22281897..22282039,22282104..22283355,22283413..22284263,22284329..22284821,22284883..22285833); ID=FBpp0078150; name=Aats-ile-PA; parent=FBgn0027086,FBtr0078498; dbxref=FlyBase:FBpp0078150,FlyBase_Annotation_IDs:CG11	3.4	141.1	1229	3	4	2955400
469	FBpp0087094	>FBpp0087094 type=protein; loc=2R:join(8056382..8056700,8057230..8057366); ID=FBpp0087094; name=SmD3-PA; parent=FBgn0023167,FBtr0087986; dbxref=FlyBase:FBpp0087094,FlyBase_Annotation_IDs:CG8427-PA,GB_protein:AAF58566.1,REFSEQ:NP_725106,GB_protein:AAF58566,	6	15.582	151	7	1	2944400
229	FBpp0290874;FBpp0077525	>FBpp0290874 type=protein; loc=2L:complement(2137669..2137794,2137883..2137926,2137984..2138158,2139630..2139676,2139728..2140312,2140380..2141070,2141129..2141722,2141785..2142132,2142191..2142580,2142642..2143391,2143449..2143849,2143920..2144053,2144119	6	188.61	1642	3.57	7	2917600
395	FBpp0084188	>FBpp0084188 type=protein; loc=3R:join(21075353..21075424,21075945..21078957,21079014..21082015,21082077..21082577,21082647..21082779,21082844..21083851,21083923..21084281); ID=FBpp0084188; name=Nup358-PA; parent=FBgn0039302,FBtr0084813; dbxref=GB_protein:	2.7	296.38	2695	2.43	7	2907200
157	FBpp0074221	>FBpp0074221 type=protein; loc=X:complement(17135851..17137895,17137957..17138164,17138267..17138944); ID=FBpp0074221; name=CG8915-PA; parent=FBgn0030833,FBtr0074447; dbxref=FlyBase:FBpp0074221,FlyBase_Annotation_IDs:CG8915-PA,GB_protein:AAF48715.1,REFSEQ:	3.2	109.41	976	3.5	2	2827700
441	FBpp0086013	>FBpp0086013 type=protein; loc=2R:join(13553572..13553664,13553727..13556366); ID=FBpp0086013; name=eIF3-S8-PA; parent=FBgn0034258,FBtr0086836; dbxref=FlyBase:FBpp0086013,FlyBase_Annotation_IDs:CG4954-PA,GB_protein:AAF57818.1,REFSEQ:NP_611242,GB_protein:AA	8.2	105.65	910	3.33	6	2802000
386	FBpp0083769	>FBpp0083769 type=protein; loc=3R:join(19107013..19107108,19107172..19107682,19107737..19108019,19108079..19108336,19108406..19109054,19109118..19109477); ID=FBpp0083769; name=cdc16-PA; parent=FBgn0025781,FBtr0084377; dbxref=FlyBase:FBpp0083769,FlyBase_Ann	9.1	81.737	718	4	4	2801400
517	FBpp0111584;FBpp0111585;FBpp0291332;FBpp0111586	>FBpp0111584 type=protein; loc=2R:complement(5455483..5455591,5456068..5456427,5456490..5457661,5457719..5460288,5460423..5461205,5461292..5462512,5462575..5463037,5463093..5463620,5463683..5463889,5465690..5465794); ID=FBpp0111584; name=Not1-PC; parent=FB	5.3	281.14	2505	2.1	10	2784900
250	FBpp0078416	>FBpp0078416 type=protein; loc=3R:complement(1291430..1291453,1291522..1291749,1291875..1292096); ID=FBpp0078416; name=RpL35A-PA; parent=FBgn0037328,FBtr0078769; dbxref=FlyBase:FBpp0078416,FlyBase_Annotation_IDs:CG2099-PA,GB_protein:AAF52027.1,REFSEQ:NP_64	5.1	17.655	157	7	1	2754700
297	FBpp0079992	>FBpp0079992 type=protein; loc=2L:complement(12690538..12690555,12690619..12691303,12691363..12691502,12691565..12692217,12692717..12692822); ID=FBpp0079992; name=CG5525-PA; parent=FBgn0032444,FBtr0080411; dbxref=FlyBase:FBpp0079992,FlyBase_Annotation_IDs:	12.2	57.116	533	5	3	2740700
182	FBpp0075104	>FBpp0075104 type=protein; loc=3L:complement(16778446..16779270,16779357..16779749,16779844..16779933); ID=FBpp0075104; name=Int6-PA; parent=FBgn0025582,FBtr0075345; dbxref=FlyBase:FBpp0075104,FlyBase_Annotation_IDs:CG9677-PA,GB_protein:AAF49412.1,REFSEQ:N	9.9	51.162	435	5	3	2736600
117	FBpp0072693;FBpp0072694	>FBpp0072693 type=protein; loc=3L:complement(1641197..1643955,1644012..1644957); ID=FBpp0072693; name=alphaCop-PB; parent=FBgn0025725,FBtr0072811; dbxref=FlyBase:FBpp0072693,FlyBase_Annotation_IDs:CG7961-PB,GB_protein:AAF47535.1,REFSEQ:NP_728648,GB_protein	6.6	139.33	1234	3.14	7	2693500
269	FBpp0079167	>FBpp0079167 type=protein; loc=2L:complement(8054511..8054593,8054657..8056253,8056309..8058244,8058302..8058784,8058841..8060504,8060566..8061258,8061308..8061512,8061570..8067555,8067625..8068152,8068214..8070380,8070636..8071048,8071172..8071266,8071448	2.1	590.7	5322	1.38	13	2590200
404	FBpp0084626	>FBpp0084626 type=protein; loc=3R:join(23789410..23789523,23789584..23790252,23790311..23790402,23790462..23790653,23790707..23792209,23792275..23792632); ID=FBpp0084626; name=CG4849-PA; parent=FBgn0039566,FBtr0085257; dbxref=FlyBase:FBpp0084626,FlyBase_An	5.4	110.65	975	3	4	2564400
367	FBpp0082916	>FBpp0082916 type=protein; loc=3R:complement(13511728..13512083,13512233..13512559,13512618..13512687); ID=FBpp0082916; name=CG31249-PA; parent=FBgn0051249,FBtr0083483; dbxref=FlyBase:FBpp0082916,FlyBase_Annotation_IDs:CG31249-PA,GB_protein:AAF55456.2,REFS	26	28.413	250	6	4	2524200
190	FBpp0075441	>FBpp0075441 type=protein; loc=3L:join(14779947..14779981,14780034..14780118,14780193..14782313,14782419..14782688); ID=FBpp0075441; name=CG13472-PA; parent=FBgn0036450,FBtr0075691; dbxref=FlyBase:FBpp0075441,FlyBase_Annotation_IDs:CG13472-PA,GB_protein:AA	6.9	91.727	836	3	4	2489300
137	FBpp0073513;FBpp0073514;FBpp0073515;FBpp0289609	>FBpp0073513 type=protein; loc=X:join(12549271..12549349,12549411..12550185,12550367..12550526); ID=FBpp0073513; name=CkIalpha-PB; parent=FBgn0015024,FBtr0073680; dbxref=FlyBase:FBpp0073513,FlyBase_Annotation_IDs:CG2028-PB,GB_protein:AAF48193.1,REFSEQ:NP_5	13.4	39.535	337	6	4	2489200
244	FBpp0078316	>FBpp0078316 type=protein; loc=3R:complement(1644613..1645366,1645421..1645723,1645782..1646068,1646226..1646909,1646977..1647054); ID=FBpp0078316; name=Hpr1-PA; parent=FBgn0037382,FBtr0078667; dbxref=FlyBase:FBpp0078316,FlyBase_Annotation_IDs:CG2031-PA,GB	6.1	80.759	701	4	3	2469500
481	FBpp0111818;FBpp0087479;FBpp0111819;FBpp0087480	>FBpp0111818 type=protein; loc=2R:join(5877803..5877894,5877976..5878078,5878165..5880201,5880268..5880422,5880489..5880582); ID=FBpp0111818; name=TER94-PC; parent=FBgn0261014,FBtr0112905; dbxref=FlyBase:FBpp0111818,FlyBase_Annotation_IDs:CG2331-PC,REFSEQ:	8.1	92.054	826	4.17	6	2457000
308	FBpp0080649	>FBpp0080649 type=protein; loc=2L:join(18708938..18709127,18709187..18709481,18709544..18710385,18710441..18711054); ID=FBpp0080649; name=Grip71-PA; parent=FBgn0032705,FBtr0081099; dbxref=GB_protein:AAF53698.1,FlyBase:FBpp0080649,FlyBase_Annotation_IDs:CG1	12.5	71.78	646	4	4	2440700
59	FBpp0070651;FBpp0070652	>FBpp0070651 type=protein; loc=X:join(4544363..4544405,4544465..4545803,4545865..4545968,4550616..4551104,4551174..4551298,4551369..4551557,4551626..4551739); ID=FBpp0070651; name=Cbp80-PA; parent=FBgn0022942,FBtr0070683; dbxref=GB_protein:AAN09124.1,FlyBa	5.9	93.226	800	4	3	2438400
444	FBpp0086097;FBpp0086098	>FBpp0086097 type=protein; loc=2R:join(13423970..13424084,13424201..13424516,13424575..13426127,13426199..13426287); ID=FBpp0086097; name=eIF3-S9-PB; parent=FBgn0034237,FBtr0086941; dbxref=FlyBase:FBpp0086097,FlyBase_Annotation_IDs:CG4878-PB,GB_protein:AAG	10.3	80.44	690	4	5	2421900
65	FBpp0070891	>FBpp0070891 type=protein; loc=X:complement(6178580..6178923,6179007..6179400,6179465..6180515,6180855..6181602,6181674..6181764); ID=FBpp0070891; name=Top3beta-PA; parent=FBgn0026015,FBtr0070930; dbxref=FlyBase:FBpp0070891,FlyBase_Annotation_IDs:CG3458-PA	4.8	96.972	875	4	3	2403200
261	FBpp0289289;FBpp0089385;FBpp0078709	>FBpp0289289 type=protein; loc=2L:join(5346858..5347229,5348437..5348538,5352080..5352181,5353547..5353663,5355193..5355285,5356182..5356395,5356626..5356921,5356976..5357278,5357337..5358764,5358826..5359362,5359431..5359637,5359712..5360405,5361998..5362	0.8	188.03	1726	7	1	2380100
126	FBpp0073120	>FBpp0073120 type=protein; loc=3L:complement(4134936..4135766,4135819..4135983); ID=FBpp0073120; name=RfC4-PA; parent=FBgn0260985,FBtr0073264; dbxref=GB_protein:AAF47843.1,FlyBase:FBpp0073120,FlyBase_Annotation_IDs:CG14999-PA,REFSEQ:NP_523915,GB_protein:AA	16.3	37.173	331	6	4	2377400
389	FBpp0083853	>FBpp0083853 type=protein; loc=3R:complement(19594762..19594965,19595031..19596098,19596163..19598484); ID=FBpp0083853; name=tst-PA; parent=FBgn0039117,FBtr0084462; dbxref=FlyBase:FBpp0083853,FlyBase_Annotation_IDs:CG10210-PA,GB_protein:AAF56187.2,REFSEQ:N	3.7	135.77	1197	3	3	2278400
172	FBpp0074756	>FBpp0074756 type=protein; loc=3L:19248615..19250060; ID=FBpp0074756; name=rept-PA; parent=FBgn0040075,FBtr0074988; dbxref=GB_protein:AAF49182.1,FlyBase:FBpp0074756,FlyBase_Annotation_IDs:CG9750-PA,REFSEQ:NP_524156,GB_protein:AAF49182,FlyMine:FBpp0074756,m	5.8	53.541	481	5	2	2276300
541	REV__FBpp0075001;REV__FBpp0075002	>FBpp0075001 type=protein; loc=3L:complement(17361557..17361683,17361744..17362885,17362955..17363257,17363320..17364934,17364994..17365255,17365318..17366815,17366886..17367250,17371386..17371536); ID=FBpp0075001; name=Cad74A-PB; parent=FBgn0036715,FBtr00	0.7	201	1820	5	1	2259100
382	FBpp0083588;FBpp0290012	>FBpp0083588 type=protein; loc=3R:complement(17842710..17842940,17843063..17843644,17843702..17843818,17844346..17844438,17844502..17844549,17844714..17844755); ID=FBpp0083588; name=CG6439-PA; parent=FBgn0038922,FBtr0084190; dbxref=FlyBase:FBpp0083588,FlyB	14.1	40.381	370	5	3	2239800
70	FBpp0071084	>FBpp0071084 type=protein; loc=X:complement(7821261..7822589,7822827..7824335); ID=FBpp0071084; name=CG10777-PB; parent=FBgn0029979,FBtr0071132; dbxref=FlyBase:FBpp0071084,FlyBase_Annotation_IDs:CG10777-PB,GB_protein:AAF46295.1,REFSEQ:NP_572424,GB_protein:	6.7	100.42	945	4	5	2223700
173	FBpp0074833	>FBpp0074833 type=protein; loc=3L:18892420..18892869; ID=FBpp0074833; name=RpL26-PA; parent=FBgn0036825,FBtr0075066; dbxref=FlyBase:FBpp0074833,FlyBase_Annotation_IDs:CG6846-PA,GB_protein:AAF49215.1,REFSEQ:NP_649070,GB_protein:AAF49215,FlyMine:FBpp0074833,	16.8	17.281	149	7	4	2219600
443	FBpp0086051	>FBpp0086051 type=protein; loc=2R:complement(13559070..13559311,13559370..13559714,13559835..13560039); ID=FBpp0086051; name=CG6459-PA; parent=FBgn0034259,FBtr0086892; dbxref=FlyBase:FBpp0086051,FlyBase_Annotation_IDs:CG6459-PA,GB_protein:AAF57817.1,REFSEQ	16.7	28.975	263	6	3	2181900
467	FBpp0086971;FBpp0086972;FBpp0086973	>FBpp0086971 type=protein; loc=2R:complement(8647367..8648020); ID=FBpp0086971; name=Nacalpha-PB; parent=FBgn0086904,FBtr0087858; dbxref=FlyBase:FBpp0086971,FlyBase_Annotation_IDs:CG8759-PB,GB_protein:AAF58457.1,REFSEQ:NP_477216,GB_protein:AAF58457,FlyMine	19.8	23.021	217	6	4	2147600
363	FBpp0082728	>FBpp0082728 type=protein; loc=3R:complement(12087556..12087648,12087713..12087911,12087984..12088808,12088869..12089343,12089452..12089674); ID=FBpp0082728; name=bor-PA; parent=FBgn0040237,FBtr0083276; dbxref=FlyBase:FBpp0082728,FlyBase_Annotation_IDs:CG6	10.9	68.36	604	4	4	2139000
533	FBpp0290443;FBpp0290442;FBpp0290441	>FBpp0290443 type=protein; loc=3R:join(8824307..8824822,8825163..8825246,8825305..8825495,8825574..8825735,8825793..8825938,8826113..8826695,8826801..8827601,8828351..8828431,8828493..8828629,8828692..8831118,8831190..8831996,8832068..8832936,8833247..8833	5.5	267.51	2455	2.11	9	2035700
194	FBpp0075523	>FBpp0075523 type=protein; loc=3L:complement(14036950..14038327,14038389..14038499,14038556..14038856,14038911..14039735,14039806..14040890,14040949..14041125,14041188..14042122,14042183..14042542,14042599..14042769); ID=FBpp0075523; name=blue-PA; parent=F	1.6	194.55	1780	2.33	3	2031700
177	FBpp0074970	>FBpp0074970 type=protein; loc=3L:complement(17520059..17520380,17520436..17520520,17520583..17520743,17520806..17521720,17522009..17522568); ID=FBpp0074970; name=Edc3-PB; parent=FBgn0036735,FBtr0075208; dbxref=FlyBase:FBpp0074970,FlyBase_Annotation_IDs:CG	5.9	73.414	680	4	3	1995300
327	FBpp0081401	>FBpp0081401 type=protein; loc=3R:join(4627400..4627402,4627581..4627841,4627908..4628727,4628801..4629124,4631515..4631741); ID=FBpp0081401; name=Tcp-1eta-PA; parent=FBgn0037632,FBtr0081918; dbxref=FlyBase:FBpp0081401,FlyBase_Annotation_IDs:CG8351-PA,GB_p	10.7	59.386	544	5	3	1968000
547	REV__FBpp0291430	>FBpp0291430 type=protein; loc=3RHet:complement(1130828..1131102,1131174..1131727,1134682..1135058,1266798..1266942,1266992..1267147,1309870..1310346,1310404..1310687); ID=FBpp0291430; name=CG41056-PB; parent=FBgn0058232,FBtr0302220; dbxref=FlyBase:FBpp029	1.3	87.729	755	6.5	2	1956900
415	FBpp0084971	>FBpp0084971 type=protein; loc=3R:complement(25829492..25829626,25829712..25829879,25830026..25830171,25830304..25830325); ID=FBpp0084971; name=CG7911-PA; parent=FBgn0039735,FBtr0085606; dbxref=FlyBase:FBpp0084971,FlyBase_Annotation_IDs:CG7911-PA,GB_protei	21.8	17.369	156	6	2	1947400
358	FBpp0082555;FBpp0082556;FBpp0082557	>FBpp0082555 type=protein; loc=3R:join(11234847..11234911,11237843..11238243,11238301..11239234,11239291..11240696,11240826..11241274); ID=FBpp0082555; name=Atx2-PB; parent=FBgn0041188,FBtr0083099; dbxref=FlyBase:FBpp0082555,FlyBase_Annotation_IDs:CG5166-P	5.7	117.58	1084	3	3	1914400
312	FBpp0080746	>FBpp0080746 type=protein; loc=2L:join(19430771..19432063,19432124..19432351); ID=FBpp0080746; name=CG9987-PA; parent=FBgn0032781,FBtr0081205; dbxref=FlyBase:FBpp0080746,FlyBase_Annotation_IDs:CG9987-PA,GB_protein:AAF53797.1,REFSEQ:NP_609965,GB_protein:AAF	7.7	55.916	506	5	2	1893800
100	FBpp0072177	>FBpp0072177 type=protein; loc=2R:join(20193605..20193661,20198245..20198353,20198416..20198660,20198717..20199670); ID=FBpp0072177; name=betaTub60D-PA; parent=FBgn0003888,FBtr0072270; dbxref=FlyBase:FBpp0072177,FlyBase_Annotation_IDs:CG3401-PA,GB_protein:	3.7	50.849	454	5	1	1888200
97	FBpp0072132;FBpp0290862	>FBpp0072132 type=protein; loc=2R:complement(19776597..19777715); ID=FBpp0072132; name=Dcp1-PA; parent=FBgn0034921,FBtr0072223; dbxref=FlyBase:FBpp0072132,FlyBase_Annotation_IDs:CG11183-PA,GB_protein:AAF47089.1,REFSEQ:NP_611842,GB_protein:AAF47089; MD5=4a8	10.2	41.359	372	5	2	1821400
310	FBpp0080707;FBpp0080708;FBpp0291028	>FBpp0080707 type=protein; loc=2L:complement(19122419..19122817,19123121..19123552); ID=FBpp0080707; name=l(2)37Cc-PB; parent=FBgn0002031,FBtr0081164; dbxref=GB_protein:AAF53765.1,FlyBase:FBpp0080707,FlyBase_Annotation_IDs:CG10691-PB,REFSEQ:NP_476607,GB_pr	26.1	30.383	276	6	4	1803400
472	FBpp0087124	>FBpp0087124 type=protein; loc=2R:complement(8041882..8044826,8044890..8045181,8045260..8045436,8045498..8045648,8045715..8046288,8046512..8046704,8046767..8047818,8047876..8048093,8048152..8048571,8048852..8048977,8049040..8049252,8049313..8049528,8049585	3.6	279.57	2396	2.12	8	1798200
57	FBpp0290344;FBpp0070611;FBpp0290153;FBpp0290345;FBpp0290346	>FBpp0290344 type=protein; loc=X:join(4012451..4013082,4014150..4014171,4014329..4014457,4014535..4015269,4015487..4015963,4016097..4019820,4019957..4020027); ID=FBpp0290344; name=CG4857-PD; parent=FBgn0026083,FBtr0301122; dbxref=FlyBase:FBpp0290344,FlyBas	4	201.71	1929	2.33	6	1784900
409	FBpp0084889	>FBpp0084889 type=protein; loc=3R:complement(25686076..25686357,25686429..25687076); ID=FBpp0084889; name=CG15514-PA; parent=FBgn0039712,FBtr0085523; dbxref=FlyBase:FBpp0084889,FlyBase_Annotation_IDs:CG15514-PA,GB_protein:AAF56958.1,REFSEQ:NP_651739,GB_pro	3.9	35.405	309	5	1	1770300
239	FBpp0078144	>FBpp0078144 type=protein; loc=3L:join(22256583..22256598,22256653..22256704,22256758..22258427,22258500..22258945); ID=FBpp0078144; name=Ddx1-PA; parent=FBgn0015075,FBtr0078492; dbxref=FlyBase:FBpp0078144,FlyBase_Annotation_IDs:CG9054-PA,GB_protein:AAF518	7.7	80.869	727	4	4	1756400
442	FBpp0086041	>FBpp0086041 type=protein; loc=2R:complement(13633478..13633624,13633683..13634881,13634943..13635483); ID=FBpp0086041; name=sub-PA; parent=FBgn0003545,FBtr0086881; dbxref=FlyBase:FBpp0086041,FlyBase_Annotation_IDs:CG12298-PA,GB_protein:AAF57799.1,REFSEQ:N	3.8	71.386	628	4	2	1756300
347	FBpp0082077;FBpp0099824	>FBpp0082077 type=protein; loc=3R:complement(8193664..8194293); ID=FBpp0082077; name=GstD1-PA; parent=FBgn0001149,FBtr0082607; dbxref=FlyBase:FBpp0082077,FlyBase_Annotation_IDs:CG10045-PA,GB_protein:AAF54786.1,REFSEQ:NP_524326,GB_protein:AAF54786; MD5=0832	7.7	23.866	209	6	1	1748600
258	FBpp0078656;FBpp0290844	>FBpp0078656 type=protein; loc=2L:join(5071155..5071157,5071227..5071355,5071609..5071755); ID=FBpp0078656; name=RpL37A-PB; parent=FBgn0028696,FBtr0079017; dbxref=FlyBase:FBpp0078656,FlyBase_Annotation_IDs:CG5827-PB,GB_protein:AAN10530.1,REFSEQ:NP_723060,G	29.3	10.311	92	7	2	1747700
355	FBpp0082511;FBpp0291059	>FBpp0082511 type=protein; loc=3R:join(11051615..11051636,11051688..11052248,11052359..11053068); ID=FBpp0082511; name=Caf1-PA; parent=FBgn0015610,FBtr0083052; dbxref=FlyBase:FBpp0082511,FlyBase_Annotation_IDs:CG4236-PA,GB_protein:AAF55146.1,REFSEQ:NP_5243	3	48.634	430	5	1	1735900
109	FBpp0072419	>FBpp0072419 type=protein; loc=3L:complement(259503..259913,260311..261746,261978..262818,264118..264210); ID=FBpp0072419; name=Tudor-SN-PA; parent=FBgn0035121,FBtr0072519; dbxref=FlyBase:FBpp0072419,FlyBase_Annotation_IDs:CG7008-PA,GB_protein:AAF47366.1,R	5	103.1	926	3	3	1717200
169	FBpp0074578	>FBpp0074578 type=protein; loc=X:complement(19653404..19653697,19653765..19653999,19654068..19654462,19654521..19655231,19655289..19656266); ID=FBpp0074578; name=CG12702-PA; parent=FBgn0031070,FBtr0074809; dbxref=FlyBase:FBpp0074578,FlyBase_Annotation_IDs:	4.3	97.172	870	4	3	1699700
543	REV__FBpp0081360	>FBpp0081360 type=protein; loc=3R:join(4350143..4350295,4350483..4351259,4351333..4351770); ID=FBpp0081360; name=CG31259-PA; parent=FBgn0051259,FBtr0081871; dbxref=FlyBase:FBpp0081360,FlyBase_Annotation_IDs:CG31259-PA,GB_protein:AAF54247.2,REFSEQ:NP_731251	3.1	50.522	455	1	1	1672600
191	FBpp0075461;FBpp0075462	>FBpp0075461 type=protein; loc=3L:join(14531132..14531521,14531829..14532169,14532653..14532992); ID=FBpp0075461; name=Mpcp-PA; parent=FBgn0026409,FBtr0075718; dbxref=FlyBase:FBpp0075461,FlyBase_Annotation_IDs:CG4994-PA,GB_protein:AAF49735.1,REFSEQ:NP_5240	5.6	38.85	356	6	2	1655800
465	FBpp0086895;FBpp0086896	>FBpp0086895 type=protein; loc=2R:8757908..8758417; ID=FBpp0086895; name=bic-PA; parent=FBgn0000181,FBtr0087782; dbxref=FlyBase:FBpp0086895,FlyBase_Annotation_IDs:CG3644-PA,GB_protein:AAF58449.1,REFSEQ:NP_476853,GB_protein:AAF58449,FlyMine:FBpp0086895,modM	20.7	17.738	169	6	2	1641000
365	FBpp0082785	>FBpp0082785 type=protein; loc=3R:12466050..12467942; ID=FBpp0082785; name=nonA-l-PA; parent=FBgn0015520,FBtr0083335; dbxref=FlyBase:FBpp0082785,FlyBase_Annotation_IDs:CG10328-PA,GB_protein:AAF55347.1,REFSEQ:NP_536740,GB_protein:AAF55347,FlyMine:FBpp008278	3.3	69.667	630	4	1	1623900
380	FBpp0083502	>FBpp0083502 type=protein; loc=3R:complement(17095131..17095406,17095467..17095616,17095673..17095675); ID=FBpp0083502; name=AP-2sigma-PA; parent=FBgn0043012,FBtr0084103; dbxref=FlyBase:FBpp0083502,FlyBase_Annotation_IDs:CG6056-PA,GB_protein:AAF55874.1,REF	25.4	16.963	142	7	4	1617300
331	FBpp0081614	>FBpp0081614 type=protein; loc=3R:join(5603857..5603918,5604341..5604440,5604499..5604507); ID=FBpp0081614; name=RpS29-PA; parent=FBgn0037752,FBtr0082136; dbxref=FlyBase:FBpp0081614,FlyBase_Annotation_IDs:CG8495-PA,GB_protein:AAF54450.1,REFSEQ:NP_649946,GB	19.6	6.5906	56	7	1	1606800
332	FBpp0081650	>FBpp0081650 type=protein; loc=3R:join(5869069..5869071,5869125..5869416,5869488..5869726,5869784..5869971,5870026..5870299); ID=FBpp0081650; name=CG3909-PA; parent=FBgn0027524,FBtr0082172; dbxref=FlyBase:FBpp0081650,FlyBase_Annotation_IDs:CG3909-PA,GB_pro	13.6	36.1	331	6	3	1575300
67	FBpp0070963	>FBpp0070963 type=protein; loc=X:join(6864051..6865009,6865118..6866192); ID=FBpp0070963; name=CG4586-PA; parent=FBgn0029924,FBtr0071003; dbxref=FlyBase:FBpp0070963,FlyBase_Annotation_IDs:CG4586-PA,GB_protein:AAF46223.1,REFSEQ:NP_572371,GB_protein:AAF46223	9	76.602	677	4.2	5	1533600
230	FBpp0077636	>FBpp0077636 type=protein; loc=2L:join(1184166..1184254,1184323..1185517); ID=FBpp0077636; name=Tgt-PA; parent=FBgn0031321,FBtr0077971; dbxref=FlyBase:FBpp0077636,FlyBase_Annotation_IDs:CG4947-PA,GB_protein:AAF51396.1,REFSEQ:NP_608585,GB_protein:AAF51396,F	4	47.75	427	2	1	1489500
466	FBpp0086954;FBpp0086955;FBpp0086956	>FBpp0086954 type=protein; loc=2R:join(8524448..8524495,8524559..8524776,8524844..8525098,8525160..8527275,8527335..8527495,8527557..8527842); ID=FBpp0086954; name=Iswi-PA; parent=FBgn0011604,FBtr0087841; dbxref=FlyBase:FBpp0086954,FlyBase_Annotation_IDs:C	3.8	118.87	1027	3	3	1481900
540	REV__FBpp0071660;REV__FBpp0071661	>FBpp0071660 type=protein; loc=2R:complement(17604923..17605201,17606586..17607140); ID=FBpp0071660; name=Tango11-PA; parent=FBgn0050404,FBtr0071746; dbxref=FlyBase:FBpp0071660,FlyBase_Annotation_IDs:CG30404-PA,GB_protein:AAM71012.1,REFSEQ:NP_726111,GB_pro	4	31.541	277	7	1	1475100
429	FBpp0085367;FBpp0100031	>FBpp0085367 type=protein; loc=2R:complement(1862695..1864973,1865492..1866182,1866824..1867142,1867548..1868064,1868124..1868199); ID=FBpp0085367; name=mle-PA; parent=FBgn0002774,FBtr0086031; dbxref=FlyBase_Annotation_IDs:CG11680-PA,FlyBase:FBpp0085367,GB	5.2	143.66	1293	3	5	1448200
293	FBpp0079812	>FBpp0079812 type=protein; loc=2L:complement(11128991..11130001,11130112..11130171); ID=FBpp0079812; name=RfC38-PA; parent=FBgn0028700,FBtr0080225; dbxref=GB_protein:AAF53076.2,FlyBase:FBpp0079812,FlyBase_Annotation_IDs:CG6258-PA,REFSEQ:NP_609494,GB_protei	7.3	40.815	356	5	2	1444100
294	FBpp0079818;FBpp0079819	>FBpp0079818 type=protein; loc=2L:complement(11095688..11095877,11095953..11096475,11096536..11096701,11096765..11097005,11097062..11097299,11097408..11098984,11099042..11099295,11099354..11099754,11100017..11100225,11100294..11100559); ID=FBpp0079818; nam	1.8	149.25	1354	2.33	3	1434600
454	FBpp0086694	>FBpp0086694 type=protein; loc=2R:complement(10140695..10140793,10140857..10140997,10141058..10142162,10142334..10142912,10143174..10143220,10143339..10143428); ID=FBpp0086694; name=Hsc70-5-PA; parent=FBgn0001220,FBtr0087568; dbxref=FlyBase:FBpp0086694,Fly	3.5	74.065	686	4	2	1432500
470	FBpp0087095;FBpp0087096	>FBpp0087095 type=protein; loc=2R:join(8062426..8062533,8063242..8064223,8064283..8064821); ID=FBpp0087095; name=Cct5-PA; parent=FBgn0010621,FBtr0087987; dbxref=FlyBase:FBpp0087095,FlyBase_Annotation_IDs:CG8439-PA,GB_protein:AAF58565.1,REFSEQ:NP_523707,GB_	9.4	59.278	542	5	3	1421000
433	FBpp0290718;FBpp0085652;FBpp0085649;FBpp0085648;FBpp0085651;FBpp0099805;FBpp0290721;FBpp0290719;FBpp0085650;FBpp0085653;FBpp0085654;FBpp0085655;FBpp0085656;FBpp0085646;FBpp0085647;FBpp0099804;FBpp0099806;FBpp0290720	>FBpp0290718 type=protein; loc=2R:join(15356476..15357843,15358102..15358317,15358377..15358597,15358714..15358995,15359057..15359250,15360324..15360436,15360501..15360684,15360945..15361059,15361118..15361245,15361310..15361472,15366257..15366370,15370457	2.5	124.62	1141	4	2	1415900
114	FBpp0072616	>FBpp0072616 type=protein; loc=3L:complement(1241968..1241991,1242076..1242327,1242392..1243602,1243668..1245000,1245194..1245494,1245561..1245640); ID=FBpp0072616; name=Klp61F-PA; parent=FBgn0004378,FBtr0072733; dbxref=GB_protein:AAF47458.2,FlyBase:FBpp00	5.5	121.16	1066	3	3	1357300
55	FBpp0070425;FBpp0099660	>FBpp0070425 type=protein; loc=X:join(2498336..2499685,2499747..2500562); ID=FBpp0070425; name=mit(1)15-PB; parent=FBgn0004643,FBtr0070441; dbxref=FlyBase_Annotation_IDs:CG9900-PB,FlyBase:FBpp0070425,GB_protein:AAF45794.1,REFSEQ:NP_524901,GB_protein:AAF457	3.3	82.267	721	4	2	1322900
63	FBpp0070883	>FBpp0070883 type=protein; loc=X:complement(6265762..6266220,6266309..6266596,6266685..6266849); ID=FBpp0070883; name=PpV-PA; parent=FBgn0003139,FBtr0070921; dbxref=FlyBase:FBpp0070883,FlyBase_Annotation_IDs:CG12217-PA,GB_protein:AAF46163.1,REFSEQ:NP_51106	9.6	34.759	303	6	2	1321600
219	FBpp0076608	>FBpp0076608 type=protein; loc=3L:join(6962932..6963719,6963781..6963919,6963982..6964453,6964526..6964653); ID=FBpp0076608; name=CG9953-PA; parent=FBgn0035726,FBtr0076898; dbxref=FlyBase:FBpp0076608,FlyBase_Annotation_IDs:CG9953-PA,GB_protein:AAF50628.1,R	4.9	56.861	508	5	2	1320700
417	FBpp0084995;FBpp0084996;FBpp0084997;FBpp0084998;FBpp0084999	>FBpp0084995 type=protein; loc=3R:complement(26211706..26211978,26212041..26212318,26213186..26213252); ID=FBpp0084995; name=Fer1HCH-PA; parent=FBgn0015222,FBtr0085631; dbxref=FlyBase:FBpp0084995,FlyBase_Annotation_IDs:CG2216-PA,GB_protein:AAF57034.1,REFSE	15.6	23.145	205	7	2	1311600
124	FBpp0073018;FBpp0089265	>FBpp0073018 type=protein; loc=3L:join(3905357..3905539,3905602..3907752); ID=FBpp0073018; name=ida-PA; parent=FBgn0041147,FBtr0073160; dbxref=GB_protein:AAF47808.1,FlyBase:FBpp0073018,FlyBase_Annotation_IDs:CG10850-PA,GB_protein:AAF47808.2,REFSEQ:NP_64783	3.3	88.77	777	4	2	1244100
473	FBpp0087140	>FBpp0087140 type=protein; loc=2R:join(7740261..7740411,7740853..7746988,7747045..7747376,7747435..7747568,7747820..7748107); ID=FBpp0087140; name=Mtor-PA; parent=FBgn0013756,FBtr0088033; dbxref=FlyBase:FBpp0087140,FlyBase_Annotation_IDs:CG8274-PA,GB_prote	3.7	262.35	2346	2	6	1242100
437	FBpp0290145;FBpp0085841;FBpp0290146	>FBpp0290145 type=protein; loc=2R:complement(14520327..14520491,14520559..14520632,14520697..14520868,14520931..14521790,14522275..14522446,14523648..14523776,14523845..14524326,14524393..14525244,14525352..14526122,14526324..14526465); ID=FBpp0290145; nam	6	140.56	1272	2.17	6	1233300
422	FBpp0085202;FBpp0085203	>FBpp0085202 type=protein; loc=3R:join(27604188..27604480,27605082..27605230,27605285..27606498,27606625..27608538,27608641..27610006,27610065..27610488,27610554..27610869,27610937..27611090,27611154..27611304,27611367..27611675,27611739..27611850,27611911	2.3	311.14	2778	2	5	1210800
267	FBpp0079148	>FBpp0079148 type=protein; loc=2L:join(7828052..7828153,7830462..7831025,7831469..7831659,7831734..7831806); ID=FBpp0079148; name=mts-PA; parent=FBgn0004177,FBtr0079525; dbxref=FlyBase:FBpp0079148,FlyBase_Annotation_IDs:CG7109-PA,GB_protein:AAF52567.2,REFS	8.1	35.469	309	6	2	1210700
476	FBpp0087227	>FBpp0087227 type=protein; loc=2R:join(7248330..7248337,7248464..7248787,7249020..7249242); ID=FBpp0087227; name=san-PA; parent=FBgn0024188,FBtr0088126; dbxref=FlyBase:FBpp0087227,FlyBase_Annotation_IDs:CG12352-PA,GB_protein:AAG22284.1,REFSEQ:NP_524779,GB_	12.5	20.994	184	7	2	1200300
348	FBpp0082177	>FBpp0082177 type=protein; loc=3R:join(8878131..8878191,8878345..8878756,8878959..8879883,8879948..8880299,8880363..8881557,8881614..8882010,8882073..8882153); ID=FBpp0082177; name=pic-PA; parent=FBgn0260962,FBtr0082709; dbxref=FlyBase:FBpp0082177,FlyBase_	1.8	126.04	1140	3	1	1173300
88	FBpp0071869;FBpp0071870;FBpp0071871;FBpp0071872	>FBpp0071869 type=protein; loc=2R:join(18955250..18955364,18955470..18955651,18958130..18958411,18958488..18959078); ID=FBpp0071869; name=l(2)k09913-PB; parent=FBgn0021979,FBtr0071958; dbxref=FlyBase:FBpp0071869,FlyBase_Annotation_IDs:CG3082-PB,GB_protein:	5.9	44.172	389	6	1	1151400
418	FBpp0085104;FBpp0085105;FBpp0085106	>FBpp0085104 type=protein; loc=3R:complement(26882251..26883573); ID=FBpp0085104; name=dco-PA; parent=FBgn0002413,FBtr0085742; dbxref=FlyBase:FBpp0085104,FlyBase_Annotation_IDs:CG2048-PA,GB_protein:AAF57110.1,REFSEQ:NP_733414,GB_protein:AAF57110,FlyMine:FB	6.1	47.957	440	5	2	1137000
68	FBpp0071015	>FBpp0071015 type=protein; loc=X:join(7312758..7312996,7313807..7313966,7314025..7314090,7314153..7315243,7315306..7315555); ID=FBpp0071015; name=CG9657-PA; parent=FBgn0029950,FBtr0071057; dbxref=FlyBase:FBpp0071015,FlyBase_Annotation_IDs:CG9657-PA,GB_prot	1.7	66.329	601	3	1	1109200
168	FBpp0074567;FBpp0074568	>FBpp0074567 type=protein; loc=X:join(19746381..19746602,19746682..19747005,19747093..19747194,19747285..19747847,19747912..19748412,19748469..19750020,19750121..19751505,19751569..19752621,19752696..19752853,19752937..19753349); ID=FBpp0074567; name=CG119	2.7	235.14	2090	2.2	5	1090300
198	FBpp0075684	>FBpp0075684 type=protein; loc=3L:complement(12726723..12727083,12727603..12727616); ID=FBpp0075684; name=snRNP69D-PA; parent=FBgn0016940,FBtr0075952; dbxref=FlyBase:FBpp0075684,FlyBase_Annotation_IDs:CG10753-PA,GB_protein:AAF49893.1,REFSEQ:NP_524774,GB_pr	36.3	13.796	124	7	3	1081700
460	FBpp0086767	>FBpp0086767 type=protein; loc=2R:complement(9743926..9744002,9744058..9744845,9744915..9745848,9745912..9745990); ID=FBpp0086767; name=tum-PA; parent=FBgn0086356,FBtr0087641; dbxref=FlyBase:FBpp0086767,FlyBase_Annotation_IDs:CG13345-PA,GB_protein:AAF58324	5.3	69.762	625	4	2	1068900
77	FBpp0071298	>FBpp0071298 type=protein; loc=X:join(9495173..9495209,9495287..9495444,9496114..9496708,9496778..9497757,9497834..9498046); ID=FBpp0071298; name=Gga-PB; parent=FBgn0030141,FBtr0071363; dbxref=FlyBase:FBpp0071298,FlyBase_Annotation_IDs:CG3002-PB,GB_protein	2.1	72.578	660	2.5	2	1066300
457	FBpp0086719;FBpp0086717;FBpp0086718	>FBpp0086719 type=protein; loc=2R:join(9848699..9848770,9849725..9849841,9854260..9854474,9854535..9855246); ID=FBpp0086719; name=Cp1-PC; parent=FBgn0013770,FBtr0087593; dbxref=GB_protein:AAM68565.1,FlyBase:FBpp0086719,FlyBase_Annotation_IDs:CG6692-PC,REFS	8.6	41.6	371	6	2	1063300
179	FBpp0075069	>FBpp0075069 type=protein; loc=3L:join(16577500..16577544,16577689..16577822,16577879..16578182,16578285..16579124); ID=FBpp0075069; name=CG4169-PA; parent=FBgn0250814,FBtr0075309; dbxref=GB_protein:AAF49444.1,FlyBase:FBpp0075069,FlyBase_Annotation_IDs:CG4	9.1	45.415	440	5	2	1029200
132	FBpp0073290;FBpp0073291	>FBpp0073290 type=protein; loc=X:join(11004074..11005444,11005508..11005858); ID=FBpp0073290; name=Hsp60-PA; parent=FBgn0015245,FBtr0073434; dbxref=FlyBase:FBpp0073290,FlyBase_Annotation_IDs:CG12101-PA,GB_protein:AAF47999.1,REFSEQ:NP_511115,GB_protein:AAF4	6.6	60.808	573	5	2	1007200
495	FBpp0088040	>FBpp0088040 type=protein; loc=2R:join(3275033..3275085,3275140..3275933,3276213..3276686,3276752..3277015,3277583..3277705,3277773..3278126,3278185..3278312); ID=FBpp0088040; name=CG11107-PA; parent=FBgn0033160,FBtr0088966; dbxref=FlyBase:FBpp0088040,FlyB	1.6	82.651	729	4.5	2	975150
303	FBpp0080361;FBpp0080362;FBpp0080363	>FBpp0080361 type=protein; loc=2L:join(16044055..16044361,16044423..16044472,16044788..16044857,16044921..16045000,16045066..16045392,16045841..16045966,16046027..16046408,16046602..16047729,16047958..16048205); ID=FBpp0080361; name=BicC-PA; parent=FBgn000	3.2	97.848	905	3	2	972730
516	FBpp0111433	>FBpp0111433 type=protein; loc=X:complement(10148738..10149205,10149526..10149623,10150145..10150208); ID=FBpp0111433; name=CG34319-PA; parent=FBgn0085348,FBtr0112521; dbxref=FlyBase:FBpp0111433,FlyBase_Annotation_IDs:CG34319-PA,REFSEQ:NP_001096939,GB_prot	3.3	24.948	209	4	1	970790
107	FBpp0072388;FBpp0072387;FBpp0072389	>FBpp0072388 type=protein; loc=3L:join(212750..212784,212844..213976,214032..215451,215505..215624,215683..216109); ID=FBpp0072388; name=CG16940-PC; parent=FBgn0035111,FBtr0072486; dbxref=FlyBase:FBpp0072388,FlyBase_Annotation_IDs:CG16940-PC,GB_protein:AAN	2.9	118.22	1044	3	2	970570
368	FBpp0082932	>FBpp0082932 type=protein; loc=3R:join(13545293..13545458,13545753..13546540,13546673..13547099,13547228..13547555,13547617..13547791,13547854..13548012,13548067..13548386,13548442..13548508); ID=FBpp0082932; name=pxt-PB; parent=FBgn0038538,FBtr0083508; db	6.2	90.538	809	4	3	962640
92	FBpp0072065	>FBpp0072065 type=protein; loc=2R:join(19860032..19860094,19860156..19860672,19860729..19860967,19861043..19861223,19861283..19861984,19862036..19862299,19862365..19862606,19862663..19862863); ID=FBpp0072065; name=mr-PA; parent=FBgn0002791,FBtr0072156; dbx	2.9	91.593	802	4	2	962510
490	FBpp0087921;FBpp0087922;FBpp0087923;FBpp0087924	>FBpp0087921 type=protein; loc=2R:join(3805469..3806344,3806406..3807452,3807509..3807910); ID=FBpp0087921; name=lin19-PC; parent=FBgn0015509,FBtr0088845; dbxref=GB_protein:AAM68871.1,FlyBase:FBpp0087921,FlyBase_Annotation_IDs:CG1877-PC,REFSEQ:NP_724623,GB	5.3	89.51	774	4	3	960840
530	FBpp0289357;FBpp0289358;FBpp0289359;FBpp0289360;FBpp0289361	>FBpp0289357 type=protein; loc=2R:complement(3370899..3371069,3371152..3371304,3371367..3373320,3373390..3373610); ID=FBpp0289357; name=wech-PA; parent=FBgn0259745,FBtr0300080; dbxref=FlyBase:FBpp0289357,FlyBase_Annotation_IDs:CG42396-PA,REFSEQ:NP_524772,G	3.4	90.572	832	4	2	959930
225	FBpp0077142	>FBpp0077142 type=protein; loc=2L:complement(4457381..4457509,4457740..4458057,4458289..4458291); ID=FBpp0077142; name=RpL27A-PA; parent=FBgn0010410,FBtr0077452; dbxref=FlyBase:FBpp0077142,FlyBase_Annotation_IDs:CG15442-PA,GB_protein:AAF51006.3,REFSEQ:NP_4	14.8	17.022	149	7	2	951580
383	FBpp0083611;FBpp0083610	>FBpp0083611 type=protein; loc=3R:join(18195246..18195287,18196500..18197889,18197948..18198104,18198191..18198203); ID=FBpp0083611; name=PyK-PA; parent=FBgn0003178,FBtr0084214; dbxref=FlyBase:FBpp0083611,FlyBase_Annotation_IDs:CG7070-PA,GB_protein:AAF5597	2.4	57.44	533	5.5	2	946810
341	FBpp0081843	>FBpp0081843 type=protein; loc=3R:complement(7046227..7047126); ID=FBpp0081843; name=CG6693-PA; parent=FBgn0037878,FBtr0082367; dbxref=FlyBase:FBpp0081843,FlyBase_Annotation_IDs:CG6693-PA,GB_protein:AAF54608.1,REFSEQ:NP_650052,GB_protein:AAF54608,FlyMine:F	10	34.889	299	5	2	940560
314	FBpp0080794;FBpp0099683	>FBpp0080794 type=protein; loc=2L:join(19542817..19542988,19543620..19545101,19545157..19545302); ID=FBpp0080794; name=ref(2)P-PA; parent=FBgn0003231,FBtr0081253; dbxref=FlyBase_Annotation_IDs:CG10360-PA,FlyBase:FBpp0080794,GB_protein:AAF53824.1,REFSEQ:NP_	1.7	65.302	599	3.5	2	938140
125	FBpp0073083	>FBpp0073083 type=protein; loc=3L:join(4242878..4242888,4242948..4243706,4243765..4244314,4244375..4244696,4244752..4245302,4245364..4245834); ID=FBpp0073083; name=pav-PA; parent=FBgn0011692,FBtr0073227; dbxref=FlyBase:FBpp0073083,FlyBase_Annotation_IDs:CG	3.4	100.67	887	3.33	3	937550
411	FBpp0084905;FBpp0084906;FBpp0084907	>FBpp0084905 type=protein; loc=3R:complement(25573576..25574469); ID=FBpp0084905; name=ATPsyn-gamma-PA; parent=FBgn0020235,FBtr0085539; dbxref=FlyBase:FBpp0084905,FlyBase_Annotation_IDs:CG7610-PA,GB_protein:AAN14185.1,REFSEQ:NP_524550,GB_protein:AAN14185,F	8.1	32.871	297	6	2	930170
289	FBpp0079648	>FBpp0079648 type=protein; loc=2L:complement(10325099..10327218,10327277..10327454,10327687..10327775,10327827..10327878); ID=FBpp0079648; name=RnrL-PA; parent=FBgn0011703,FBtr0080059; dbxref=GB_protein:AAF52913.2,FlyBase:FBpp0079648,FlyBase_Annotation_IDs	1.6	91.977	812	4	1	927780
333	FBpp0081664;FBpp0081665;FBpp0081666;FBpp0081667;FBpp0081668;FBpp0081669;FBpp0081670;FBpp0081671	>FBpp0081664 type=protein; loc=3R:complement(5953869..5954237,5954352..5955155,5955217..5955368,5960541..5960715); ID=FBpp0081664; name=tws-PA; parent=FBgn0004889,FBtr0082186; dbxref=FlyBase:FBpp0081664,FlyBase_Annotation_IDs:CG6235-PA,GB_protein:AAF54498.	2.8	56.966	499	5	1	890640
159	FBpp0074246	>FBpp0074246 type=protein; loc=X:complement(17737453..17737539,17737602..17738469,17738546..17738652); ID=FBpp0074246; name=CG8142-PA; parent=FBgn0030871,FBtr0074472; dbxref=FlyBase:FBpp0074246,FlyBase_Annotation_IDs:CG8142-PA,GB_protein:AAF48768.2,REFSEQ:	4.5	39.554	353	6	1	876170
95	FBpp0072097	>FBpp0072097 type=protein; loc=2R:complement(19932127..19932273,19932337..19932442,19932515..19932705,19934189..19934191); ID=FBpp0072097; name=tsr-PA; parent=FBgn0011726,FBtr0072188; dbxref=FlyBase:FBpp0072097,FlyBase_Annotation_IDs:CG4254-PA,GB_protein:A	8.8	17.153	148	7	1	874580
393	FBpp0084078;FBpp0084077	>FBpp0084078 type=protein; loc=3R:join(20643339..20643458,20643584..20644072,20644133..20644160,20644308..20644422,20644525..20644571,20645451..20646489,20646819..20646968,20647022..20647447,20647516..20647888); ID=FBpp0084078; name=CG6995-PB; parent=FBgn0	2	102.07	928	3	1	869990
91	FBpp0072056	>FBpp0072056 type=protein; loc=2R:join(19841687..19841761,19841822..19842616,19842671..19842783,19842842..19842929,19842983..19843519,19843576..19843818); ID=FBpp0072056; name=thoc5-PA; parent=FBgn0034939,FBtr0072147; dbxref=FlyBase:FBpp0072056,FlyBase_Ann	5.7	70.888	616	4	2	861910
502	FBpp0088397;FBpp0088977	>FBpp0088397 type=protein; loc=3R:join(14531651..14531828,14549710..14549789,14550855..14551046,14554505..14555266,14555331..14555738,14555832..14555978,14556045..14556245,14556452..14556649); ID=FBpp0088397; name=Cha-PA; parent=FBgn0000303,FBtr0089367; db	1.2	81.327	721	3	1	851230
318	FBpp0080905;FBpp0080906	>FBpp0080905 type=protein; loc=2L:complement(20348681..20348878,20348950..20349924); ID=FBpp0080905; name=La-PB; parent=FBgn0011638,FBtr0081373; dbxref=FlyBase:FBpp0080905,FlyBase_Annotation_IDs:CG10922-PB,GB_protein:AAN11073.1,REFSEQ:NP_724257,GB_protein:	8.2	44.884	390	5	3	842670
337	FBpp0081709;FBpp0081710;FBpp0081711	>FBpp0081709 type=protein; loc=3R:join(6158999..6159035,6159219..6159305,6159373..6162881,6162944..6163165,6163230..6163667); ID=FBpp0081709; name=sle-PB; parent=FBgn0037810,FBtr0082231; dbxref=FlyBase:FBpp0081709,FlyBase_Annotation_IDs:CG12819-PB,GB_prote	3.9	159.8	1430	2	4	842390
412	FBpp0084918	>FBpp0084918 type=protein; loc=3R:join(25830756..25830777,25831010..25831143,25835400..25835702); ID=FBpp0084918; name=Nlp-PA; parent=FBgn0016685,FBtr0085552; dbxref=FlyBase:FBpp0084918,FlyBase_Annotation_IDs:CG7917-PA,GB_protein:AAF56988.1,REFSEQ:NP_52455	8.6	16.996	152	6	1	841160
276	FBpp0079479;FBpp0289777	>FBpp0079479 type=protein; loc=2L:join(9938964..9940568,9940629..9940736); ID=FBpp0079479; name=CG4619-PA; parent=FBgn0032166,FBtr0079883; dbxref=FlyBase:FBpp0079479,FlyBase_Annotation_IDs:CG4619-PA,GB_protein:AAF52835.2,REFSEQ:NP_609329,GB_protein:AAF5283	3	64.297	570	5	1	840260
216	FBpp0076408	>FBpp0076408 type=protein; loc=3L:join(8109540..8109629,8110405..8110640,8110696..8111193,8111257..8111433,8111647..8111792,8111845..8112642,8112705..8112928,8113012..8113322,8113378..8113850,8113915..8114111); ID=FBpp0076408; name=msk-PA; parent=FBgn00262	4.2	119.31	1049	3	3	835250
127	FBpp0073173	>FBpp0073173 type=protein; loc=3L:join(4626940..4626982,4627420..4627532,4627611..4628856,4628952..4629115); ID=FBpp0073173; name=Rpd3-PA; parent=FBgn0015805,FBtr0073317; dbxref=GB_protein:AAF47924.1,FlyBase:FBpp0073173,FlyBase_Annotation_IDs:CG7471-PA,REF	9.4	58.33	521	4	3	823090
184	FBpp0075153	>FBpp0075153 type=protein; loc=3L:complement(16573602..16574282); ID=FBpp0075153; name=Smn-PA; parent=FBgn0036641,FBtr0075395; dbxref=FlyBase:FBpp0075153,FlyBase_Annotation_IDs:CG16725-PA,GB_protein:AAF49446.1,REFSEQ:NP_524112,GB_protein:AAF49446,FlyMine:F	7.1	24.621	226	6	1	822980
493	FBpp0087972	>FBpp0087972 type=protein; loc=2R:complement(3709730..3709990,3710054..3710971); ID=FBpp0087972; name=cathD-PA; parent=FBgn0029093,FBtr0088898; dbxref=FlyBase:FBpp0087972,FlyBase_Annotation_IDs:CG1548-PA,GB_protein:AAF59186.1,REFSEQ:NP_652013,GB_protein:AA	8.9	42.472	392	6	2	822440
468	FBpp0087084	>FBpp0087084 type=protein; loc=2R:join(7924928..7924969,7925102..7925222,7925276..7926116,7926182..7926284); ID=FBpp0087084; name=128up-PA; parent=FBgn0010339,FBtr0087976; dbxref=FlyBase_Annotation_IDs:CG8340-PA,FlyBase:FBpp0087084,GB_protein:AAF58591.1,RE	3.8	41.131	368	5	1	820820
162	FBpp0074431;FBpp0074432	>FBpp0074431 type=protein; loc=X:complement(18680494..18680575,18680632..18681373,18681431..18681951,18682014..18682093); ID=FBpp0074431; name=CG6961-PA; parent=FBgn0030959,FBtr0074660; dbxref=FlyBase:FBpp0074431,FlyBase_Annotation_IDs:CG6961-PA,GB_protein	3.4	53.015	474	5	1	790190
421	FBpp0085181	>FBpp0085181 type=protein; loc=3R:join(27444260..27444491,27444963..27445166,27445232..27446181,27446238..27446492,27446552..27446839); ID=FBpp0085181; name=pasha-PA; parent=FBgn0039861,FBtr0085820; dbxref=FlyBase:FBpp0085181,FlyBase_Annotation_IDs:CG1800-	4.5	72.012	642	4	2	785020
151	FBpp0074017	>FBpp0074017 type=protein; loc=X:complement(16212215..16212640,16214112..16214369); ID=FBpp0074017; name=Cyp1-PA; parent=FBgn0004432,FBtr0074238; dbxref=GB_protein:AAF48589.1,FlyBase:FBpp0074017,FlyBase_Annotation_IDs:CG9916-PA,GB_protein:AAF48589.2,REFSEQ	6.2	24.666	227	7	1	771010
105	FBpp0072330	>FBpp0072330 type=protein; loc=2R:complement(20683376..20684563,20684624..20684815); ID=FBpp0072330; name=Orc4-PA; parent=FBgn0023181,FBtr0072425; dbxref=FlyBase:FBpp0072330,FlyBase_Annotation_IDs:CG2917-PA,GB_protein:AAF47276.1,REFSEQ:NP_477320,GB_protein	7	51.935	459	5	2	761490
255	FBpp0078557	>FBpp0078557 type=protein; loc=3R:join(207690..208539,208592..210277,210613..210779,210843..211715,211772..211940,212002..212135,212191..212484); ID=FBpp0078557; name=Cont-PA; parent=FBgn0037240,FBtr0078917; dbxref=FlyBase:FBpp0078557,FlyBase_Annotation_ID	0.6	158.24	1390	3	1	759580
266	FBpp0079072;FBpp0079073	>FBpp0079072 type=protein; loc=2L:join(7427201..7427361,7428047..7428216,7428281..7428679,7428878..7429104,7429167..7429515,7429582..7429684,7429743..7429872); ID=FBpp0079072; name=CG5261-PB; parent=FBgn0031912,FBtr0079444; dbxref=FlyBase:FBpp0079072,FlyBa	2.3	54.251	512	5	1	754850
286	FBpp0079623	>FBpp0079623 type=protein; loc=2L:join(10483358..10483426,10483484..10483628,10483687..10483972,10484034..10484193,10484254..10484760,10484825..10485197,10485254..10485527,10485594..10485732); ID=FBpp0079623; name=Grip75-PA; parent=FBgn0026431,FBtr0080033;	2	74.979	650	4	1	753220
56	FBpp0070430	>FBpp0070430 type=protein; loc=X:complement(2503406..2504215); ID=FBpp0070430; name=CG8636-PA; parent=FBgn0029629,FBtr0070446; dbxref=FlyBase:FBpp0070430,FlyBase_Annotation_IDs:CG8636-PA,GB_protein:AAF45796.1,REFSEQ:NP_570011,GB_protein:AAF45796,FlyMine:FB	16	29.946	269	6	2	750750
403	FBpp0084623	>FBpp0084623 type=protein; loc=3R:join(23774584..23774623,23774706..23774795,23774893..23774975,23775064..23776316,23776650..23777547); ID=FBpp0084623; name=Gp93-PA; parent=FBgn0039562,FBtr0085254; dbxref=FlyBase:FBpp0084623,FlyBase_Annotation_IDs:CG5520-P	1.8	90.238	787	4	1	740030
181	FBpp0289433;FBpp0075077	>FBpp0289433 type=protein; loc=3L:join(16707312..16707420,16708541..16708611,16708673..16709269,16709331..16709937,16710707..16710940,16711122..16714116,16714187..16714290,16714358..16715101,16715164..16715293,16715358..16716276,16716463..16716849); ID=FBp	1.4	251.82	2298	2.33	3	727000
328	FBpp0081488	>FBpp0081488 type=protein; loc=3R:complement(4831176..4831793); ID=FBpp0081488; name=Prosbeta3-PA; parent=FBgn0026380,FBtr0082010; dbxref=FlyBase:FBpp0081488,FlyBase_Annotation_IDs:CG11981-PA,GB_protein:AAF54320.1,REFSEQ:NP_649858,GB_protein:AAF54320,FlyMi	15.6	23.234	205	6	2	724840
351	FBpp0082269;FBpp0082274;FBpp0082270;FBpp0289816;FBpp0082272;FBpp0289815;FBpp0082271;FBpp0289813	>FBpp0082269 type=protein; loc=3R:join(9487456..9487581,9487883..9487953,9488019..9488126,9488692..9488773,9491175..9491248,9491312..9491623,9491806..9491970,9492141..9492255); ID=FBpp0082269; name=B52-PA; parent=FBgn0004587,FBtr0082801; dbxref=FlyBase_Ann	3.1	39.781	350	4	2	722320
423	FBpp0085223	>FBpp0085223 type=protein; loc=3R:complement(27570980..27571312,27571492..27571677); ID=FBpp0085223; name=awd-PA; parent=FBgn0000150,FBtr0085864; dbxref=GB_protein:AAF57188.2,FlyBase:FBpp0085223,FlyBase_Annotation_IDs:CG2210-PA,GB_protein:AAF57188.3,REFSEQ	9.9	19.208	172	7	1	716860
252	FBpp0078465;FBpp0078464	>FBpp0078465 type=protein; loc=3R:complement(1063613..1063878,1063935..1064116,1064176..1064919,1065214..1065341,1069560..1069976,1077146..1077253); ID=FBpp0078465; name=CG12163-PA; parent=FBgn0260462,FBtr0078823; dbxref=FlyBase:FBpp0078465,FlyBase_Annotat	2.3	68.96	614	6	1	710760
206	FBpp0076145;FBpp0076144	>FBpp0076145 type=protein; loc=3L:complement(9677466..9677558,9677622..9677955,9678021..9678145,9679465..9679563,9681631..9681699,9682365..9682548,9687333..9687558,9688296..9688332); ID=FBpp0076145; name=CG6767-PB; parent=FBgn0036030,FBtr0076416; dbxref=GB	4.4	42.696	388	6	1	710330
478	FBpp0087347	>FBpp0087347 type=protein; loc=2R:complement(6698122..6698262,6698328..6698381); ID=FBpp0087347; name=CG7637-PA; parent=FBgn0033548,FBtr0088252; dbxref=FlyBase:FBpp0087347,FlyBase_Annotation_IDs:CG7637-PA,GB_protein:AAF58753.1,REFSEQ:NP_610610,GB_protein:A	20.3	7.6337	64	7	1	709230
160	FBpp0074285	>FBpp0074285 type=protein; loc=X:join(17985415..17985423,17985985..17986743); ID=FBpp0074285; name=scu-PA; parent=FBgn0021765,FBtr0074511; dbxref=FlyBase:FBpp0074285,FlyBase_Annotation_IDs:CG7113-PA,GB_protein:AAF48797.1,REFSEQ:NP_523396,GB_protein:AAF4879	5.9	26.905	255	6	1	700960
110	FBpp0072421;FBpp0290562;FBpp0072422;FBpp0089425;FBpp0290563	>FBpp0072421 type=protein; loc=3L:complement(234299..234504,234568..234652,234982..235345,235410..235514,235579..236074,236139..236427,239055..239185,239243..240667,240734..241057,241118..241501,241564..245475,245928..246216); ID=FBpp0072421; name=E(bx)-PA	2.3	300.68	2669	2	3	698530
58	FBpp0070616	>FBpp0070616 type=protein; loc=X:4213661..4215622; ID=FBpp0070616; name=CG2982-PB; parent=FBgn0029704,FBtr0070648; dbxref=FlyBase:FBpp0070616,FlyBase_Annotation_IDs:CG2982-PB,GB_protein:AAF45939.2,REFSEQ:NP_572160,GB_protein:AAF45939,FlyMine:FBpp0070616,mo	3.1	73.097	653	4	2	689190
520	FBpp0112471	>FBpp0112471 type=protein; loc=2RHet:join(2775901..2775915,2775969..2776071,2799750..2800714,2814312..2821121); ID=FBpp0112471; name=CG17514-PA; parent=FBgn0039959,FBtr0113748; dbxref=FlyBase_Annotation_IDs:CG17514-PA,FlyBase:FBpp0112471,REFSEQ:NP_00101531	1.4	293.91	2630	2	3	687710
407	FBpp0084761;FBpp0084762;FBpp0291632	>FBpp0084761 type=protein; loc=3R:join(25046019..25046030,25046152..25046301,25046365..25047498); ID=FBpp0084761; name=Ef1gamma-PB; parent=FBgn0029176,FBtr0085392; dbxref=FlyBase:FBpp0084761,FlyBase_Annotation_IDs:CG11901-PB,GB_protein:AAN14165.1,REFSEQ:NP	2.1	48.967	431	5	1	680520
264	FBpp0078996	>FBpp0078996 type=protein; loc=2L:complement(6915043..6915400,6919524..6919942); ID=FBpp0078996; name=xl6-PA; parent=FBgn0028554,FBtr0079368; dbxref=FlyBase:FBpp0078996,FlyBase_Annotation_IDs:CG10203-PA,GB_protein:AAF52454.1,REFSEQ:NP_723226,GB_protein:AAF	5.4	27.867	258	6	1	673130
447	FBpp0086167;FBpp0086168;FBpp0289800	>FBpp0086167 type=protein; loc=2R:complement(12904471..12905304,12905568..12906413); ID=FBpp0086167; name=CG8963-PA; parent=FBgn0034181,FBtr0087016; dbxref=FlyBase:FBpp0086167,FlyBase_Annotation_IDs:CG8963-PA,GB_protein:AAF57917.1,REFSEQ:NP_611180,GB_prote	4.8	63.229	559	4	2	671770
192	FBpp0075504;FBpp0075503;FBpp0075505	>FBpp0075504 type=protein; loc=3L:join(13967671..13967875,13969017..13970737); ID=FBpp0075504; name=Hsc70-1-PA; parent=FBgn0001216,FBtr0075762; dbxref=FlyBase:FBpp0075504,FlyBase_Annotation_IDs:CG8937-PA,GB_protein:AAF49782.1,REFSEQ:NP_524063,GB_protein:AA	1.7	70.686	641	4	1	663390
531	FBpp0289967;FBpp0289968;FBpp0289969;FBpp0289970;FBpp0289971;FBpp0289972	>FBpp0289967 type=protein; loc=3R:complement(4836395..4836974,4837085..4837326,4837396..4837671,4837767..4838027,4838559..4838983,4839038..4839053); ID=FBpp0289967; name=CG11984-PD; parent=FBgn0037655,FBtr0300743; dbxref=FlyBase:FBpp0289967,FlyBase_Annotat	5	62.397	599	4	2	649030
274	FBpp0079443	>FBpp0079443 type=protein; loc=2L:join(9699935..9699937,9700000..9700380); ID=FBpp0079443; name=hoip-PA; parent=FBgn0015393,FBtr0079846; dbxref=FlyBase:FBpp0079443,FlyBase_Annotation_IDs:CG3949-PA,GB_protein:AAF52798.2,REFSEQ:NP_524714,GB_protein:AAF52798,	9.4	13.883	127	7	1	634750
138	FBpp0073551	>FBpp0073551 type=protein; loc=X:join(12985516..12985574,12985645..12986035,12986122..12986254,12986317..12986519,12987193..12987411); ID=FBpp0073551; name=lic-PA; parent=FBgn0261524,FBtr0073720; dbxref=FlyBase:FBpp0073551,FlyBase_Annotation_IDs:CG12244-PA	11.7	38.195	334	6	3	628920
397	FBpp0084275;FBpp0112201;FBpp0112203;FBpp0112202;FBpp0112204	>FBpp0084275 type=protein; loc=3R:join(21506689..21506745,21506843..21506920,21506988..21507767,21507827..21508013,21508078..21508153,21508780..21508810); ID=FBpp0084275; name=CG5028-PA; parent=FBgn0039358,FBtr0084901; dbxref=FlyBase:FBpp0084275,FlyBase_An	4.7	44.431	402	5	1	613010
134	FBpp0073433	>FBpp0073433 type=protein; loc=X:complement(11795271..11795312,11795382..11798714,11798777..11798944); ID=FBpp0073433; name=Upf1-PA; parent=FBgn0030354,FBtr0073596; dbxref=FlyBase:FBpp0073433,FlyBase_Annotation_IDs:CG1559-PA,GB_protein:AAF48115.2,REFSEQ:NP	0.8	129.91	1180	3	1	611200
509	FBpp0088833	>FBpp0088833 type=protein; loc=3R:join(12898520..12898716,12898775..12898905,12898960..12899060,12899224..12899289,12899350..12899457); ID=FBpp0088833; name=mRpS11-PA; parent=FBgn0038474,FBtr0089894; dbxref=FlyBase:FBpp0088833,FlyBase_Annotation_IDs:CG5184	5	21.779	200	7	1	597860
338	FBpp0081717	>FBpp0081717 type=protein; loc=3R:complement(6138366..6138860,6138932..6139360,6139435..6139903,6139961..6140792,6140847..6141461,6141518..6141796,6141924..6143270,6143330..6143793,6143861..6144396,6144454..6144638,6144696..6144926,6144984..6145101,6145159	0.7	539.21	4876	1.5	4	596950
237	FBpp0113085;FBpp0078095	>FBpp0113085 type=protein; loc=3L:join(21818138..21818177,21818350..21819514,21819575..21820029,21820194..21820627); ID=FBpp0113085; name=CG7414-PB; parent=FBgn0037135,FBtr0114593; dbxref=FlyBase:FBpp0113085,FlyBase_Annotation_IDs:CG7414-PB,REFSEQ:NP_00113	2	77.061	697	4	1	595560
145	FBpp0073893;FBpp0073894	>FBpp0073893 type=protein; loc=X:complement(15349859..15350335,15350395..15350977,15351042..15351476,15351536..15353580,15353640..15354858,15354917..15355078,15355137..15355260,15355321..15356368); ID=FBpp0073893; name=shtd-PA; parent=FBgn0004391,FBtr00740	1.7	227.27	2030	2	3	591530
522	FBpp0271900	>FBpp0271900 type=protein; loc=3L:complement(17808762..17808987,17809085..17809365,17809423..17810035,17810086..17810233,17810284..17810623,17810680..17810864,17810925..17811021); ID=FBpp0271900; name=Ir75a-PB; parent=FBgn0036757,FBtr0273392; dbxref=FlyBas	2.4	72.759	629	4	1	578070
390	FBpp0083898;FBpp0083899	>FBpp0083898 type=protein; loc=3R:complement(19778012..19779100,19779168..19781027,19781428..19782490,19782548..19782719,19782868..19783785,19783965..19784007); ID=FBpp0083898; name=Aats-glupro-PA; parent=FBgn0005674,FBtr0084511; dbxref=FlyBase:FBpp0083898	2.9	189.41	1714	2	3	574630
262	FBpp0078806;FBpp0078807;FBpp0078808;FBpp0078809	>FBpp0078806 type=protein; loc=2L:join(5981834..5981835,5983010..5983236,5984011..5984624,5984719..5984942,5985026..5985170); ID=FBpp0078806; name=eIF-4a-PA; parent=FBgn0001942,FBtr0079175; dbxref=FlyBase:FBpp0078806,FlyBase_Annotation_IDs:CG9075-PA,GB_pro	9.7	45.878	403	5	2	566200
113	FBpp0072593	>FBpp0072593 type=protein; loc=3L:complement(1497213..1498230,1498293..1498796,1499043..1499337,1501799..1501892,1502467..1502469); ID=FBpp0072593; name=pUf68-PA; parent=FBgn0028577,FBtr0072709; dbxref=FlyBase:FBpp0072593,FlyBase_Annotation_IDs:CG12085-PA,	1.9	67.939	637	4	1	559520
171	FBpp0074660;FBpp0074661	>FBpp0074660 type=protein; loc=3L:join(19903578..19904619,19904674..19905428); ID=FBpp0074660; name=CG7757-PA; parent=FBgn0036915,FBtr0074891; dbxref=FlyBase:FBpp0074660,FlyBase_Annotation_IDs:CG7757-PA,GB_protein:AAF49097.1,REFSEQ:NP_649156,GB_protein:AAF	8.7	67.381	598	4	2	559250
144	FBpp0073872;FBpp0073873	>FBpp0073872 type=protein; loc=X:complement(15600966..15601097,15601162..15601698,15601766..15602271,15602347..15603007); ID=FBpp0073872; name=CG9281-PB; parent=FBgn0030672,FBtr0074056; dbxref=FlyBase:FBpp0073872,FlyBase_Annotation_IDs:CG9281-PB,GB_protein	1.6	69.501	611	4	1	554740
272	FBpp0079251;FBpp0079252	>FBpp0079251 type=protein; loc=2L:complement(8209835..8210103,8210353..8210473,8210550..8210666,8210730..8210843); ID=FBpp0079251; name=Su(var)205-PA; parent=FBgn0003607,FBtr0079635; dbxref=FlyBase:FBpp0079251,FlyBase_Annotation_IDs:CG8409-PA,GB_protein:AA	17	23.185	206	6	2	552090
223	FBpp0076868	>FBpp0076868 type=protein; loc=3L:join(5129572..5131392,5131449..5131739); ID=FBpp0076868; name=CG4611-PA; parent=FBgn0035591,FBtr0077165; dbxref=FlyBase:FBpp0076868,FlyBase_Annotation_IDs:CG4611-PA,GB_protein:AAF50798.1,REFSEQ:NP_647949,GB_protein:AAF5079	1.6	79.98	703	4	1	550560
492	FBpp0111967;FBpp0087947;FBpp0087948;FBpp0111966	>FBpp0111967 type=protein; loc=2R:complement(3861992..3862126,3862195..3862329,3862391..3862738,3862809..3863678,3863800..3864228,3864291..3864461,3864527..3864829,3864894..3868627,3868689..3868977,3870146..3870512,3870981..3871247,3872386..3872507,3872571	2.1	287.55	2571	2	3	525270
536	FBpp0290694;FBpp0290695	>FBpp0290694 type=protein; loc=3R:join(11877867..11878555,11878611..11878681,11878746..11879065,11879125..11881658,11881718..11881955,11882014..11882513,11883274..11883687,11883751..11883940,11884013..11884266,11884326..11884656,11884724..11884897,11884965	1.3	226.84	2050	2.5	2	524840
544	REV__FBpp0085591;REV__FBpp0085592	>FBpp0085591 type=protein; loc=2R:join(16207318..16207527,16209183..16211729,16211798..16211916,16212353..16212626,16212684..16212835,16212894..16213042,16213101..16213318); ID=FBpp0085591; name=CG8920-PC; parent=FBgn0027529,FBtr0086279; dbxref=GB_protein:	1	138.11	1222	6	1	522810
149	FBpp0073989	>FBpp0073989 type=protein; loc=X:join(16170451..16170552,16170630..16170859,16170925..16171342); ID=FBpp0073989; name=Pros28.1-PA; parent=FBgn0004066,FBtr0074210; dbxref=FlyBase:FBpp0073989,FlyBase_Annotation_IDs:CG3422-PA,GB_protein:AAF48573.1,REFSEQ:NP_5	4.8	27.973	249	6	1	520370
203	FBpp0075958	>FBpp0075958 type=protein; loc=3L:complement(11105553..11105948,11106674..11106739); ID=FBpp0075958; name=Sod-PA; parent=FBgn0003462,FBtr0076229; dbxref=FlyBase:FBpp0075958,FlyBase_Annotation_IDs:CG11793-PA,GB_protein:AAF50095.1,REFSEQ:NP_476735,GB_protein	17.6	15.698	153	7	2	518030
485	FBpp0087646	>FBpp0087646 type=protein; loc=2R:join(4986099..4986191,4986247..4986458,4986566..4986758,4986896..4987491,4987557..4987634,4987694..4988108,4988159..4988341,4988398..4988582,4988642..4989430,4989489..4989920,4989981..4990155,4990215..4990402,4990462..4990	1.4	139.62	1233	3	1	510720
185	FBpp0075249;FBpp0075248	>FBpp0075249 type=protein; loc=3L:complement(16100054..16100629,16100696..16100886,16102722..16103222,16103583..16104969); ID=FBpp0075249; name=Zn72D-PB; parent=FBgn0017453,FBtr0075494; dbxref=FlyBase:FBpp0075249,FlyBase_Annotation_IDs:CG5215-PB,GB_protein	2.1	96.028	884	3.5	2	510710
459	FBpp0086738;FBpp0086739;FBpp0086740	>FBpp0086738 type=protein; loc=2R:complement(9835477..9835615,9835682..9837292,9837355..9837577,9837637..9838422,9839119..9839193,9842192..9842312); ID=FBpp0086738; name=AGO1-PC; parent=FBgn0026611,FBtr0087612; dbxref=GB_protein:AAF58313.1,FlyBase:FBpp0086	3.2	109.83	984	3	2	509480
233	FBpp0077831;FBpp0077832;FBpp0077833;FBpp0077834;FBpp0077835;FBpp0077836	>FBpp0077831 type=protein; loc=3L:join(20342221..20342306,20343405..20343580,20343659..20344128,20344194..20344349,20344424..20344621,20344683..20344830,20345907..20345989); ID=FBpp0077831; name=eRF1-PC; parent=FBgn0036974,FBtr0078173; dbxref=FlyBase:FBpp0	8.4	49.159	438	5	2	508170
392	FBpp0083954;FBpp0083951;FBpp0083953;FBpp0083956;FBpp0083952	>FBpp0083954 type=protein; loc=3R:complement(20024158..20024935,20024997..20025309,20025605..20025673,20045322..20045497,20045687..20045873,20045937..20046065,20046254..20046285,20046550..20046569); ID=FBpp0083954; name=twin-PC; parent=FBgn0011725,FBtr0084	2.3	65.046	567	5	1	503150
480	FBpp0290143;FBpp0290141;FBpp0087469;FBpp0290142	>FBpp0290143 type=protein; loc=2R:join(5779614..5780038,5780093..5780407,5780461..5781294,5781347..5781385,5781453..5782196,5782252..5782701,5782760..5782990,5783051..5783609,5783673..5784198,5784261..5785774); ID=FBpp0290143; name=CG30007-PE; parent=FBgn0	1.1	212.04	1878	7	2	499290
503	FBpp0088433;FBpp0088431;FBpp0088432;FBpp0088434;FBpp0088435;FBpp0088963	>FBpp0088433 type=protein; loc=3R:complement(13500611..13500733,13500797..13501255,13501364..13501459,13501809..13502471,13502559..13503842); ID=FBpp0088433; name=alt-PG; parent=FBgn0038535,FBtr0089414; dbxref=FlyBase:FBpp0088433,FlyBase_Annotation_IDs:CG1	1.5	98.592	874	3	1	497190
214	FBpp0076284;FBpp0076285	>FBpp0076284 type=protein; loc=3L:complement(8965433..8965727,8965785..8966501,8966561..8967171,8967234..8967446); ID=FBpp0076284; name=pix-PA; parent=FBgn0086706,FBtr0076557; dbxref=FlyBase:FBpp0076284,FlyBase_Annotation_IDs:CG5651-PA,GB_protein:AAF50342.	4.4	69.298	611	4	2	490020
154	FBpp0074151;FBpp0111906	>FBpp0074151 type=protein; loc=X:complement(16534013..16534063,16534126..16534273,16534339..16534370); ID=FBpp0074151; name=SmG-PA; parent=FBgn0030765,FBtr0074377; dbxref=FlyBase_Annotation_IDs:CG9742-PA,FlyBase:FBpp0074151,REFSEQ:NP_573139,GB_protein:AAF4	17.1	8.538	76	7	1	488310
242	FBpp0078273;FBpp0078274	>FBpp0078273 type=protein; loc=3R:join(1605150..1605238,1605522..1605894,1605957..1606088); ID=FBpp0078273; name=jagn-PB; parent=FBgn0037374,FBtr0078624; dbxref=GB_protein:AAF51956.1,FlyBase:FBpp0078273,FlyBase_Annotation_IDs:CG10978-PB,REFSEQ:NP_731002,GB	8.1	23.036	197	7	1	487880
222	FBpp0076727	>FBpp0076727 type=protein; loc=3L:complement(6162901..6163027,6163217..6164269,6164328..6164392,6164448..6165021,6165082..6165200,6165256..6165394,6165457..6165770,6165832..6166156,6166211..6166410,6166477..6166536); ID=FBpp0076727; name=CG10289-PA; parent	1.4	111.19	991	3	1	487810
369	FBpp0082973	>FBpp0082973 type=protein; loc=3R:join(13990451..13990498,13990554..13990771,13990896..13991094); ID=FBpp0082973; name=Cbp20-PA; parent=FBgn0022943,FBtr0083551; dbxref=FlyBase:FBpp0082973,FlyBase_Annotation_IDs:CG12357-PA,GB_protein:AAF55496.1,REFSEQ:NP_52	7.1	17.719	154	7	1	483210
538	FBpp0291391;FBpp0291390;FBpp0291389	>FBpp0291391 type=protein; loc=3R:join(27643754..27643840,27659119..27659703,27659760..27660033,27660097..27661199,27661265..27662375,27662444..27662523,27662594..27662903,27663496..27663749,27665602..27665725,27665819..27667491); ID=FBpp0291391; name=RhoG	0.9	198.3	1866	3	1	478360
398	FBpp0084281	>FBpp0084281 type=protein; loc=3R:join(21677455..21677526,21677642..21678042,21678150..21678296,21678539..21679466); ID=FBpp0084281; name=CG5886-PA; parent=FBgn0039379,FBtr0084907; dbxref=FlyBase:FBpp0084281,FlyBase_Annotation_IDs:CG5886-PA,GB_protein:AAF5	2.9	59.029	515	4	1	474170
282	FBpp0079542;FBpp0079541	>FBpp0079542 type=protein; loc=2L:join(10232573..10232659,10233481..10233561,10233757..10234359); ID=FBpp0079542; name=eEF1delta-PB; parent=FBgn0032198,FBtr0079952; dbxref=FlyBase:FBpp0079542,FlyBase_Annotation_IDs:CG4912-PB,GB_protein:AAF52879.1,REFSEQ:NP	5.9	28.934	256	6	1	467660
228	FBpp0077424	>FBpp0077424 type=protein; loc=2L:complement(2581782..2581838,2581898..2582109,2582174..2582402,2582466..2582811,2582867..2583318,2583534..2584198,2584257..2584401,2585170..2585271); ID=FBpp0077424; name=Drp1-PA; parent=FBgn0026479,FBtr0077744; dbxref=FlyB	5.4	82.565	735	4	2	465480
189	FBpp0075323	>FBpp0075323 type=protein; loc=3L:join(15613138..15614700,15614759..15616111); ID=FBpp0075323; name=CG7372-PA; parent=FBgn0036522,FBtr0075570; dbxref=GB_protein:AAF49605.2,GB_protein:AAF49605.1,FlyBase:FBpp0075323,FlyBase_Annotation_IDs:CG7372-PA,REFSEQ:NP	2.9	109.39	971	3	1	462730
506	FBpp0088565	>FBpp0088565 type=protein; loc=3R:join(19505913..19506111,19506234..19506869,19506939..19507231,19507308..19507862); ID=FBpp0088565; name=eIF-3p66-PB; parent=FBgn0040227,FBtr0089622; dbxref=FlyBase:FBpp0088565,FlyBase_Annotation_IDs:CG10161-PB,GB_protein:A	4.1	63.797	560	4	1	458450
48	FBpp0070006	>FBpp0070006 type=protein; loc=X:join(20060798..20060849,20060990..20061152,20061224..20061848,20061915..20062013); ID=FBpp0070006; name=CG9577-PA; parent=FBgn0031092,FBtr0070007; dbxref=GB_protein:AAF45374.2,FlyBase:FBpp0070006,FlyBase_Annotation_IDs:CG95	5.8	33.818	312	6	2	457450
108	FBpp0072404	>FBpp0072404 type=protein; loc=3L:join(264852..265049,265112..265444); ID=FBpp0072404; name=mRpL17-PA; parent=FBgn0035122,FBtr0072503; dbxref=FlyBase:FBpp0072404,FlyBase_Annotation_IDs:CG13880-PA,GB_protein:AAF47367.2,REFSEQ:NP_523870,GB_protein:AAF47367,F	6.8	20.865	176	7	1	449630
299	FBpp0080076;FBpp0080075;FBpp0099590	>FBpp0080076 type=protein; loc=2L:join(13382940..13383664,13383737..13384022,13384657..13384794,13384984..13385232); ID=FBpp0080076; name=loqs-PB; parent=FBgn0032515,FBtr0080498; dbxref=FlyBase_Annotation_IDs:CG6866-PB,FlyBase:FBpp0080076,GB_protein:AAF532	2.6	50.084	465	5	1	446390
72	FBpp0071095	>FBpp0071095 type=protein; loc=X:complement(7781471..7782703); ID=FBpp0071095; name=CG10932-PA; parent=FBgn0029969,FBtr0071143; dbxref=FlyBase:FBpp0071095,FlyBase_Annotation_IDs:CG10932-PA,GB_protein:AAF46282.1,REFSEQ:NP_572414,GB_protein:AAF46282,FlyMine:	8.5	43.47	410	5	2	443640
324	FBpp0081255	>FBpp0081255 type=protein; loc=3R:join(3746251..3746320,3746389..3747557,3747859..3748183,3748269..3749125,3749190..3749954); ID=FBpp0081255; name=lds-PA; parent=FBgn0002542,FBtr0081758; dbxref=FlyBase:FBpp0081255,FlyBase_Annotation_IDs:CG2684-PA,GB_protei	2.2	118.37	1061	3	1	443320
323	FBpp0081234	>FBpp0081234 type=protein; loc=3R:complement(2171001..2171358,2171493..2171494); ID=FBpp0081234; name=snRNP2-PA; parent=FBgn0037434,FBtr0081737; dbxref=FlyBase:FBpp0081234,FlyBase_Annotation_IDs:CG1249-PA,GB_protein:AAF54135.1,REFSEQ:NP_649645,GB_protein:A	7.6	13.504	119	7	1	442790
115	FBpp0072673	>FBpp0072673 type=protein; loc=3L:complement(1789693..1793415); ID=FBpp0072673; name=dlt-PA; parent=FBgn0024510,FBtr0072790; dbxref=FlyBase:FBpp0072673,FlyBase_Annotation_IDs:CG32315-PA,FlyBase:FBpp0072663,GB_protein:AAF47570.1,REFSEQ:NP_728672,GB_protein:	1.1	139.46	1240	3	1	442110
82	FBpp0071562	>FBpp0071562 type=protein; loc=2R:complement(16983632..16983774,16983832..16984212,16984547..16984736); ID=FBpp0071562; name=CG4038-PA; parent=FBgn0011824,FBtr0071639; dbxref=FlyBase:FBpp0071562,FlyBase_Annotation_IDs:CG4038-PA,GB_protein:AAF46672.1,REFSEQ	7.6	22.665	237	6	1	441120
304	FBpp0080401	>FBpp0080401 type=protein; loc=2L:complement(16328130..16328349,16328412..16329082); ID=FBpp0080401; name=mRpL4-PA; parent=FBgn0001995,FBtr0080843; dbxref=GB_protein:AAF53526.1,FlyBase:FBpp0080401,FlyBase_Annotation_IDs:CG5818-PA,REFSEQ:NP_524939,GB_protei	3.7	32.83	296	6	1	440140
101	FBpp0072214	>FBpp0072214 type=protein; loc=2R:join(20449383..20449661,20449720..20449865,20449929..20450492,20450550..20451768,20451836..20452033,20452102..20452299); ID=FBpp0072214; name=CG11414-PA; parent=FBgn0035024,FBtr0072307; dbxref=FlyBase:FBpp0072214,FlyBase_A	2.2	95.938	867	4	1	430830
364	FBpp0082729;FBpp0099503	>FBpp0082729 type=protein; loc=3R:complement(12030036..12030258,12030616..12030724,12030783..12030870,12030938..12030958); ID=FBpp0082729; name=mtSSB-PA; parent=FBgn0010438,FBtr0083277; dbxref=FlyBase:FBpp0082729,FlyBase_Annotation_IDs:CG4337-PA,GB_protein	9.6	16.367	146	7	1	429140
301	FBpp0080262	>FBpp0080262 type=protein; loc=2L:join(15068406..15068429,15068483..15068870,15072338..15072627,15072687..15073430,15073489..15073702,15073767..15074038,15074110..15074163); ID=FBpp0080262; name=vas-PA; parent=FBgn0003970,FBtr0080701; dbxref=FlyBase:FBpp00	1.7	72.33	661	4	1	427580
302	FBpp0080282;FBpp0080283;FBpp0079097;FBpp0079099;FBpp0079098;FBpp0079100	>FBpp0080282 type=protein; loc=2L:complement(15045414..15045620,15045690..15045810,15045879..15046025,15046088..15046653,15046713..15047499,15047561..15049011,15049068..15051462,15051527..15051727,15051794..15052143,15052474..15052734,15053414..15053431);	1.2	250.31	2167	2	2	426440
217	FBpp0076445	>FBpp0076445 type=protein; loc=3L:complement(8189840..8189983,8190242..8190543,8190622..8190721); ID=FBpp0076445; name=CG7375-PA; parent=FBgn0035853,FBtr0076722; dbxref=FlyBase:FBpp0076445,FlyBase_Annotation_IDs:CG7375-PA,GB_protein:AAF50468.1,REFSEQ:NP_64	6.1	20.737	181	7	1	420130
370	FBpp0082985	>FBpp0082985 type=protein; loc=3R:join(14052223..14052288,14052452..14052659,14053427..14053623,14053682..14054221); ID=FBpp0082985; name=CG7998-PA; parent=FBgn0038587,FBtr0083563; dbxref=FlyBase:FBpp0082985,FlyBase_Annotation_IDs:CG7998-PA,GB_protein:AAF5	3.3	35.318	336	6	1	419920
446	FBpp0086135;FBpp0086134	>FBpp0086135 type=protein; loc=2R:join(12996498..12996781,12997448..12997579,12997672..12998005,13000823..13000909,13000973..13001077,13001134..13001265,13001330..13001782); ID=FBpp0086135; name=CG15611-PA; parent=FBgn0034194,FBtr0086982; dbxref=FlyBase:FB	1.4	58.156	508	5	1	418490
361	FBpp0082637	>FBpp0082637 type=protein; loc=3R:join(11663205..11663402,11663460..11663702,11665421..11666154,11666252..11666904,11666994..11667127,11667179..11667768,11667825..11667972,11668040..11669176,11669237..11669358,11669420..11669632,11669696..11669828); ID=FBp	0.9	164.51	1434	3	1	413930
479	FBpp0099887;FBpp0087358;FBpp0087357	>FBpp0099887 type=protein; loc=2R:join(6318091..6319420,6320544..6320708,6320780..6320970,6321047..6321228,6321292..6321404,6321466..6321617,6321676..6321878,6321932..6322095,6322151..6322290,6322423..6322534,6322591..6322727); ID=FBpp0099887; name=RanBPM-	3.5	106.65	962	4	2	412850
295	FBpp0079874;FBpp0079872	>FBpp0079874 type=protein; loc=2L:join(11999725..11999854,11999913..12001171); ID=FBpp0079874; name=CG12264-PA; parent=FBgn0032393,FBtr0080290; dbxref=FlyBase:FBpp0079874,FlyBase_Annotation_IDs:CG12264-PA,GB_protein:AAF53143.1,REFSEQ:NP_609533,GB_protein:A	4.8	51.074	462	5	1	411950
128	FBpp0073215;FBpp0271878	>FBpp0073215 type=protein; loc=3L:complement(4807667..4807832,4807892..4811490,4811552..4811669,4812057..4812255,4813328..4815436,4815493..4816645,4816987..4821042,4821111..4821266,4821864..4821969,4822023..4822626,4822690..4823524,4823587..4824161,4825328	1.1	530.18	4639	1.75	4	407070
99	FBpp0072166;FBpp0099583;FBpp0289464;FBpp0289465;FBpp0289466;FBpp0290083	>FBpp0072166 type=protein; loc=2R:join(20062478..20062490,20062551..20062919,20062996..20063247,20063440..20063714,20063950..20064354,20064416..20064628); ID=FBpp0072166; name=Nop60B-PA; parent=FBgn0259937,FBtr0072258; dbxref=FlyBase_Annotation_IDs:CG3333-	2.6	56.83	508	5	1	406500
537	FBpp0291369;FBpp0291366;FBpp0291367;FBpp0291368	>FBpp0291369 type=protein; loc=2L:complement(15266374..15266526,15266596..15266734,15266796..15267019,15267145..15267287,15267353..15267467,15267530..15267700,15267763..15267933,15267996..15268757,15268821..15269204,15269374..15269916); ID=FBpp0291369; nam	1.3	106.86	934	4	1	394720
278	FBpp0079485	>FBpp0079485 type=protein; loc=2L:complement(9964545..9964867,9964928..9965315,9965376..9965668,9965760..9966885); ID=FBpp0079485; name=Dref-PA; parent=FBgn0015664,FBtr0079889; dbxref=FlyBase_Annotation_IDs:CG5838-PA,FlyBase:FBpp0079485,GB_protein:AAF52841	2.1	80.726	709	4	1	385300
251	FBpp0078450	>FBpp0078450 type=protein; loc=3R:complement(1179566..1180155,1180283..1180343); ID=FBpp0078450; name=CG11999-PA; parent=FBgn0037312,FBtr0078807; dbxref=FlyBase:FBpp0078450,FlyBase_Annotation_IDs:CG11999-PA,GB_protein:AAF52043.1,REFSEQ:NP_649527,GB_protein	10.6	23.633	216	6	1	383200
309	FBpp0080702;FBpp0080703;FBpp0089239	>FBpp0080702 type=protein; loc=2L:19168146..19171259; ID=FBpp0080702; name=brat-PA; parent=FBgn0010300,FBtr0081158; dbxref=GB_protein:AAN11027.1,FlyBase:FBpp0080702,FlyBase_Annotation_IDs:CG10719-PA,REFSEQ:NP_476945,GB_protein:AAN11027,FlyMine:FBpp0080702,	1.5	110.37	1037	3	1	366570
53	FBpp0070325	>FBpp0070325 type=protein; loc=X:complement(1956768..1956924,1956980..1958521,1958580..1958853,1958907..1959024); ID=FBpp0070325; name=CG4281-PA; parent=FBgn0025626,FBtr0070339; dbxref=FlyBase:FBpp0070325,FlyBase_Annotation_IDs:CG4281-PA,GB_protein:AAF4571	2.9	77.445	696	3.5	2	363970
232	FBpp0077762	>FBpp0077762 type=protein; loc=2L:join(94852..94892,94989..95070,95132..95301,95354..97833,97884..98470,98527..99723,99785..100516,100572..100703,100762..100942,101016..101194,101249..101619,101876..101918); ID=FBpp0077762; name=CG11376-PA; parent=FBgn0031	1.5	234.7	2064	2	2	348520
542	REV__FBpp0075508	>FBpp0075508 type=protein; loc=3L:join(13987452..13987500,13987891..13988880,13988960..13989570); ID=FBpp0075508; name=26-29-p-PA; parent=FBgn0250848,FBtr0075766; dbxref=FlyBase:FBpp0075508,FlyBase_Annotation_IDs:CG8947-PA,GB_protein:AAF49777.1,REFSEQ:NP_6	2.7	62.129	549	4	1	333410
461	FBpp0086773;FBpp0086774	>FBpp0086773 type=protein; loc=2R:complement(9707660..9708474,9708541..9708874,9708938..9709062,9711297..9711633); ID=FBpp0086773; name=fl(2)d-PA; parent=FBgn0000662,FBtr0087647; dbxref=FlyBase:FBpp0086773,FlyBase_Annotation_IDs:CG6315-PA,GB_protein:AAF583	2.6	59.268	536	4	1	329080
514	FBpp0110410;FBpp0110411;FBpp0290669;FBpp0290670;FBpp0290671	>FBpp0110410 type=protein; loc=2R:complement(579363..579515,579584..579751,579801..580455,580516..580673,580753..580988,582624..582911,582967..583115,586008..586501,586564..586656,587894..588088,588149..588377,588445..588766,599319..599550,599606..600280,6	1.1	236.73	2077	2	2	313330
401	FBpp0084616	>FBpp0084616 type=protein; loc=3R:23742724..23743905; ID=FBpp0084616; name=mRpS22-PA; parent=FBgn0039555,FBtr0085247; dbxref=FlyBase:FBpp0084616,FlyBase_Annotation_IDs:CG12261-PA,GB_protein:AAF56757.1,REFSEQ:NP_524537,GB_protein:AAF56757,FlyMine:FBpp008461	3.8	45.787	393	5	1	306280
475	FBpp0087186;FBpp0087187	>FBpp0087186 type=protein; loc=2R:complement(7576584..7577393,7577951..7578091,7578183..7578224); ID=FBpp0087186; name=wal-PA; parent=FBgn0010516,FBtr0088082; dbxref=FlyBase:FBpp0087186,FlyBase_Annotation_IDs:CG8996-PA,GB_protein:AAF58627.1,REFSEQ:NP_72507	3.9	34.181	330	6	1	303980
234	FBpp0077979	>FBpp0077979 type=protein; loc=3L:complement(21126471..21128005,21128464..21128609,21128718..21128977); ID=FBpp0077979; name=CG10565-PA; parent=FBgn0037051,FBtr0078323; dbxref=FlyBase:FBpp0077979,FlyBase_Annotation_IDs:CG10565-PA,GB_protein:AAF51678.1,REFS	2.2	73.619	646	4	1	292590
521	FBpp0112504	>FBpp0112504 type=protein; loc=2LHet:complement(168054..168169,168234..168403,168463..168745,168844..168895); ID=FBpp0112504; name=CG40042-PA; parent=FBgn0058042,FBtr0113781; dbxref=FlyBase_Annotation_IDs:CG40042-PA,FlyBase:FBpp0112504,REFSEQ:NP_001015387,	5.8	22.138	206	7	1	288300
147	FBpp0073922;FBpp0073923;FBpp0087977;FBpp0099914	>FBpp0073922 type=protein; loc=X:15762369..15763367; ID=FBpp0073922; name=Gapdh2-PA; parent=FBgn0001092,FBtr0074112; dbxref=FlyBase:FBpp0073922,FlyBase_Annotation_IDs:CG8893-PA,GB_protein:AAF48531.1,REFSEQ:NP_542445,GB_protein:AAF48531,FlyMine:FBpp0073922,	5.1	35.369	332	6	1	282430
106	FBpp0072340;FBpp0072339;FBpp0072338	>FBpp0072340 type=protein; loc=2R:complement(20656204..20656883,20656942..20657584,20659248..20659313,20659372..20659560,20659621..20660064,20660121..20660318,20660464..20660526,20660735..20660824,20660885..20661206,20661265..20662028,20662100..20662336,20	1.1	134.36	1253	3	1	281210
81	FBpp0071553	>FBpp0071553 type=protein; loc=2R:complement(17057570..17057743,17057806..17057990,17058045..17058099); ID=FBpp0071553; name=LSm1-PA; parent=FBgn0261067,FBtr0071628; dbxref=FlyBase:FBpp0071553,FlyBase_Annotation_IDs:CG4279-PA,GB_protein:AAF46688.1,REFSEQ:N	14.6	15.755	137	7	1	279840
186	FBpp0075277	>FBpp0075277 type=protein; loc=3L:complement(15977486..15980708,15980763..15980818); ID=FBpp0075277; name=DNApol-delta-PA; parent=FBgn0012066,FBtr0075522; dbxref=FlyBase:FBpp0075277,FlyBase_Annotation_IDs:CG5949-PA,GB_protein:AAF49555.1,REFSEQ:NP_524099,GB	1.5	124.9	1092	3	1	277520
494	FBpp0088033	>FBpp0088033 type=protein; loc=2R:complement(3410189..3410778,3410842..3411720,3411786..3413091); ID=FBpp0088033; name=Orc1-PA; parent=FBgn0022772,FBtr0088959; dbxref=GB_protein:AAF59236.1,FlyBase:FBpp0088033,FlyBase_Annotation_IDs:CG10667-PA,REFSEQ:NP_477	1.6	103.28	924	3	1	276850
143	FBpp0073686;FBpp0289793	>FBpp0073686 type=protein; loc=X:13892194..13892649; ID=FBpp0073686; name=ben-PA; parent=FBgn0000173,FBtr0073855; dbxref=FlyBase:FBpp0073686,FlyBase_Annotation_IDs:CG18319-PA,GB_protein:AAF48338.1,REFSEQ:NP_511150,GB_protein:AAF48338,FlyMine:FBpp0073686,mo	12.6	17.236	151	7	1	263920
119	FBpp0072761	>FBpp0072761 type=protein; loc=3L:join(2276598..2277450,2277509..2277804); ID=FBpp0072761; name=yellow-g2-PA; parent=FBgn0035328,FBtr0072883; dbxref=FlyBase:FBpp0072761,FlyBase_Annotation_IDs:CG13804-PA,GB_protein:AAF47632.1,REFSEQ:NP_647710,GB_protein:AAF	3.7	42.526	382	7	1	259140
329	FBpp0081527;FBpp0081528;FBpp0084345;FBpp0084346;FBpp0291564	>FBpp0081527 type=protein; loc=3R:complement(5226159..5226600,5226664..5226728); ID=FBpp0081527; name=RpL34b-PB; parent=FBgn0037686,FBtr0082049; dbxref=FlyBase:FBpp0081527,FlyBase_Annotation_IDs:CG9354-PB,GB_protein:AAN13422.1,REFSEQ:NP_731345,GB_protein:A	7.1	18.431	168	7	1	258730
74	FBpp0071217	>FBpp0071217 type=protein; loc=X:complement(8610853..8610979,8611120..8612089,8612150..8613428,8613489..8613936,8613996..8614198); ID=FBpp0071217; name=l(1)G0020-PA; parent=FBgn0027330,FBtr0071280; dbxref=FlyBase:FBpp0071217,FlyBase_Annotation_IDs:CG1994-P	1.2	112.87	1008	3	1	251560
236	FBpp0078086	>FBpp0078086 type=protein; loc=3L:21722293..21722742; ID=FBpp0078086; name=Rpb8-PA; parent=FBgn0037121,FBtr0078432; dbxref=FlyBase:FBpp0078086,FlyBase_Annotation_IDs:CG11246-PA,GB_protein:AAF51770.1,REFSEQ:NP_649352,GB_protein:AAF51770,FlyMine:FBpp0078086,	8.1	17.203	149	7	1	245730
373	FBpp0083319	>FBpp0083319 type=protein; loc=3R:join(16414547..16414658,16414720..16415747,16415810..16416492,16416551..16416680); ID=FBpp0083319; name=Srp72-PA; parent=FBgn0038810,FBtr0083911; dbxref=FlyBase:FBpp0083319,FlyBase_Annotation_IDs:CG5434-PA,GB_protein:AAF55	2	72.85	650	4	1	241730
136	FBpp0073474	>FBpp0073474 type=protein; loc=X:complement(11918341..11919090,11919147..11920544,11920659..11921900); ID=FBpp0073474; name=Usp7-PB; parent=FBgn0030366,FBtr0073641; dbxref=FlyBase:FBpp0073474,FlyBase_Annotation_IDs:CG1490-PB,GB_protein:AAF48134.1,REFSEQ:NP	1.2	130.44	1129	3	1	235030
372	FBpp0082998	>FBpp0082998 type=protein; loc=3R:join(14192442..14192724,14192790..14193583); ID=FBpp0082998; name=CG7671-PA; parent=FBgn0038609,FBtr0083577; dbxref=FlyBase:FBpp0082998,FlyBase_Annotation_IDs:CG7671-PA,GB_protein:AAF55542.1,REFSEQ:NP_650716,GB_protein:AAF	3.6	40.148	358	5	1	233190
249	FBpp0078415	>FBpp0078415 type=protein; loc=3R:complement(1295283..1296181,1296234..1296300); ID=FBpp0078415; name=mRpL44-PA; parent=FBgn0037330,FBtr0078768; dbxref=FlyBase:FBpp0078415,FlyBase_Annotation_IDs:CG2109-PA,GB_protein:AAF52025.1,REFSEQ:NP_649541,GB_protein:A	5.6	36.251	321	6	1	231930
376	FBpp0083396	>FBpp0083396 type=protein; loc=3R:complement(16649111..16649461,16649525..16649589,16649657..16649687,16649815..16649817); ID=FBpp0083396; name=CG17272-PA; parent=FBgn0038830,FBtr0083992; dbxref=FlyBase:FBpp0083396,FlyBase_Annotation_IDs:CG17272-PA,GB_prot	8.7	17.135	149	7	1	228790
73	FBpp0071158;FBpp0071159;FBpp0111876;FBpp0111877	>FBpp0071158 type=protein; loc=X:join(8457406..8458408,8458517..8459197,8459410..8460089,8460330..8460971); ID=FBpp0071158; name=Trf4-1-PC; parent=FBgn0030049,FBtr0071212; dbxref=FlyBase:FBpp0071158,FlyBase_Annotation_IDs:CG11265-PC,GB_protein:AAS65289.1,G	1.7	108.72	1001	3.5	2	227640
525	FBpp0288790	>FBpp0288790 type=protein; loc=3R:join(18237307..18237359,18238371..18238572,18238632..18239001,18239083..18239179,18239242..18239999,18240265..18243032); ID=FBpp0288790; name=lqfR-PD; parent=FBgn0261279,FBtr0299516; dbxref=FlyBase_Annotation_IDs:CG42250-P	0.8	158.01	1415	3	1	226440
534	FBpp0290556	>FBpp0290556 type=protein; loc=2L:complement(21174874..21174975,21175033..21175224,21175280..21175681,21175741..21175933,21176007..21176376,21176509..21176605,21176671..21176971,21177205..21177509,21177571..21177660); ID=FBpp0290556; name=bur-PB; parent=FB	2.8	76.789	683	4	1	223330
111	FBpp0072468;FBpp0289951	>FBpp0072468 type=protein; loc=3L:complement(358497..359185,359245..360689,360749..361014,361084..361128); ID=FBpp0072468; name=CG6905-PA; parent=FBgn0035136,FBtr0072569; dbxref=FlyBase:FBpp0072468,FlyBase_Annotation_IDs:CG6905-PA,GB_protein:AAF47383.2,REF	2.3	93.084	814	3	1	217220
357	FBpp0082540	>FBpp0082540 type=protein; loc=3R:join(11156476..11156547,11156605..11157279); ID=FBpp0082540; name=mRpL9-PA; parent=FBgn0038319,FBtr0083084; dbxref=FlyBase:FBpp0082540,FlyBase_Annotation_IDs:CG31478-PA,GB_protein:AAF55172.2,REFSEQ:NP_524363,GB_protein:AAF	5.2	28.804	248	6	1	211770
463	FBpp0086881	>FBpp0086881 type=protein; loc=2R:complement(9090361..9090457,9090523..9091760,9091820..9092623,9092687..9092713); ID=FBpp0086881; name=lat-PA; parent=FBgn0005654,FBtr0087768; dbxref=GB_protein:AAF58411.1,FlyBase:FBpp0086881,FlyBase_Annotation_IDs:CG4088-P	2.9	82.253	721	4	1	211000
381	FBpp0288710;FBpp0083587	>FBpp0288710 type=protein; loc=3R:complement(17845582..17845759,17845826..17846114,17846172..17846330,17846547..17847242,17847306..17847454,17847515..17847988,17848122..17848351,17848609..17848653); ID=FBpp0288710; name=CG6455-PC; parent=FBgn0019960,FBtr02	1.9	82.013	739	4	1	208850
64	FBpp0070890	>FBpp0070890 type=protein; loc=X:complement(6183652..6183754,6183818..6183958,6184088..6184808,6184872..6184991,6185048..6185135); ID=FBpp0070890; name=Rpt4-PA; parent=FBgn0028685,FBtr0070929; dbxref=FlyBase:FBpp0070890,FlyBase_Annotation_IDs:CG3455-PA,GB_	3.8	44.209	390	5	1	207630
388	FBpp0083815	>FBpp0083815 type=protein; loc=3R:complement(19348797..19348986,19349044..19349324,19349390..19349559,19349621..19350519,19350575..19350711,19351218..19351322,19354398..19354595); ID=FBpp0083815; name=CG10175-PC; parent=FBgn0039084,FBtr0084423; dbxref=FlyB	2.1	73.738	659	6	1	207280
436	FBpp0085736;FBpp0085737;FBpp0085738	>FBpp0085736 type=protein; loc=2R:complement(15279904..15280083,15280144..15280294,15280351..15281948,15283192..15283248); ID=FBpp0085736; name=SdhA-PB; parent=FBgn0261439,FBtr0086552; dbxref=FlyBase:FBpp0085736,FlyBase_Annotation_IDs:CG17246-PB,GB_protein	2.1	72.342	661	4	1	204900
112	FBpp0072486	>FBpp0072486 type=protein; loc=3L:join(873420..873875,873991..874881,874950..875199,888297..890175,890548..890803,890865..890948,891007..891174,891548..891776,891835..892175); ID=FBpp0072486; name=CG32479-PA; parent=FBgn0052479,FBtr0072589; dbxref=FlyBase:	1	164.69	1517	2	1	204810
155	FBpp0110299;FBpp0074162	>FBpp0110299 type=protein; loc=X:join(17080974..17081156,17083025..17084719,17084788..17085410,17085472..17085753,17085821..17086494,17086564..17087068,17087346..17087450,17087932..17088427); ID=FBpp0110299; name=baz-PB; parent=FBgn0000163,FBtr0111000; dbx	0.9	163.62	1520	2	1	195670
377	FBpp0083423;FBpp0290803;FBpp0290804;FBpp0083421;FBpp0083422;FBpp0083424;FBpp0083425;FBpp0110238;FBpp0110239;FBpp0290801;FBpp0290802;FBpp0083427;FBpp0111828;FBpp0111829;FBpp0290800;FBpp0110237	>FBpp0083423 type=protein; loc=3R:join(16999697..17001355,17004000..17004121,17004302..17004926,17004990..17005112,17011270..17011306,17028174..17028307,17033341..17033389,17036511..17036801,17036863..17037041,17037109..17037312,17037470..17038249); ID=FBp	1.3	152.38	1400	3	1	192970
211	FBpp0076215;FBpp0076217;FBpp0076218;FBpp0076219;FBpp0076220;FBpp0076221;FBpp0076216	>FBpp0076215 type=protein; loc=3L:complement(9392970..9393133,9393197..9393284,9393519..9393618,9393683..9394053,9394140..9394196); ID=FBpp0076215; name=eIF-4E-PB; parent=FBgn0015218,FBtr0076487; dbxref=FlyBase:FBpp0076215,FlyBase_Annotation_IDs:CG4035-PB,	10	29.223	259	5.5	2	189550
158	FBpp0074229	>FBpp0074229 type=protein; loc=X:join(17597684..17597758,17598405..17598633,17598701..17599452); ID=FBpp0074229; name=par-6-PA; parent=FBgn0026192,FBtr0074455; dbxref=FlyBase:FBpp0074229,FlyBase_Annotation_IDs:CG5884-PA,GB_protein:AAF48757.1,REFSEQ:NP_5732	5.1	38.52	351	6	1	187340
406	FBpp0084754	>FBpp0084754 type=protein; loc=3R:join(24979453..24980395,24980458..24981765,24982024..24982835); ID=FBpp0084754; name=Rpn2-PA; parent=FBgn0028692,FBtr0085385; dbxref=FlyBase:FBpp0084754,FlyBase_Annotation_IDs:CG11888-PA,GB_protein:AAF56868.1,REFSEQ:NP_651	2	113.2	1020	3	1	183170
93	FBpp0072081;FBpp0072082	>FBpp0072081 type=protein; loc=2R:join(19946009..19946214,19946455..19946656,19946719..19946790); ID=FBpp0072081; name=eIF-5A-PB; parent=FBgn0034967,FBtr0072172; dbxref=FlyBase:FBpp0072081,FlyBase_Annotation_IDs:CG3186-PB,GB_protein:AAM68297.1,REFSEQ:NP_72	11.3	17.591	159	7	1	183110
133	FBpp0073292	>FBpp0073292 type=protein; loc=X:join(11019346..11019381,11019456..11019539,11019598..11020719); ID=FBpp0073292; name=Rpt3-PA; parent=FBgn0028686,FBtr0073436; dbxref=FlyBase:FBpp0073292,FlyBase_Annotation_IDs:CG16916-PA,GB_protein:AAF48001.1,REFSEQ:NP_5726	4.4	46.998	413	5	1	179510
510	FBpp0089083	>FBpp0089083 type=protein; loc=X:complement(15822893..15822963,15823374..15823435,15823505..15823624,15823691..15823830,15823887..15823948,15824014..15824091,15824150..15824288,15824356..15824915,15824975..15825267,15825340..15826019,15826077..15826223,158	1.5	125.53	1098	3	1	171830
78	FBpp0071307	>FBpp0071307 type=protein; loc=X:complement(9445972..9446816,9447485..9447548); ID=FBpp0071307; name=l(1)G0320-PA; parent=FBgn0028327,FBtr0071372; dbxref=FlyBase:FBpp0071307,FlyBase_Annotation_IDs:CG32701-PA,GB_protein:AAF46502.1,REFSEQ:NP_572567,GB_protei	5	33.03	302	5	1	163370
183	FBpp0075144;FBpp0075145	>FBpp0075144 type=protein; loc=3L:join(16379737..16380056,16380121..16382448,16382505..16382720,16382779..16382977,16383036..16383284,16383402..16383443); ID=FBpp0075144; name=CG4877-PB; parent=FBgn0036624,FBtr0075386; dbxref=FlyBase:FBpp0075144,FlyBase_An	2.1	125.49	1117	3	1	160650
346	FBpp0084026;FBpp0082067	>FBpp0084026 type=protein; loc=3R:join(20344381..20344429,20344566..20344914,20345318..20345603,20345662..20345809,20346065..20346216); ID=FBpp0084026; name=Pp1alpha-96A-PA; parent=FBgn0003134,FBtr0084642; dbxref=FlyBase:FBpp0084026,FlyBase_Annotation_IDs:	5.2	37.37	327	6	1	159010
226	FBpp0077251	>FBpp0077251 type=protein; loc=2L:complement(3510589..3511026,3511088..3512328,3512385..3512843,3512903..3513474,3513542..3514377,3514530..3514532); ID=FBpp0077251; name=CG33123-PA; parent=FBgn0053123,FBtr0077562; dbxref=FlyBase:FBpp0077251,FlyBase_Annotat	1.3	134.87	1182	3	1	152530
526	FBpp0288831;FBpp0288828;FBpp0288829;FBpp0288830	>FBpp0288831 type=protein; loc=2R:join(17954456..17954787,17955932..17956176,17956241..17956818); ID=FBpp0288831; name=CG42257-PG; parent=FBgn0259142,FBtr0299556; dbxref=FlyBase_Annotation_IDs:CG42257-PG,FlyBase:FBpp0288831,REFSEQ:NP_726151,GB_protein:AAM6	3.9	43.047	384	6	1	150940
528	FBpp0289158;FBpp0289159;FBpp0289160;FBpp0290939	>FBpp0289158 type=protein; loc=3L:join(23559942..23560314,23561647..23563058,23576281..23576464,23611574..23611739,23627350..23627482,23642224..23642472,23682585..23682671); ID=FBpp0289158; name=AGO3-PD; parent=FBgn0250816,FBtr0299880; dbxref=FlyBase:FBpp0	1.8	99.128	867	4	1	146430
325	FBpp0081263	>FBpp0081263 type=protein; loc=3R:complement(3715069..3715160,3715231..3715393,3727106..3727466,3727532..3727617,3727729..3727902,3727961..3728176,3728259..3728354); ID=FBpp0081263; name=mRpS9-PA; parent=FBgn0037529,FBtr0081766; dbxref=FlyBase:FBpp0081263,	3.8	45.268	395	5	1	139650
178	FBpp0075068	>FBpp0075068 type=protein; loc=3L:16576200..16576994; ID=FBpp0075068; name=Rpn12-PA; parent=FBgn0028693,FBtr0075308; dbxref=FlyBase:FBpp0075068,FlyBase_Annotation_IDs:CG4157-PA,GB_protein:AAF49445.1,REFSEQ:NP_648904,GB_protein:AAF49445,FlyMine:FBpp0075068,	6.4	30.225	264	6	1	136480
129	FBpp0073259	>FBpp0073259 type=protein; loc=X:complement(10789045..10789610,10789679..10789880,10789941..10790902,10790968..10792254,10792315..10793096,10793157..10793224); ID=FBpp0073259; name=CG1582-PA; parent=FBgn0030246,FBtr0073403; dbxref=FlyBase:FBpp0073259,FlyBa	0.9	146.09	1288	3	1	135010
98	FBpp0072164	>FBpp0072164 type=protein; loc=2R:join(20046994..20047149,20047203..20047480,20047540..20047748,20047811..20048394,20048452..20048737,20048802..20048893); ID=FBpp0072164; name=spag-PA; parent=FBgn0015544,FBtr0072256; dbxref=FlyBase:FBpp0072164,FlyBase_Anno	3	59.635	534	4	1	132870
221	FBpp0076708;FBpp0076709;FBpp0076710	>FBpp0076708 type=protein; loc=3L:join(6187152..6187250,6187318..6187989,6188073..6189185,6189243..6189413,6189483..6189654,6189716..6189811,6190137..6190212,6190483..6190657,6190714..6190821); ID=FBpp0076708; name=Trn-PA; parent=FBgn0024921,FBtr0077000; d	1.8	101.52	893	4	1	131330
298	FBpp0080003	>FBpp0080003 type=protein; loc=2L:join(13004786..13005011,13005067..13005287,13005431..13005997,13006353..13007086,13007146..13009087,13009136..13011691,13011766..13012932); ID=FBpp0080003; name=Tor-PA; parent=FBgn0021796,FBtr0080422; dbxref=GB_protein:AAF	0.4	281.03	2470	2	1	129210
152	FBpp0112385;FBpp0074059;FBpp0288862	>FBpp0112385 type=protein; loc=X:join(16494188..16494346,16494413..16494928,16494987..16495231,16495409..16499819,16499883..16500041,16500895..16501032,16501966..16502033,16503038..16503131); ID=FBpp0112385; name=Nup153-PB; parent=FBgn0061200,FBtr0113475;	1.2	201.23	1929	3	1	116560
462	FBpp0086872	>FBpp0086872 type=protein; loc=2R:complement(9124819..9126450,9126505..9126831); ID=FBpp0086872; name=CG4679-PA; parent=FBgn0033816,FBtr0087759; dbxref=FlyBase:FBpp0086872,FlyBase_Annotation_IDs:CG4679-PA,GB_protein:AAF58398.1,REFSEQ:NP_610854,GB_protein:A	2.3	74.206	652	4	1	116540
224	FBpp0076882	>FBpp0076882 type=protein; loc=3L:complement(5133572..5133877,5133940..5134342,5134406..5134650); ID=FBpp0076882; name=CG10672-PA; parent=FBgn0035588,FBtr0077179; dbxref=FlyBase:FBpp0076882,FlyBase_Annotation_IDs:CG10672-PA,GB_protein:AAF50801.1,REFSEQ:NP_	4.1	33.617	317	6	1	115670
161	FBpp0074387;FBpp0290760	>FBpp0074387 type=protein; loc=X:complement(18531388..18531606,18531668..18531819,18532279..18534230,18534299..18534443,18541223..18541253); ID=FBpp0074387; name=Rip11-PA; parent=FBgn0027335,FBtr0074616; dbxref=FlyBase:FBpp0074387,FlyBase_Annotation_IDs:CG	1.4	91.871	832	5	1	113090
489	FBpp0087897;FBpp0290569	>FBpp0087897 type=protein; loc=2R:complement(3990316..3990411,3990475..3990627,3990688..3990966,3991028..3991417,3991472..3991608,3991667..3991859,3991958..3992144,3992196..3992656,3992718..3992962,3993030..3993354); ID=FBpp0087897; name=Cul-4-PA; parent=F	1.6	94.407	821	4	1	107400
400	FBpp0084351;FBpp0084350	>FBpp0084351 type=protein; loc=3R:complement(21875652..21875837,21875893..21876422,21876482..21877254,21877309..21877639,21877693..21877851,21877912..21877951); ID=FBpp0084351; name=exo84-PB; parent=FBgn0260946,FBtr0084978; dbxref=FlyBase:FBpp0084351,FlyBa	2.1	76.663	672	4	1	93806
195	FBpp0075555;FBpp0075556	>FBpp0075555 type=protein; loc=3L:join(13506692..13506892,13506958..13507901,13507963..13508860); ID=FBpp0075555; name=CG10743-PB; parent=FBgn0036376,FBtr0075813; dbxref=FlyBase:FBpp0075555,FlyBase_Annotation_IDs:CG10743-PB,GB_protein:AAN11829.1,REFSEQ:NP_	2.4	75.647	680	4	1	91243
209	FBpp0076200	>FBpp0076200 type=protein; loc=3L:complement(9468894..9469792,9469872..9469947); ID=FBpp0076200; name=Uch-L3-PA; parent=FBgn0011327,FBtr0076472; dbxref=FlyBase:FBpp0076200,FlyBase_Annotation_IDs:CG3431-PA,GB_protein:AAF50257.1,REFSEQ:NP_524003,GB_protein:A	4.6	37.672	324	6	1	88709
488	FBpp0087861	>FBpp0087861 type=protein; loc=2R:join(4010643..4010868,4010925..4012054,4012115..4012453); ID=FBpp0087861; name=CG2158-PA; parent=FBgn0033264,FBtr0088783; dbxref=FlyBase:FBpp0087861,FlyBase_Annotation_IDs:CG2158-PA,GB_protein:AAF59131.1,REFSEQ:NP_610355,G	2.8	59.434	564	4	1	85825
353	FBpp0082433	>FBpp0082433 type=protein; loc=3R:complement(10487065..10487525,10487584..10488038,10488125..10488801,10488857..10488871); ID=FBpp0082433; name=Rad17-PA; parent=FBgn0025808,FBtr0082974; dbxref=GB_protein:AAF55086.1,FlyBase:FBpp0082433,FlyBase_Annotation_ID	2.8	59.416	535	4	1	82317
430	FBpp0085477	>FBpp0085477 type=protein; loc=2R:complement(2562578..2563045,2563112..2563195); ID=FBpp0085477; name=CG17266-PA; parent=FBgn0033089,FBtr0086144; dbxref=FlyBase:FBpp0085477,FlyBase_Annotation_IDs:CG17266-PA,GB_protein:AAM70809.1,REFSEQ:NP_610224,GB_protein	10.9	20.182	183	7	1	70407
416	FBpp0084986;FBpp0084987;FBpp0084988	>FBpp0084986 type=protein; loc=3R:join(26214933..26215050,26215419..26215984); ID=FBpp0084986; name=Fer2LCH-PA; parent=FBgn0015221,FBtr0085622; dbxref=FlyBase:FBpp0084986,FlyBase_Annotation_IDs:CG1469-PA,GB_protein:AAF57038.1,REFSEQ:NP_524802,GB_protein:AA	7.5	25.242	227	6	1	68230
482	FBpp0087500;FBpp0087501;FBpp0087502;FBpp0087503;FBpp0087504;FBpp0087505;FBpp0089337;FBpp0089338;FBpp0099539;FBpp0099540	>FBpp0087500 type=protein; loc=2R:join(5991853..5991914,5992222..5992335,5992446..5992572,5993207..5993330,5993794..5993957,5994972..5995127); ID=FBpp0087500; name=14-3-3zeta-PB; parent=FBgn0004907,FBtr0088412; dbxref=FlyBase_Annotation_IDs:CG17870-PB,FlyB	5.6	28.282	248	6	1	62496
103	FBpp0072306;FBpp0099896;FBpp0072305;FBpp0099894	>FBpp0072306 type=protein; loc=2R:complement(20878660..20878795,20879333..20879496,20879556..20880851,20880914..20881444,20881535..20881839,20881930..20884669,20884732..20884824,20885101..20885220,20885801..20885824,20887562..20887683,20889811..20889967,20	0.6	236.63	2056	2	1	0
163	FBpp0074480	>FBpp0074480 type=protein; loc=X:join(19374655..19374711,19375051..19375539,19375631..19376418,19376485..19376912,19376985..19377637,19377717..19377974); ID=FBpp0074480; name=Nat1-PA; parent=FBgn0031020,FBtr0074711; dbxref=FlyBase:FBpp0074480,FlyBase_Annot	1.5	103.09	890	3	1	0
174	FBpp0074835	>FBpp0074835 type=protein; loc=3L:join(18898594..18898691,18898759..18900277,18900359..18901312,18901386..18901610); ID=FBpp0074835; name=CG6841-PA; parent=FBgn0036828,FBtr0075068; dbxref=FlyBase:FBpp0074835,FlyBase_Annotation_IDs:CG6841-PA,GB_protein:AAF4	1.8	105.23	931	3	2	0
247	FBpp0078372	>FBpp0078372 type=protein; loc=3R:complement(1564040..1564210,1564317..1565239,1565316..1567438,1567500..1567693,1567764..1567850); ID=FBpp0078372; name=Sym-PA; parent=FBgn0037371,FBtr0078723; dbxref=GB_protein:AAF51962.2,FlyBase:FBpp0078372,FlyBase_Annota	0.8	132.08	1165	3	1	0
268	FBpp0079157	>FBpp0079157 type=protein; loc=2L:join(8029608..8029733,8029816..8029962); ID=FBpp0079157; name=baf-PA; parent=FBgn0031977,FBtr0079535; dbxref=FlyBase:FBpp0079157,FlyBase_Annotation_IDs:CG7380-PA,GB_protein:AAF52592.1,REFSEQ:NP_609176,GB_protein:AAF52592,F	20	10.116	90	7	1	0
378	FBpp0083431	>FBpp0083431 type=protein; loc=3R:complement(16985112..16986776); ID=FBpp0083431; name=CG10824-PA; parent=FBgn0038865,FBtr0084028; dbxref=FlyBase:FBpp0083431,FlyBase_Annotation_IDs:CG10824-PA,GB_protein:AAF55861.2,REFSEQ:NP_650951,GB_protein:AAF55861,FlyMi	3.8	62.147	554	7	1	0
508	FBpp0088820;FBpp0088821	>FBpp0088820 type=protein; loc=2L:join(11004980..11005078,11005139..11005301,11005368..11005861,11005921..11006093,11006162..11007132,11007192..11007431,11007495..11007656,11007715..11008261,11008320..11008845,11008911..11009377,11009443..11009565,11009627	0.8	153.89	1365	3	1	0
452	FBpp0089346;FBpp0291359;FBpp0086428;FBpp0086429	>FBpp0089346 type=protein; loc=2R:complement(11823965..11824085,11825184..11825384,11825952..11826483,11826542..11826762,11827415..11827470); ID=FBpp0089346; name=Mlf-PD; parent=FBgn0034051,FBtr0087295; dbxref=FlyBase:FBpp0089346,FlyBase_Annotation_IDs:CG8	9	41.377	376	6	2	0
