# Supplementary material for: Functional Dissection of the Drosophila melanogaster Condensin Subunit Cap-G Reveals Its Exclusive Association with Condensin I
Source: PLoS Genet. 2013 Apr 18;9(4):e1003463. doi: 10.1371/journal.pgen.1003463 (PMC3630105; doi:10.1371/journal.pgen.1003463)
Supplement: Table S6 — Complete list of proteins identified in anti-SMC2 immunoprecipitates from w1 embryo extracts. Condensin subunits are highlighted in light grey. The hits are ranked according to their cumulated peptide intensities. (XLSX) [file pgen.1003463.s016.xlsx]

## Sheet: Reference
Name	Fraction	Experiment
Orbi_1146_15	1	C
Orbi_1146_16	2	C
Orbi_1146_17	3	C
Orbi_1146_18	4	C
Orbi_1146_19	5	C
Orbi_1146_20	6	C
Orbi_1146_21	7	C

## Sheet: Orbi_1146_C
id	Peptide IDs	Protein IDs	Protein Descriptions	Unique + Razor Sequence Coverage [%]	Mol. Weight [kDa]	Sequence Length	Slice Average	peptides	Intensity
407	17;134;151;221;263;264;342;389;398;399;433;445;513;547;745;746;787;866;967;1013;1057;1196;1206;1231;1243;1275;1347;1474;1476;1493;1572;1675;1750;1790;1820;1822;1837;1838;1839;1972;1998;2036;2061;2064;2140;2141	FBpp0086591	>SMC2; FBpp0086591 type=protein; loc=2R:complement(10736177..10737614,10737668..10737861,10737918..10738187,10738245..10738672,10738729..10739458,10739521..10739832,10739892..10740059); ID=FBpp0086591; name=SMC2-PA; parent=FBgn0027783,FBtr0087461; dbxref=FlyBase	49.4	134.33	1179	3.8	243	1258900000
262	65;130;144;240;241;281;286;324;343;345;368;384;387;486;558;569;572;633;754;770;806;834;836;983;1004;1029;1070;1154;1185;1186;1319;1327;1414;1424;1463;1498;1560;1662;1684;1702;1766;1992;2032;2052;2085;2091;2093;2139;2177;2182	FBpp0080489	>SMC4; FBpp0080489 type=protein; loc=2L:complement(16733797..16734267,16734336..16736019,16736081..16736394,16736456..16737080,16737142..16738277); ID=FBpp0080489; name=glu-PA; parent=FBgn0015391,FBtr0080935; dbxref=FlyBase:FBpp0080489,FlyBase_Annotation_IDs:CG1	43.6	159.88	1409	2.95	164	420710000
316	119;132;192;454;719;928;929;939;1153;1191;1235;1395;1525;1660;1745;1797;1899;1916;2121	FBpp0082514;FBpp0082515;FBpp0082516;FBpp0082517;FBpp0082518;FBpp0082519;FBpp0075504;FBpp0075503;FBpp0075505	>FBpp0082514 type=protein; loc=3R:11070082..11072037; ID=FBpp0082514; name=Hsc70-4-PE; parent=FBgn0001219,FBtr0083055; dbxref=FlyBase:FBpp0082514,FlyBase_Annotation_IDs:CG4264-PE,GB_protein:AAO41567.1,REFSEQ:NP_788679,GB_protein:AAO41567; MD5=050fd5b4b4ff0	39.5	71.131	651	4.59	56	255360000
343	8;145;400;418;444;721;759;902;1012;1263;1264;1281;1285;1735;1873;2125;2152;2178	FBpp0083683;FBpp0083684	>FBpp0083683 type=protein; loc=3R:complement(18315025..18315580,18315644..18316534,18316590..18316743,18316981..18317053); ID=FBpp0083683; name=T-cp1-PB; parent=FBgn0003676,FBtr0084290; dbxref=FlyBase:FBpp0083683,FlyBase_Annotation_IDs:CG5374-PB,GB_protein	45.6	59.556	557	5.29	48	211320000
389	92;162;308;378;426;506;597;752;867;995;1078;1116;1184;1195;1299;1300;1305;1406;1558;1623;2180	FBpp0085720;FBpp0085721;FBpp0085722;FBpp0085723;FBpp0081524	>FBpp0085720 type=protein; loc=2R:complement(15334965..15336251,15338938..15338994); ID=FBpp0085720; name=betaTub56D-PB; parent=FBgn0003887,FBtr0086536; dbxref=FlyBase:FBpp0085720,FlyBase_Annotation_IDs:CG9277-PB,GB_protein:AAF57555.1,REFSEQ:NP_523795,GB_p	59.3	50.147	447	5.32	38	179770000
424	320;321;336;359;372;405;414;416;439;525;583;629;683;751;775;792;811;814;944;984;1039;1044;1045;1065;1073;1156;1204;1214;1215;1238;1249;1323;1457;1480;1481;1526;1564;1596;1600;1602;1651;1716;1781;1924;1938;2031;2078;2181	FBpp0087140	>FBpp0087140 type=protein; loc=2R:join(7740261..7740411,7740853..7746988,7747045..7747376,7747435..7747568,7747820..7748107); ID=FBpp0087140; name=Mtor-PA; parent=FBgn0013756,FBtr0088033; dbxref=FlyBase:FBpp0087140,FlyBase_Annotation_IDs:CG8274-PA,GB_prote	25.3	262.35	2346	2.07	112	154210000
320	53;100;141;295;344;352;357;397;463;518;526;544;640;655;660;680;767;771;842;846;859;871;872;875;910;942;1052;1069;1077;1190;1397;1398;1410;1443;1456;1491;1508;1545;1697;1725;1772;1787;1792;1809;1914;1982;2026;2174	FBpp0082685;FBpp0110274;FBpp0082683;FBpp0110273;FBpp0082686;FBpp0082687	>FBpp0082685 type=protein; loc=3R:complement(11894915..11895068,11895585..11895758,11895820..11896203,11896266..11897224,11898411..11898689,11898756..11899124,11902836..11903063,11903125..11903259,11913487..11913681,11913743..11914346,11914407..11915317,11	32	244.84	2194	2.5	127	138600000
409	86;191;355;356;403;404;550;808;813;1283;1321;1448;1601;1685;1717;2002;2003;2071;2113	FBpp0086694	>FBpp0086694 type=protein; loc=2R:complement(10140695..10140793,10140857..10140997,10141058..10142162,10142334..10142912,10143174..10143220,10143339..10143428); ID=FBpp0086694; name=Hsc70-5-PA; parent=FBgn0001220,FBtr0087568; dbxref=FlyBase:FBpp0086694,Fly	32.9	74.065	686	4.41	37	127100000
207	111;225;226;675;888;969;990;1133;1194;1392;1488;1687;1688	FBpp0078405	>FBpp0078405 type=protein; loc=3R:complement(1378684..1378767,1378993..1379397,1379653..1379789,1379851..1379905); ID=FBpp0078405; name=Pcmt-PA; parent=FBgn0086768,FBtr0078758; dbxref=FlyBase_Annotation_IDs:CG2152-PA,FlyBase:FBpp0078405,GB_protein:AAF52012	75.7	24.59	226	6.17	36	119100000
425	331;844;1032;1615;1826;1956;2206	FBpp0087142;FBpp0087143;FBpp0085193;FBpp0085194;FBpp0089103;FBpp0089104	>FBpp0087142 type=protein; loc=2R:7781080..7782471; ID=FBpp0087142; name=Ef1alpha48D-PA; parent=FBgn0000556,FBtr0088035; dbxref=FlyBase:FBpp0087142,FlyBase_Annotation_IDs:CG8280-PA,GB_protein:AAF58608.1,REFSEQ:NP_477375,GB_protein:AAF58608,FlyMine:FBpp0087	24.4	50.306	463	5.29	21	117240000
275	47;154;157;375;446;868;906;1351;1482;1565;1907;1978	FBpp0081062;FBpp0081063;FBpp0081153;FBpp0081565	>FBpp0081062 type=protein; loc=3R:3356981..3358333; ID=FBpp0081062; name=alphaTub84D-PA; parent=FBgn0003885,FBtr0081538; dbxref=FlyBase:FBpp0081062,FlyBase_Annotation_IDs:CG2512-PA,GB_protein:AAF54007.1,REFSEQ:NP_524264,GB_protein:AAF54007,FlyMine:FBpp0081	39.3	49.89	450	5.27	26	99046000
32	26;94;95;522;972;1280;1538;1581;1620;1621;2167	FBpp0070279;FBpp0070277;FBpp0070278	>FBpp0070279 type=protein; loc=X:complement(1375920..1376513,1376706..1377053); ID=FBpp0070279; name=sta-PD; parent=FBgn0003517,FBtr0070291; dbxref=GB_protein:AAN09050.1,GB_protein:AAN09050.2,FlyBase:FBpp0070279,FlyBase_Annotation_IDs:CG14792-PD,REFSEQ:NP_	47.3	35.341	313	5.52	27	91209000
435	684;757;803;827;933;997;1209;1445;1641;1726;1868;1897;1898	FBpp0087613	>FBpp0087613 type=protein; loc=2R:join(5478534..5478805,5478870..5479920); ID=FBpp0087613; name=Map60-PA; parent=FBgn0010342,FBtr0088530; dbxref=FlyBase:FBpp0087613,FlyBase_Annotation_IDs:CG1825-PA,GB_protein:AAF58917.1,REFSEQ:NP_476952,GB_protein:AAF58917	41.4	47.589	440	5.16	25	89421000
57	170;555;1502;1504;1505;1610;1618;1874;1902	FBpp0071354	>FBpp0071354 type=protein; loc=X:join(9947950..9948169,9948247..9949346); ID=FBpp0071354; name=Yp1-PA; parent=FBgn0004045,FBtr0071419; dbxref=FlyBase:FBpp0071354,FlyBase_Annotation_IDs:CG2985-PA,GB_protein:AAF46548.1,REFSEQ:NP_511103,GB_protein:AAF46548,Fl	30.8	48.711	439	4.88	25	82328000
58	460;553;740;796;1042;1131;1163;1213;1338;1701	FBpp0071359	>FBpp0071359 type=protein; loc=X:complement(9945220..9946313,9946382..9946616); ID=FBpp0071359; name=Yp2-PA; parent=FBgn0005391,FBtr0071424; dbxref=GB_protein:AAF46547.1,GB_protein:AAF46547.2,FlyBase:FBpp0071359,FlyBase_Annotation_IDs:CG2979-PA,GB_protein:	41.4	49.66	442	5.26	27	81161000
199	118;437;599;627;650;1218;1355;1436;1883;2095	FBpp0078134	>FBpp0078134 type=protein; loc=3L:join(22069388..22069441,22069516..22070415); ID=FBpp0078134; name=RpLP0-PA; parent=FBgn0000100,FBtr0078481; dbxref=FlyBase:FBpp0078134,FlyBase_Annotation_IDs:CG7490-PA,GB_protein:AAF51807.1,REFSEQ:NP_524211,GB_protein:AAF5	42.6	34.202	317	5.52	21	77725000
75	613;1207;1247;1364;1407;1408;1738;2190;2191	FBpp0072128	>FBpp0072128 type=protein; loc=2R:complement(19792837..19793064,19793128..19793316,19793379..19793519,19793583..19794051,19794138..19794223); ID=FBpp0072128; name=Nap1-PA; parent=FBgn0015268,FBtr0072219; dbxref=FlyBase:FBpp0072128,FlyBase_Annotation_IDs:CG	28.9	42.767	370	5.22	18	76322000
34	294;822;879;935;1240;1460;1469;1569;1690;2017;2120;2197	FBpp0070474;FBpp0085289	>FBpp0070474 type=protein; loc=X:complement(2624549..2624739,2624799..2624922,2624982..2625510,2625567..2625750,2625823..2626081); ID=FBpp0070474; name=ttm50-PA; parent=FBgn0250874,FBtr0070497; dbxref=FlyBase:FBpp0070474,FlyBase_Annotation_IDs:CG2713-PA,GB	36.4	49.671	428	5.36	25	67808000
318	136;257;306;307;314;315;316;354;363;364;528;529;874;950;1053;1224;1458;1468;1514;1626;1627;1656;1711;1747;1764;1786;1848;1850;1908;1946;1964	FBpp0082580;FBpp0082581	>FBpp0082580 type=protein; loc=3R:complement(11096765..11097712,11097773..11098713,11098779..11099778,11099837..11100238); ID=FBpp0082580; name=Cp190-PA; parent=FBgn0000283,FBtr0083126; dbxref=FlyBase:FBpp0082580,FlyBase_Annotation_IDs:CG6384-PA,GB_protein	42.8	121.68	1096	2.74	66	63435000
347	103;116;117;155;280;382;663;732;1201;1217;1290;1450;1585;1680;1854;1941	FBpp0083843	>FBpp0083843 type=protein; loc=3R:join(19578736..19578945,19579010..19579430,19579488..19580143); ID=FBpp0083843; name=Tbp-1-PA; parent=FBgn0028684,FBtr0084452; dbxref=FlyBase:FBpp0083843,FlyBase_Annotation_IDs:CG10370-PA,GB_protein:AAF56177.1,REFSEQ:NP_52	47.2	47.806	428	5.16	25	62918000
108	16;129;171;554;666;681;1337;2133	FBpp0073652	>FBpp0073652 type=protein; loc=X:join(13653635..13653839,13653902..13654284,13654357..13655031); ID=FBpp0073652; name=Yp3-PA; parent=FBgn0004047,FBtr0073821; dbxref=GB_protein:AAF48314.2,FlyBase:FBpp0073652,FlyBase_Annotation_IDs:CG11129-PA,REFSEQ:NP_51114	35.7	46.101	420	5.31	26	54448000
352	1250	FBpp0084017	>FBpp0084017 type=protein; loc=3R:complement(20140694..20140920,20140982..20141251,20141314..20143563,20143618..20143843,20143937..20143978); ID=FBpp0084017; name=CG5720-PA; parent=FBgn0028471,FBtr0084633; dbxref=FlyBase:FBpp0084017,FlyBase_Annotation_IDs:	2	112.97	1004	4.67	6	53643000
160	202;285;451;452;979;980;1016;1172;1181;1211;1434;1606;1736;1925	FBpp0075691	>FBpp0075691 type=protein; loc=3L:join(12508552..12508672,12509659..12510159,12510528..12511057,12511124..12511354,12511538..12511767,12511833..12512170,12512244..12512251); ID=FBpp0075691; name=tral-PA; parent=FBgn0041775,FBtr0075959; dbxref=GB_protein:AA	23.6	69.339	652	4.07	27	53507000
394	62;91;99;140;515;548;685;729;831;880;1296;1339;1348;1391;1551;1647;1948;2098	FBpp0085915;FBpp0085916;FBpp0085917;FBpp0085918;FBpp0085919;FBpp0085920;FBpp0085921;FBpp0085922	>FBpp0085915 type=protein; loc=2R:join(14029012..14029177,14030918..14032402,14032472..14032725); ID=FBpp0085915; name=pAbp-PC; parent=FBgn0003031,FBtr0086736; dbxref=GB_protein:AAF57746.1,FlyBase:FBpp0085915,FlyBase_Annotation_IDs:CG5119-PC,REFSEQ:NP_7257	42	69.925	634	4.55	33	49542000
182	353;393;396;406;673;687;727;1041;1128;1130;1354;1368;1396;1522;1970;2028;2134	FBpp0076727	>FBpp0076727 type=protein; loc=3L:complement(6162901..6163027,6163217..6164269,6164328..6164392,6164448..6165021,6165082..6165200,6165256..6165394,6165457..6165770,6165832..6166156,6166211..6166410,6166477..6166536); ID=FBpp0076727; name=CG10289-PA; parent	26.5	111.19	991	3.42	33	46659000
443	1168;1245;1308;1417;1418;1742;1960;1965;2124	FBpp0088242;FBpp0088243;FBpp0088244	>FBpp0088242 type=protein; loc=4:complement(86899..87364,87466..87806); ID=FBpp0088242; name=RpS3A-PA; parent=FBgn0017545,FBtr0089175; dbxref=FlyBase:FBpp0088242,GB_protein:AAF59372.1,FlyBase_Annotation_IDs:CG2168-PA,REFSEQ:NP_524618,GB_protein:AAF59372,Fl	38.1	30.34	268	6.06	18	45762000
106	299;602;1225;1432;1438;1472;1496;2156	FBpp0073594;FBpp0073595	>FBpp0073594 type=protein; loc=X:13225155..13225739; ID=FBpp0073594; name=Jafrac1-PB; parent=FBgn0040309,FBtr0073763; dbxref=FlyBase:FBpp0073594,FlyBase_Annotation_IDs:CG1633-PB,GB_protein:AAF48254.1,REFSEQ:NP_727689,GB_protein:AAF48254,FlyMine:FBpp0073594	45.4	21.738	194	6.3	20	43263000
204	124;313;341;557;586;587;637;883;884;916;1267;1532;1694;1825;1830;2200	FBpp0078301;FBpp0078298;FBpp0078300;FBpp0078302;FBpp0078303;FBpp0078299;FBpp0291159;FBpp0290159	>FBpp0078301 type=protein; loc=3R:complement(1826885..1827082,1827280..1827458,1829395..1829633,1829739..1830848,1833759..1834192); ID=FBpp0078301; name=Rm62-PA; parent=FBgn0003261,FBtr0078652; dbxref=FlyBase:FBpp0078301,FlyBase_Annotation_IDs:CG10279-PA,G	31.8	78.547	719	4.9	21	42518000
103	101;193;236;291;799;928;929;1110;1244;1331;1394;1958;2089;2122	FBpp0073445;FBpp0073446;FBpp0073447;FBpp0073448;FBpp0081956;FBpp0081986;FBpp0082105;FBpp0082106;FBpp0082107;FBpp0082147;FBpp0083974	>FBpp0073445 type=protein; loc=X:complement(11696646..11698491,11698930..11699054); ID=FBpp0073445; name=Hsc70-3-PB; parent=FBgn0001218,FBtr0073608; dbxref=FlyBase:FBpp0073445,FlyBase_Annotation_IDs:CG4147-PB,GB_protein:AAN09299.1,REFSEQ:NP_511132,GB_prote	23.5	72.26	656	4.21	14	38649000
46	85;152;229;428;429;436;689;801;1202;1834;1928	FBpp0070890;FBpp0075772	>FBpp0070890 type=protein; loc=X:complement(6183652..6183754,6183818..6183958,6184088..6184808,6184872..6184991,6185048..6185135); ID=FBpp0070890; name=Rpt4-PA; parent=FBgn0028685,FBtr0070929; dbxref=FlyBase:FBpp0070890,FlyBase_Annotation_IDs:CG3455-PA,GB_	39.2	44.209	390	5.5	22	33507000
64	93;365;1043;1543;1571;1831;2081	FBpp0071766	>FBpp0071766 type=protein; loc=2R:join(18493663..18493674,18493752..18493793,18494014..18494145,18494439..18494553,18495260..18495405); ID=FBpp0071766; name=RpS16-PA; parent=FBgn0034743,FBtr0071855; dbxref=FlyBase:FBpp0071766,FlyBase_Annotation_IDs:CG4046-	43.2	16.774	148	7	9	27384000
197	48;147;184;228;277;301;503;688;741;940;1178;1289;1312;1637;1682;1691;1861;1862;2131	FBpp0077992	>FBpp0077992 type=protein; loc=3L:join(21279537..21280167,21280228..21282587); ID=FBpp0077992; name=pzg-PA; parent=FBgn0259785,FBtr0078336; dbxref=FlyBase:FBpp0077992,FlyBase_Annotation_IDs:CG7752-PA,GB_protein:AAF51699.1,REFSEQ:NP_649297,GB_protein:AAF516	35.5	105.08	996	3.36	28	27362000
96	23;206;207;325;543;580;647;648;922;2151	FBpp0073278;FBpp0073280;FBpp0073277;FBpp0073279	>FBpp0073278 type=protein; loc=X:complement(10675654..10676128,10676206..10676333,10676413..10676713,10676810..10676844); ID=FBpp0073278; name=sesB-PC; parent=FBgn0003360,FBtr0073422; dbxref=FlyBase:FBpp0073278,FlyBase_Annotation_IDs:CG16944-PC,GB_protein:	33	34.214	312	5.81	16	27014000
365	21;275;311;385;394;447;623;911;912;1103;1187;1208;1318;1409;1441;1674;1704;2012;2153;2154	FBpp0084754	>FBpp0084754 type=protein; loc=3R:join(24979453..24980395,24980458..24981765,24982024..24982835); ID=FBpp0084754; name=Rpn2-PA; parent=FBgn0028692,FBtr0085385; dbxref=FlyBase:FBpp0084754,FlyBase_Annotation_IDs:CG11888-PA,GB_protein:AAF56868.1,REFSEQ:NP_651	24.4	113.2	1020	3.45	33	26728000
280	319;351;594;764;1534;1550;1951	FBpp0081225;FBpp0291578	>FBpp0081225 type=protein; loc=3R:join(2283009..2283152,2283215..2283831,2283889..2284023,2284125..2284395); ID=FBpp0081225; name=CG10267-PA; parent=FBgn0037446,FBtr0081728; dbxref=FlyBase:FBpp0081225,FlyBase_Annotation_IDs:CG10267-PA,GB_protein:AAF54120.1	26	45.381	388	5.11	9	26593000
131	565;706;1757	FBpp0074500;FBpp0074501	>FBpp0074500 type=protein; loc=X:19492467..19492949; ID=FBpp0074500; name=RpS10b-PB; parent=FBgn0031035,FBtr0074731; dbxref=FlyBase:FBpp0074500,FlyBase_Annotation_IDs:CG14206-PB,GB_protein:AAF48978.2,REFSEQ:NP_728273,GB_protein:AAF48978,FlyMine:FBpp0074500	26.2	17.878	160	7	5	25933000
151	1561	FBpp0075166	>FBpp0075166 type=protein; loc=3L:complement(16464399..16464611,16464680..16464851,16464921..16465474,16475781..16476176); ID=FBpp0075166; name=argos-PA; parent=FBgn0004569,FBtr0075408; dbxref=FlyBase:FBpp0075166,FlyBase_Annotation_IDs:CG4531-PA,GB_protein	4.1	49.923	444	4	1	25923000
138	37;164;269;701;1009;1170;1273;1489;1506;1614;1733;1842;1975;2067	FBpp0074662	>FBpp0074662 type=protein; loc=3L:join(19908291..19910213,19910283..19911119); ID=FBpp0074662; name=Rpn1-PA; parent=FBgn0028695,FBtr0074893; dbxref=FlyBase:FBpp0074662,FlyBase_Annotation_IDs:CG7762-PA,GB_protein:AAF49095.2,REFSEQ:NP_649158,GB_protein:AAF49	23.6	102.28	919	4.16	19	25239000
171	267;614;733;760;882	FBpp0076207	>FBpp0076207 type=protein; loc=3L:complement(9421974..9422214,9422274..9422425,9422795..9422797); ID=FBpp0076207; name=RpS17-PB; parent=FBgn0005533,FBtr0076479; dbxref=FlyBase:FBpp0076207,FlyBase_Annotation_IDs:CG3922-PB,GB_protein:AAF50272.1,REFSEQ:NP_524	52.7	15.285	131	7	6	25184000
272	63;453;575;780;937;992;1230;1484;1490;1696;1729	FBpp0080880;FBpp0080881	>Barren; FBpp0080880 type=protein; loc=2L:complement(20058385..20058729,20058802..20060352,20060412..20060723); ID=FBpp0080880; name=barr-PA; parent=FBgn0014127,FBtr0081348; dbxref=GB_protein:AAF53866.1,FlyBase:FBpp0080880,FlyBase_Annotation_IDs:CG10726-PA,REFSEQ:	23.9	82.761	735	4.4	20	25064000
163	112;113;282;504;581;904;1755;1989	FBpp0075764;FBpp0291345	>FBpp0075764 type=protein; loc=3L:join(11815986..11815990,11816300..11816455,11816758..11817250); ID=FBpp0075764; name=RpL10Ab-PA; parent=FBgn0036213,FBtr0076032; dbxref=FlyBase:FBpp0075764,FlyBase_Annotation_IDs:CG7283-PA,GB_protein:AAF50002.2,REFSEQ:NP_6	42.4	24.273	217	6.06	16	23270000
91	43;75;471;578;670;1226;1236;1387;1573;1597;1672;1767;1866	FBpp0072904;FBpp0085482	>FBpp0072904 type=protein; loc=3L:3194499..3196652; ID=FBpp0072904; name=Hsp83-PA; parent=FBgn0001233,FBtr0073040; dbxref=FlyBase:FBpp0072904,FlyBase_Annotation_IDs:CG1242-PA,GB_protein:AAF47734.1,REFSEQ:NP_523899,GB_protein:AAF47734,FlyMine:FBpp0072904,mo	26.8	81.864	717	4.2	15	23006000
49	32;204;790;791;1823;2068	FBpp0071050;FBpp0071051;FBpp0071052	>FBpp0071050 type=protein; loc=X:join(7828067..7828303,7828363..7828581); ID=FBpp0071050; name=RpS14a-PB; parent=FBgn0004403,FBtr0071094; dbxref=FlyBase:FBpp0071050,FlyBase_Annotation_IDs:CG1524-PB,GB_protein:AAF46297.1,REFSEQ:NP_524884,GB_protein:AAF46297	39.7	16.265	151	7	9	22213000
45	180;181;215;545;564;676;816;1155;1807;2110	FBpp0070883	>FBpp0070883 type=protein; loc=X:complement(6265762..6266220,6266309..6266596,6266685..6266849); ID=FBpp0070883; name=PpV-PA; parent=FBgn0003139,FBtr0070921; dbxref=FlyBase:FBpp0070883,FlyBase_Annotation_IDs:CG12217-PA,GB_protein:AAF46163.1,REFSEQ:NP_51106	38.3	34.759	303	6	11	21967000
185	333;430;663;707;768;793;936;1352;1853;1987;2041	FBpp0076890;FBpp0085042	>FBpp0076890 type=protein; loc=X:join(21187205..21187222,21187286..21187430,21187576..21188630); ID=FBpp0076890; name=Pros45-PA; parent=FBgn0020369,FBtr0077189; dbxref=FlyBase:FBpp0076890,FlyBase_Annotation_IDs:CG1489-PA,GB_protein:AAF50835.1,REFSEQ:NP_608	34.1	45.857	405	5.19	16	21464000
107	449;697;1471;2126	FBpp0073623;FBpp0073624;FBpp0073625;FBpp0073626;FBpp0290052	>FBpp0073623 type=protein; loc=X:complement(13230018..13230410); ID=FBpp0073623; name=RpS15Aa-PC; parent=FBgn0010198,FBtr0073792; dbxref=FlyBase:FBpp0073623,FlyBase_Annotation_IDs:CG2033-PC,GB_protein:AAN09322.1,REFSEQ:NP_727692,GB_protein:AAN09322; MD5=cf	40.8	14.771	130	7	7	21300000
159	407;413;448;665;709;845;1063;1109;1783;2186	FBpp0075618;FBpp0075619	>FBpp0075618 type=protein; loc=3L:join(13035112..13035114,13035210..13035468,13035542..13035639,13036266..13036437,13036674..13036927); ID=FBpp0075618; name=RpS4-PA; parent=FBgn0011284,FBtr0075884; dbxref=FlyBase:FBpp0075618,FlyBase_Annotation_IDs:CG11276-	39.5	29.134	261	6.12	17	21201000
346	39;337;527;600;1033;1222	FBpp0083802	>FBpp0083802 type=protein; loc=3R:join(19184577..19184612,19184876..19185580); ID=FBpp0083802; name=RpS3-PA; parent=FBgn0002622,FBtr0084410; dbxref=FlyBase:FBpp0083802,FlyBase_Annotation_IDs:CG6779-PA,GB_protein:AAF56129.1,REFSEQ:NP_476632,GB_protein:AAF56	34.1	27.471	246	6.2	10	21054000
142	109;432;1203;1439;1513;1567;1579;1642;2137	FBpp0074865	>FBpp0074865 type=protein; loc=3L:complement(18662134..18664288,18664368..18664534,18664590..18664772,18665731..18666111); ID=FBpp0074865; name=CG18811-PA; parent=FBgn0042134,FBtr0075098; dbxref=FlyBase:FBpp0074865,FlyBase_Annotation_IDs:CG18811-PA,GB_prot	15.5	103.59	961	3.41	17	20993000
344	487;639;769;785;849;909;1430;1957;2112;2173	FBpp0083687	>FBpp0083687 type=protein; loc=3R:complement(18286475..18287644); ID=FBpp0083687; name=Rpn7-PA; parent=FBgn0028688,FBtr0084294; dbxref=FlyBase:FBpp0083687,FlyBase_Annotation_IDs:CG5378-PA,GB_protein:AAF56000.1,REFSEQ:NP_651048,GB_protein:AAF56000,FlyMine:F	32.9	45.38	389	5	14	20886000
361	120;534;1363;1449;1548;1645;2132	FBpp0084617	>FBpp0084617 type=protein; loc=3R:join(23748639..23748641,23748847..23749027,23749092..23749462,23749862..23750512); ID=FBpp0084617; name=RpL4-PA; parent=FBgn0003279,FBtr0085248; dbxref=FlyBase:FBpp0084617,FlyBase_Annotation_IDs:CG5502-PA,GB_protein:AAG221	28.4	45.025	401	5.09	11	20302000
266	1139;1234;1794;1936	FBpp0080723;FBpp0080724	>FBpp0080723 type=protein; loc=2L:complement(19008375..19008543,19008949..19009115); ID=FBpp0080723; name=RpL30-PB; parent=FBgn0086710,FBtr0081181; dbxref=FlyBase:FBpp0080723,FlyBase_Annotation_IDs:CG10652-PB,GB_protein:AAN11021.1,REFSEQ:NP_724149,GB_prote	53.2	12.234	111	7	6	19765000
165	380;512;765;853;878;1580;1644	FBpp0076122	>FBpp0076122 type=protein; loc=3L:join(9674514..9674516,9675003..9676388); ID=FBpp0076122; name=alphaTub67C-PA; parent=FBgn0087040,FBtr0076393; dbxref=FlyBase:FBpp0076122,FlyBase_Annotation_IDs:CG8308-PA,GB_protein:AAF50226.2,REFSEQ:NP_524009,GB_protein:AA	24.7	51.18	462	5.09	11	19486000
66	1015;1020;1086;1370	FBpp0071808	>FBpp0071808 type=protein; loc=2R:join(18742040..18742052,18742170..18742381,18742968..18743165); ID=FBpp0071808; name=RpL23-PA; parent=FBgn0010078,FBtr0071897; dbxref=GB_protein:AAF46914.1,FlyBase:FBpp0071808,FlyBase_Annotation_IDs:CG3661-PA,REFSEQ:NP_523	35	14.936	140	7	7	18538000
29	2;3;4;517;2033	FBpp0070143	>FBpp0070143 type=protein; loc=X:complement(656758..657024,658335..658955,659117..659128); ID=FBpp0070143; name=RpL22-PA; parent=FBgn0015288,FBtr0070148; dbxref=FlyBase:FBpp0070143,FlyBase_Annotation_IDs:CG7434-PA,GB_protein:AAF45546.1,REFSEQ:NP_477134,GB_	19.7	30.61	299	5.36	11	18479000
73	185;431;710;714;858	FBpp0072083;FBpp0072084;FBpp0072085	>FBpp0072083 type=protein; loc=2R:join(19948061..19948097,19948199..19948272,19948336..19948516,19948673..19948878); ID=FBpp0072083; name=RpL12-PC; parent=FBgn0034968,FBtr0072174; dbxref=FlyBase:FBpp0072083,FlyBase_Annotation_IDs:CG3195-PC,GB_protein:AAF47	44.8	17.673	165	7	8	18014000
331	238;885;886	FBpp0083371	>FBpp0083371 type=protein; loc=3R:join(16647993..16647995,16648140..16648295,16648524..16648613,16648854..16648967); ID=FBpp0083371; name=RpS20-PA; parent=FBgn0019936,FBtr0083964; dbxref=FlyBase:FBpp0083371,FlyBase_Annotation_IDs:CG15693-PA,GB_protein:AAF5	23.3	13.488	120	7	6	17931000
450	77;260;455;488;598;946;971;1006;1703;1724;1876;1974;2008	FBpp0088490;FBpp0088945	>FBpp0088490 type=protein; loc=2L:complement(409388..409465,409532..409736,409790..410073,410127..411060,411129..411718,411782..412237,412447..412658,413396..413459); ID=FBpp0088490; name=alpha-Adaptin-PA; parent=FBgn0015567,FBtr0089488; dbxref=FlyBase:FBp	18.6	105.62	940	4	14	16964000
368	233;259;276;386;823;832;835;901;926;1087;1107;1278;1310;1604;1695;1722;1819;1871;2192	FBpp0084818	>Cap-D2; FBpp0084818 type=protein; loc=3R:join(25501452..25501578,25501656..25502127,25502188..25503083,25503144..25503285,25503341..25503428,25503483..25505900); ID=FBpp0084818; name=CAP-D2-PA; parent=FBgn0039680,FBtr0085452; dbxref=FlyBase:FBpp0084818,FlyBase_An	18.5	157.5	1380	2.64	39	16815000
350	59;121;663;810;976;1309;1852;1926;1927;1983	FBpp0083906	>FBpp0083906 type=protein; loc=3R:complement(19755668..19756984,19757046..19757048); ID=FBpp0083906; name=Pros26.4-PA; parent=FBgn0015282,FBtr0084520; dbxref=FlyBase:FBpp0083906,FlyBase_Annotation_IDs:CG5289-PA,GB_protein:AAF56205.1,REFSEQ:NP_524469,GB_pro	29.8	49.323	439	5.17	12	16713000
88	89;237;371;402;424;480;826;989;1011;1294;1512;1730;1791;1845	FBpp0072616	>FBpp0072616 type=protein; loc=3L:complement(1241968..1241991,1242076..1242327,1242392..1243602,1243668..1245000,1245194..1245494,1245561..1245640); ID=FBpp0072616; name=Klp61F-PA; parent=FBgn0004378,FBtr0072733; dbxref=GB_protein:AAF47458.2,FlyBase:FBpp00	20.6	121.16	1066	3.06	17	16327000
434	1173;1325	FBpp0087608;FBpp0087609;FBpp0087610	>FBpp0087608 type=protein; loc=2R:join(5474988..5475211,5475282..5475432); ID=FBpp0087608; name=RpL31-PA; parent=FBgn0025286,FBtr0088525; dbxref=FlyBase:FBpp0087608,FlyBase_Annotation_IDs:CG1821-PA,GB_protein:AAM71073.1,REFSEQ:NP_724804,GB_protein:AAM71073	18.5	14.532	124	7	3	15399000
441	24;409;536;538;661;774;1064;1485;1631;1740;1851;2189	FBpp0088021;FBpp0077290	>FBpp0088021 type=protein; loc=2R:complement(3540041..3541342); ID=FBpp0088021; name=Rpt1-PA; parent=FBgn0028687,FBtr0088947; dbxref=GB_protein:AAF59219.1,FlyBase:FBpp0088021,FlyBase_Annotation_IDs:CG1341-PA,REFSEQ:NP_477473,GB_protein:AAF59219,FlyMine:FBp	40.4	48.541	433	5.2	15	15298000
404	383;954;1096;1097;2198	FBpp0086252;FBpp0089424	>FBpp0086252 type=protein; loc=2R:12473728..12474069; ID=FBpp0086252; name=RpLP2-PA; parent=FBgn0003274,FBtr0087105; dbxref=FlyBase:FBpp0086252,FlyBase_Annotation_IDs:CG4918-PA,GB_protein:AAF57979.1,REFSEQ:NP_523764,GB_protein:AAF57979,FlyMine:FBpp0086252,	49.6	11.757	113	7	7	15206000
173	41;217;943;1670;1708	FBpp0076224	>FBpp0076224 type=protein; loc=3L:complement(9369662..9370288); ID=FBpp0076224; name=Hsp26-PA; parent=FBgn0001225,FBtr0076496; dbxref=FlyBase:FBpp0076224,FlyBase_Annotation_IDs:CG4183-PA,GB_protein:AAF50288.1,REFSEQ:NP_523997,GB_protein:AAF50288,FlyMine:FB	44.7	22.994	208	6.09	11	14936000
245	182;1541;1843	FBpp0079606;FBpp0073034;FBpp0073035;FBpp0089269;FBpp0070894;FBpp0077159	>FBpp0079606 type=protein; loc=2L:join(10409731..10410051,10410241..10410390); ID=FBpp0079606; name=RpS27A-PA; parent=FBgn0003942,FBtr0080016; dbxref=FlyBase:FBpp0079606,FlyBase_Annotation_IDs:CG5271-PA,GB_protein:AAF52941.1,REFSEQ:NP_476778,GB_protein:AAF	31.4	17.94	156	5	9	14805000
215	0;1;25;938;1667;1833;1976;2143	FBpp0078561;FBpp0078562	>FBpp0078561 type=protein; loc=3R:join(228924..229002,230191..230361,230423..231141,231202..231270,231323..231533,231589..231977); ID=FBpp0078561; name=growl-PA; parent=FBgn0037245,FBtr0078921; dbxref=FlyBase:FBpp0078561,FlyBase_Annotation_IDs:CG14648-PA,G	18.7	59.742	545	4	8	14696000
176	962;982;1122	FBpp0076359	>FBpp0076359 type=protein; loc=3L:join(8594135..8594137,8594414..8594515,8594748..8594942,8595203..8595403); ID=FBpp0076359; name=RpL14-PA; parent=FBgn0017579,FBtr0076633; dbxref=FlyBase:FBpp0076359,FlyBase_Annotation_IDs:CG6253-PA,GB_protein:AAF50393.1,RE	19.3	19.173	166	6.71	7	14528000
408	125;978;993;1361;2063;2074	FBpp0086603;FBpp0086604	>FBpp0086603 type=protein; loc=2R:complement(10637991..10638221,10638288..10638500,10638650..10639156,10639221..10639545,10640298..10640341); ID=FBpp0086603; name=Rpn6-PA; parent=FBgn0028689,FBtr0087474; dbxref=GB_protein:AAF58213.1,FlyBase:FBpp0086603,Fly	22.3	49.376	439	5	7	14521000
386	49;2050;2105;2202	FBpp0085585;FBpp0085586	>FBpp0085585 type=protein; loc=2R:join(16151613..16151615,16151752..16151937,16151998..16152267); ID=FBpp0085585; name=RpS18-PB; parent=FBgn0010411,FBtr0086273; dbxref=FlyBase:FBpp0085585,FlyBase_Annotation_IDs:CG8900-PB,GB_protein:AAM68401.1,REFSEQ:NP_725	28.3	17.611	152	7	4	14380000
457	723;1403;1954	FBpp0099686	>FBpp0099686 type=protein; loc=3R:join(25687653..25687656,25687921..25688027,25688507..25688918,25689137..25689240); ID=FBpp0099686; name=RpS8-PC; parent=FBgn0039713,FBtr0085489; dbxref=FlyBase_Annotation_IDs:CG7808-PC,FlyBase:FBpp0099686,GB_protein:AAN141	19.2	23.759	208	6	5	14177000
291	83;104;235;338;1252;1803;1903;1999;2076;2079	FBpp0081675;FBpp0081676;FBpp0081677;FBpp0290600;FBpp0081674;FBpp0081678	>FBpp0081675 type=protein; loc=3R:complement(5928954..5929324,5929395..5929469,5930011..5930518,5930601..5930732,5930782..5931091,5931156..5931223,5931281..5931446,5931512..5931835,5933152..5933201,5934417..5934467); ID=FBpp0081675; name=Fmr1-PA; parent=FB	21.2	76.075	684	4	13	14110000
417	148;211;297;392;458;659;863;1030;1075;1093;1150;1402;1533;1931;1947;2020	FBpp0086887;FBpp0086888	>FBpp0086887 type=protein; loc=2R:complement(9040499..9040871,9040930..9041257,9041319..9042314,9042375..9042486,9042552..9042715,9042774..9042979,9043042..9043198,9043253..9043374,9043581..9044135,9044392..9044941,9045001..9045337,9045525..9045781,9046272	15.5	158.74	1441	3.1	20	14034000
308	97;133;559;570;1343;1546;1706	FBpp0082314	>FBpp0082314 type=protein; loc=3R:complement(9501225..9501458,9501523..9501849,9502150..9502251); ID=FBpp0082314; name=CG9588-PA; parent=FBgn0038166,FBtr0082849; dbxref=FlyBase:FBpp0082314,FlyBase_Annotation_IDs:CG9588-PA,GB_protein:AAF54971.1,REFSEQ:NP_65	40.5	23.898	220	6	9	13680000
202	15;172;401;763;905;1260;1265;1686;1953;2057;2100	FBpp0078219;FBpp0078220;FBpp0078221	>FBpp0078219 type=protein; loc=3L:complement(22867702..22867799,22868224..22869490,22869557..22870488,22870550..22870975,22871037..22871094); ID=FBpp0078219; name=Chro-PB; parent=FBgn0044324,FBtr0078568; dbxref=GB_protein:AAF51877.2,GB_protein:AAF51877.1,F	20.8	101.05	926	3.44	16	13153000
244	268;339;608;668;671;952;1216;2025	FBpp0079565;FBpp0079566	>FBpp0079565 type=protein; loc=2L:join(10239536..10239585,10240492..10240591,10240680..10241058,10241133..10241780,10241846..10242048); ID=FBpp0079565; name=me31B-PA; parent=FBgn0004419,FBtr0079975; dbxref=FlyBase:FBpp0079565,FlyBase_Annotation_IDs:CG4916-	28.1	51.945	459	5.11	9	12655000
234	998;999;1743	FBpp0079328;FBpp0099990	>FBpp0079328 type=protein; loc=2L:complement(8363821..8364125,8364188..8364315,8364541..8364563); ID=FBpp0079328; name=RpS13-PA; parent=FBgn0010265,FBtr0079724; dbxref=FlyBase:FBpp0079328,GB_protein:AAF52649.1,FlyBase_Annotation_IDs:CG13389-PA,REFSEQ:NP_47	19.2	17.178	151	7	4	12642000
449	296;1049;1179;1628	FBpp0088439;FBpp0088440;FBpp0088970;FBpp0088441	>FBpp0088439 type=protein; loc=3R:complement(26032360..26032443,26033815..26034147,26034212..26034379); ID=FBpp0088439; name=RpS7-PA; parent=FBgn0039757,FBtr0089422; dbxref=FlyBase:FBpp0088439,FlyBase_Annotation_IDs:CG1883-PA,GB_protein:AAF57023.1,REFSEQ:N	27.3	22.17	194	6.12	8	12277000
240	46;388;649;1210;1636;1920	FBpp0079500	>FBpp0079500 type=protein; loc=2L:complement(9896327..9897130); ID=FBpp0079500; name=sop-PA; parent=FBgn0004867,FBtr0079905; dbxref=FlyBase:FBpp0079500,FlyBase_Annotation_IDs:CG5920-PA,GB_protein:AAF52822.1,REFSEQ:NP_476874,GB_protein:AAF52822,FlyMine:FBpp	33.7	28.899	267	6	7	12231000
306	467;524;1707;1723	FBpp0082264;FBpp0082265;FBpp0082266;FBpp0082267;FBpp0082268	>FBpp0082264 type=protein; loc=3R:join(9474791..9476219,9476531..9476781,9476896..9477288); ID=FBpp0082264; name=rin-PA; parent=FBgn0015778,FBtr0082796; dbxref=GB_protein:AAF54965.2,FlyBase:FBpp0082264,FlyBase_Annotation_IDs:CG9412-PA,GB_protein:AAF54965.3	9.7	74.942	690	4	5	12099000
80	244;870;1576;1652;1796;2014;2099	FBpp0072197	>FBpp0072197 type=protein; loc=2R:join(20290713..20290887,20290955..20291796); ID=FBpp0072197; name=Mov34-PA; parent=FBgn0002787,FBtr0072290; dbxref=FlyBase:FBpp0072197,FlyBase_Annotation_IDs:CG3416-PA,GB_protein:AAF47199.1,REFSEQ:NP_523845,GB_protein:AAF4	34.3	38.089	338	5	8	11782000
92	150;1220	FBpp0072958;FBpp0072957;FBpp0072959;FBpp0072960;FBpp0291506;FBpp0291507	>FBpp0072958 type=protein; loc=3L:complement(3221305..3221709,3221882..3221974); ID=FBpp0072958; name=RpL28-PC; parent=FBgn0035422,FBtr0073096; dbxref=FlyBase:FBpp0072958,FlyBase_Annotation_IDs:CG12740-PC,GB_protein:AAF47743.1,REFSEQ:NP_728841,GB_protein:A	17.6	18.736	165	7	3	11457000
198	566;1157;1698	FBpp0078024	>FBpp0078024 type=protein; loc=3L:join(21530213..21530238,21530340..21530480,21530541..21531564); ID=FBpp0078024; name=Pros54-PA; parent=FBgn0015283,FBtr0078368; dbxref=FlyBase:FBpp0078024,FlyBase_Annotation_IDs:CG7619-PA,GB_protein:AAF51741.1,REFSEQ:NP_52	14.1	42.618	396	5	4	11422000
229	81;293;514;651;1369;1383;1906;2107;2201	FBpp0079187	>FBpp0079187 type=protein; loc=2L:complement(7825701..7826336,7826770..7826981,7827061..7827169); ID=FBpp0079187; name=Rack1-PA; parent=FBgn0020618,FBtr0079565; dbxref=FlyBase:FBpp0079187,FlyBase_Annotation_IDs:CG7111-PA,GB_protein:AAF52566.1,REFSEQ:NP_477	44	35.618	318	6.1	10	11415000
99	194;390;914;1081;1288;1444;1817;1818	FBpp0073292	>FBpp0073292 type=protein; loc=X:join(11019346..11019381,11019456..11019539,11019598..11020719); ID=FBpp0073292; name=Rpt3-PA; parent=FBgn0028686,FBtr0073436; dbxref=FlyBase:FBpp0073292,FlyBase_Annotation_IDs:CG16916-PA,GB_protein:AAF48001.1,REFSEQ:NP_5726	30.5	46.998	413	5.25	12	11248000
388	1994	FBpp0085717	>FBpp0085717 type=protein; loc=2R:join(15329989..15329994,15330123..15330245,15330306..15330603,15330818..15330945); ID=FBpp0085717; name=RpL11-PA; parent=FBgn0013325,FBtr0086533; dbxref=FlyBase:FBpp0085717,FlyBase_Annotation_IDs:CG7726-PA,GB_protein:AAF57	7.6	21.112	184	6.5	2	11238000
65	317;425;622;678;1769;1804;1882	FBpp0071794	>FBpp0071794 type=protein; loc=2R:join(18686709..18686774,18687401..18687981,18688074..18688875,18688988..18689197); ID=FBpp0071794; name=blw-PA; parent=FBgn0011211,FBtr0071883; dbxref=FlyBase:FBpp0071794,FlyBase_Annotation_IDs:CG3612-PA,GB_protein:AAF4690	19.2	59.421	552	4.11	9	11047000
42	258;1183;1756;1894	FBpp0070787;FBpp0070788;FBpp0085365;FBpp0100124;FBpp0100125;CON__P60712	>FBpp0070787 type=protein; loc=X:5796731..5797861; ID=FBpp0070787; name=Act5C-PA; parent=FBgn0000042,FBtr0070822; dbxref=FlyBase_Annotation_IDs:CG4027-PA,FlyBase:FBpp0070787,GB_protein:AAF46098.1,REFSEQ:NP_727048,GB_protein:AAF46098; MD5=88db72d41de81d7f21	18.1	41.821	376	5	6	10682000
68	1228;1734;2092	FBpp0071846	>FBpp0071846 type=protein; loc=2R:complement(18528205..18528600); ID=FBpp0071846; name=RpS24-PA; parent=FBgn0034751,FBtr0071935; dbxref=FlyBase:FBpp0071846,FlyBase_Annotation_IDs:CG3751-PA,GB_protein:AAF46871.1,REFSEQ:NP_611693,GB_protein:AAF46871,FlyMine:	33.6	15.048	131	6.25	8	10643000
168	138;218;577;920;1149;1655	FBpp0076182	>FBpp0076182 type=protein; loc=3L:9377286..9377927; ID=FBpp0076182; name=Hsp27-PA; parent=FBgn0001226,FBtr0076454; dbxref=FlyBase:FBpp0076182,FlyBase_Annotation_IDs:CG4466-PA,GB_protein:AAF50285.1,REFSEQ:NP_524000,GB_protein:AAF50285,FlyMine:FBpp0076182,mo	42.3	23.616	213	6.25	12	10286000
31	36;645;898;1025;1810;1857	FBpp0070181	>FBpp0070181 type=protein; loc=X:complement(833497..833709,833766..834119,834185..834766); ID=FBpp0070181; name=CG3704-PA; parent=FBgn0040346,FBtr0070188; dbxref=FlyBase:FBpp0070181,FlyBase_Annotation_IDs:CG3704-PA,GB_protein:AAF45570.1,REFSEQ:NP_569872,GB	24.3	42.8	382	5.2	10	10059000
216	52;61;64;435;941;1018;1376;1404;1539;1555;1714;1828;2037	FBpp0078584	>FBpp0078584 type=protein; loc=3R:complement(255841..255890,255950..258188,258239..259323,259421..259469); ID=FBpp0078584; name=eIF3-S10-PA; parent=FBgn0037249,FBtr0078944; dbxref=FlyBase:FBpp0078584,FlyBase_Annotation_IDs:CG9805-PA,GB_protein:AAF52126.1,R	14.7	133.88	1140	3.06	18	10006000
283	493;716;1132;1267;1465;1523;1536;1616;1758;1762;1980;2123	FBpp0081374;FBpp0112117;FBpp0075106	>FBpp0081374 type=protein; loc=3R:complement(4481507..4481628,4481709..4483565,4483737..4484109,4485685..4485729); ID=FBpp0081374; name=bel-PA; parent=FBgn0000171,FBtr0081888; dbxref=FlyBase:FBpp0081374,FlyBase_Annotation_IDs:CG9748-PA,GB_protein:AAF54262.	21.4	85.08	798	4.08	12	9809100
454	73;165;242;507;562;711;819;1166;1205;1400;1440;2077	FBpp0289484;FBpp0089256	>FBpp0289484 type=protein; loc=3R:join(15705646..15705765,15705838..15706032,15706605..15706783,15707206..15708103,15708160..15708498,15708565..15709367,15709431..15709577,15709918..15710817,15710878..15711150,15711216..15711453); ID=FBpp0289484; name=Pk92	13.7	155.49	1363	3.13	15	9792800
474	7;373;456;596;755;881;895;1055;1106;1692;2161	FBpp0288780;FBpp0290540	>Cap-G; FBpp0288780 type=protein; loc=2R:join(9020819..9021064,9021135..9021311,9021388..9022202,9022262..9024362,9029167..9029322,9029606..9030166); ID=FBpp0288780; name=Cap-G-PF; parent=FBgn0259876,FBtr0299507; dbxref=FlyBase:FBpp0111651,FlyBase_Annotation_IDs:	14.1	153.88	1351	3.08	13	9720800
192	13;249;250	FBpp0077716	>FBpp0077716 type=protein; loc=2L:join(420075..420146,420292..420558); ID=FBpp0077716; name=RpLP1-PA; parent=FBgn0002593,FBtr0078056; dbxref=FlyBase:FBpp0077716,FlyBase_Annotation_IDs:CG4087-PA,GB_protein:AAF51499.1,REFSEQ:NP_476630,GB_protein:AAF51499,Fly	43.8	11.513	112	7	5	9655800
295	55;201;977;1673	FBpp0081822;FBpp0081824;FBpp0081825;FBpp0081823;FBpp0081826	>FBpp0081822 type=protein; loc=3R:join(7047652..7047654,7047897..7048089,7048283..7048451,7049117..7049252,7049580..7049969,7050213..7050572); ID=FBpp0081822; name=RpL3-PA; parent=FBgn0020910,FBtr0082346; dbxref=FlyBase:FBpp0081822,FlyBase_Annotation_IDs:C	17.8	46.915	416	4.5	6	9327000
140	265;272;568;603;1108;1918	FBpp0074739	>FBpp0074739 type=protein; loc=3L:complement(19582295..19582442,19582503..19583578); ID=FBpp0074739; name=CG14100-PA; parent=FBgn0036889,FBtr0074971; dbxref=GB_protein:AAF49141.1,FlyBase:FBpp0074739,FlyBase_Annotation_IDs:CG14100-PA,REFSEQ:NP_649130,GB_pro	27	45.043	407	5.14	7	9278600
446	38;60;143;495;500;617;781;1034;1094;1412;1423;1629;1661;1739;1751;1785;1860	FBpp0111817;FBpp0088303;FBpp0288389	>FBpp0111817 type=protein; loc=4:complement(936118..936179,936243..936344,936463..936685,936747..936893,937493..937716,937901..938369,938950..939107,939162..939402,939529..941825,945709..945764,946201..946312,946394..946574,946637..947287,948019..948777,95	15.1	211.12	1919	2.79	29	9131200
164	1341	FBpp0075994	>FBpp0075994 type=protein; loc=3L:10684276..10684977; ID=FBpp0075994; name=CG11811-PA; parent=FBgn0036099,FBtr0076265; dbxref=FlyBase:FBpp0075994,FlyBase_Annotation_IDs:CG11811-PA,GB_protein:AAF50139.1,REFSEQ:NP_648408,GB_protein:AAF50139,FlyMine:FBpp00759	5.2	25.898	233	3.5	2	9077500
269	160;175;289;415;1167;1454;2062;2082	FBpp0080769;FBpp0077326	>FBpp0080769 type=protein; loc=2L:complement(19184043..19184573,19184633..19185223,19185332..19185534,19185604..19185652); ID=FBpp0080769; name=gammaTub37C-PA; parent=FBgn0010097,FBtr0081228; dbxref=GB_protein:AAF53774.1,FlyBase:FBpp0080769,FlyBase_Annotat	24.9	51.296	457	5	8	8993800
33	84;173;420;690;2170	FBpp0070350	>FBpp0070350 type=protein; loc=X:complement(1766628..1766939,1767006..1767563); ID=FBpp0070350; name=Pgam5-PA; parent=FBgn0023517,FBtr0070366; dbxref=FlyBase:FBpp0070350,FlyBase_Annotation_IDs:CG14816-PA,GB_protein:AAF45678.1,REFSEQ:NP_569951,GB_protein:AA	23.2	33.165	289	6	7	8969900
384	694;820;821;1199	FBpp0085314	>FBpp0085314 type=protein; loc=2L:complement(22247226..22247705); ID=FBpp0085314; name=RpL21-PA; parent=FBgn0032987,FBtr0085961; dbxref=GB_protein:AAF57259.1,FlyBase:FBpp0085314,FlyBase_Annotation_IDs:CG12775-PA,REFSEQ:NP_610144,GB_protein:AAF57259,FlyMine	27.7	18.476	159	6.78	9	8455100
43	149;219;1317;1342	FBpp0070842	>FBpp0070842 type=protein; loc=X:complement(6117440..6117544,6117618..6118037); ID=FBpp0070842; name=sqh-PA; parent=FBgn0003514,FBtr0070877; dbxref=FlyBase:FBpp0070842,FlyBase_Annotation_IDs:CG3595-PA,GB_protein:AAF46132.1,REFSEQ:NP_511057,GB_protein:AAF46	37.4	19.954	174	7	5	8317600
55	80;209;310;1095;1487;1622;1648;2023;2060	FBpp0071226;FBpp0071228	>FBpp0071226 type=protein; loc=X:join(8983629..8983631,8984521..8985210,8985443..8986070,8986143..8986429); ID=FBpp0071226; name=CG7033-PA; parent=FBgn0030086,FBtr0071289; dbxref=FlyBase:FBpp0071226,FlyBase_Annotation_IDs:CG7033-PA,GB_protein:AAF46442.2,RE	27.3	58.063	535	5	10	8191400
444	523;934;988;1137;1911;1929	FBpp0088250;FBpp0075203;FBpp0088251	>FBpp0088250 type=protein; loc=4:join(1052516..1052579,1053533..1053844,1053898..1055039); ID=FBpp0088250; name=ATPsyn-beta-PA; parent=FBgn0010217,FBtr0089186; dbxref=FlyBase:FBpp0088250,FlyBase_Annotation_IDs:CG11154-PA,GB_protein:AAF59391.1,REFSEQ:NP_726	16.4	54.107	505	5	6	7967800
250	168;473;667;699;1574;1952	FBpp0079752;FBpp0079753	>FBpp0079752 type=protein; loc=2L:complement(11002907..11003238,11003511..11003751); ID=FBpp0079752; name=RpL9-PA; parent=FBgn0015756,FBtr0080163; dbxref=FlyBase:FBpp0079752,FlyBase_Annotation_IDs:CG6141-PA,GB_protein:AAF53048.2,REFSEQ:NP_477161,GB_protein	36.8	21.392	190	6	6	7953400
134	230;465;505;704;1847	FBpp0074550;FBpp0074549	>FBpp0074550 type=protein; loc=X:complement(19413320..19413658,19413729..19413864,19413937..19414331,19414693..19414860,19415361..19415429,19415706..19415732); ID=FBpp0074550; name=l(1)G0156-PB; parent=FBgn0027291,FBtr0074781; dbxref=FlyBase:FBpp0074550,Fl	17.5	40.844	377	5	10	7755100
95	106;742;899;970;1119	FBpp0110267;FBpp0290623;FBpp0073269;FBpp0073270;FBpp0073271;FBpp0073272;FBpp0073273;FBpp0073274;FBpp0073275;FBpp0073276	>FBpp0110267 type=protein; loc=X:complement(10691102..10691470,10691541..10691696,10691869..10692598,10692652..10693026,10693784..10693920); ID=FBpp0110267; name=Imp-PI; parent=FBgn0030235,FBtr0110967; dbxref=FlyBase:FBpp0110267,FlyBase_Annotation_IDs:CG16	12.4	64.451	588	4.25	8	7484600
463	1530;1584	FBpp0111557;FBpp0111556	>FBpp0111557 type=protein; loc=2R:join(16985617..16987349,16987413..16987570,16987720..16988756); ID=FBpp0111557; name=CG34396-PD; parent=FBgn0085425,FBtr0112645; dbxref=GB_protein:AAF46673.1,FlyBase:FBpp0111557,GB_protein:AAF46673,FlyBase:FBpp0071494,FlyB	3.2	111.06	975	3.5	4	7432000
359	1663;1811	FBpp0084306	>FBpp0084306 type=protein; loc=3R:complement(21509817..21510224); ID=FBpp0084306; name=RpL27-PA; parent=FBgn0039359,FBtr0084932; dbxref=FlyBase:FBpp0084306,FlyBase_Annotation_IDs:CG4759-PA,GB_protein:AAF56495.1,REFSEQ:NP_651417,GB_protein:AAF56495,FlyMine:	23.7	15.903	135	7	3	7377900
30	322;1542;2147	FBpp0070150;FBpp0070151;FBpp0070152;FBpp0070153	>FBpp0070150 type=protein; loc=X:complement(522495..522719,522784..522906); ID=FBpp0070150; name=RpL36-PA; parent=FBgn0002579,FBtr0070155; dbxref=FlyBase:FBpp0070150,FlyBase_Annotation_IDs:CG7622-PA,GB_protein:AAN09019.1,REFSEQ:NP_476629,GB_protein:AAN0901	18.3	13.502	115	7	3	7312100
135	107;369;734;739;743;1161;2040	FBpp0074558	>FBpp0074558 type=protein; loc=X:join(19625433..19626857,19626923..19628263); ID=FBpp0074558; name=Bap-PA; parent=FBgn0010380,FBtr0074789; dbxref=FlyBase:FBpp0074558,FlyBase_Annotation_IDs:CG12532-PA,GB_protein:AAF49013.1,REFSEQ:NP_523415,GB_protein:AAF490	13.1	101.18	921	4	8	7304000
158	210;1151;1446;1447;1650	FBpp0075612	>FBpp0075612 type=protein; loc=3L:join(13016609..13016625,13016832..13016966,13017470..13017737); ID=FBpp0075612; name=RpS12-PB; parent=FBgn0260441,FBtr0075878; dbxref=FlyBase:FBpp0075612,GB_protein:AAF49851.1,FlyBase_Annotation_IDs:CG11271-PB,FlyBase:FBpp	44.6	15.168	139	7	6	7226400
115	14;142;222;601;753;1815	FBpp0073902	>FBpp0073902 type=protein; loc=X:join(15640804..15640940,15641341..15642805); ID=FBpp0073902; name=Tcp-1zeta-PA; parent=FBgn0027329,FBtr0074086; dbxref=FlyBase:FBpp0073902,FlyBase_Annotation_IDs:CG8231-PA,GB_protein:AAF48503.1,REFSEQ:NP_573066,GB_protein:A	19.1	58.246	533	5.25	8	7173900
241	304;925;945;1040;1362;1492;1689;2103	FBpp0079527	>FBpp0079527 type=protein; loc=2L:join(10057697..10057759,10057821..10058134,10058199..10058769,10058847..10059467); ID=FBpp0079527; name=Pen-PA; parent=FBgn0011823,FBtr0079937; dbxref=FlyBase:FBpp0079527,FlyBase_Annotation_IDs:CG4799-PA,GB_protein:AAF5285	24.5	57.821	522	5.2	10	7079500
156	693;1382;1801;1922	FBpp0075508	>FBpp0075508 type=protein; loc=3L:join(13987452..13987500,13987891..13988880,13988960..13989570); ID=FBpp0075508; name=26-29-p-PA; parent=FBgn0250848,FBtr0075766; dbxref=FlyBase:FBpp0075508,FlyBase_Annotation_IDs:CG8947-PA,GB_protein:AAF49777.1,REFSEQ:NP_6	10.6	62.129	549	6	5	6958300
357	247;248;1148	FBpp0084242	>FBpp0084242 type=protein; loc=3R:complement(21072075..21072103,21072170..21072389,21073155..21073160); ID=FBpp0084242; name=RpS27-PA; parent=FBgn0039300,FBtr0084868; dbxref=FlyBase:FBpp0084242,FlyBase_Annotation_IDs:CG10423-PA,GB_protein:AAF56428.1,REFSEQ	29.8	9.364	84	7	3	6947800
348	88;292;646;890;1699;2204	FBpp0083860;FBpp0083861	>FBpp0083860 type=protein; loc=3R:complement(19557310..19557703,19557765..19558295,19558349..19558462,19558518..19558627); ID=FBpp0083860; name=Rpn9-PB; parent=FBgn0028691,FBtr0084469; dbxref=FlyBase:FBpp0083860,FlyBase_Annotation_IDs:CG10230-PB,GB_protein	18.3	43.766	382	5	6	6803300
363	159;506;752;1078;1195;1300;1406;1558	FBpp0084630;FBpp0289838	>FBpp0084630 type=protein; loc=3R:complement(23792828..23792923,23792991..23793313,23794649..23794913,23795078..23795272,23795382..23795549,23798643..23798872,23799830..23800064,23813821..23813877); ID=FBpp0084630; name=betaTub97EF-PA; parent=FBgn0003890,F	2.9	58.57	522	5	1	6300800
405	657;1377	FBpp0086269;FBpp0086270	>FBpp0086269 type=protein; loc=2R:complement(12457764..12457889,12458131..12458353,12458422..12458510,12458694..12458702); ID=FBpp0086269; name=RpS15-PA; parent=FBgn0034138,FBtr0087123; dbxref=FlyBase:FBpp0086269,FlyBase_Annotation_IDs:CG8332-PA,GB_protein	27.7	17.037	148	7	3	6231300
223	461;1968;2088	FBpp0078974;FBpp0078975;FBpp0078976;FBpp0290617;FBpp0290618	>FBpp0078974 type=protein; loc=2L:join(6923906..6924400,6924685..6925455); ID=FBpp0078974; name=Hrb27C-PA; parent=FBgn0004838,FBtr0079346; dbxref=FlyBase:FBpp0078974,FlyBase_Annotation_IDs:CG10377-PA,GB_protein:AAF52456.1,REFSEQ:NP_476869,GB_protein:AAF524	9.3	44.769	421	5	3	6178800
413	1415;1470;1516;1657;1727;1832	FBpp0086736;FBpp0086737;FBpp0112987;FBpp0112985;FBpp0112986	>FBpp0086736 type=protein; loc=2R:complement(9846150..9846604,9846710..9846903,9847073..9847593); ID=FBpp0086736; name=CG13349-PA; parent=FBgn0033886,FBtr0087610; dbxref=GB_protein:AAF58312.1,FlyBase:FBpp0086736,FlyBase_Annotation_IDs:CG13349-PA,REFSEQ:NP_	33.4	42.012	389	5	9	6167300
410	1930	FBpp0086701	>FBpp0086701 type=protein; loc=2R:complement(10102940..10103207,10103456..10103615,10104035..10104038); ID=FBpp0086701; name=RpS23-PA; parent=FBgn0033912,FBtr0087575; dbxref=FlyBase:FBpp0086701,FlyBase_Annotation_IDs:CG8415-PA,GB_protein:AAF58277.2,REFSEQ:	7.7	16.016	143	7	1	6093700
458	737;921;1595;1741;1879;1900;1944	FBpp0099974;FBpp0099975	>FBpp0099974 type=protein; loc=2L:join(8366311..8366394,8367096..8367249,8367312..8367730,8367797..8367871,8367931..8368696,8368758..8369030,8369716..8369720); ID=FBpp0099974; name=Pp2A-29B-PA; parent=FBgn0260439,FBtr0005088; dbxref=FlyBase_Annotation_IDs:	20.6	65.423	591	5	9	6087500
395	34;423;1266;1544;1665;1763;1919	FBpp0085947	>FBpp0085947 type=protein; loc=2R:complement(14163310..14164584); ID=FBpp0085947; name=Ote-PA; parent=FBgn0003022,FBtr0086768; dbxref=FlyBase:FBpp0085947,FlyBase_Annotation_IDs:CG5581-PA,GB_protein:AAF57722.3,REFSEQ:NP_476664,GB_protein:AAF57722,FlyMine:FB	26.9	46.583	424	5	7	5961400
483	223;462;494;1326;1427;1518	FBpp0291495	>FBpp0291495 type=protein; loc=2L:join(19052054..19052217,19052279..19053599); ID=FBpp0291495; name=Rpn3-PA; parent=FBgn0261396,FBtr0302289; dbxref=FlyBase:FBpp0291495,FlyBase:FBpp0080691,FlyBase_Annotation_IDs:CG10484-PA,FlyBase_Annotation_IDs:CG42641-PA,	15.4	56.003	494	5	6	5961000
324	758;1027;1121;1140;1192;1277	FBpp0082787;FBpp0082788;FBpp0291565;FBpp0291566	>FBpp0082787 type=protein; loc=3R:join(12473618..12473651,12473710..12473771,12473857..12474356,12474423..12475461); ID=FBpp0082787; name=Cctgamma-PA; parent=FBgn0015019,FBtr0083337; dbxref=FlyBase:FBpp0082787,FlyBase_Annotation_IDs:CG8977-PA,GB_protein:AA	16.2	59.394	544	5	7	5881100
461	54;179;255;549;1091	FBpp0110421;FBpp0110424;FBpp0290776	>FBpp0110421 type=protein; loc=2L:complement(22427601..22427795,22428349..22428786,22428847..22429110,22429269..22429271); ID=FBpp0110421; name=RpL5-PA; parent=FBgn0064225,FBtr0111129; dbxref=FlyBase_Annotation_IDs:CG17489-PA,GB_protein:EAA46019.1,FlyBase:	16.7	34.036	299	5.89	9	5734200
147	22;309;377;731;750;1419;1917	FBpp0075069	>FBpp0075069 type=protein; loc=3L:join(16577500..16577544,16577689..16577822,16577879..16578182,16578285..16579124); ID=FBpp0075069; name=CG4169-PA; parent=FBgn0250814,FBtr0075309; dbxref=GB_protein:AAF49444.1,FlyBase:FBpp0075069,FlyBase_Annotation_IDs:CG4	31.1	45.415	440	5	8	5723000
437	56;442;856;1115;1138;1535;1578;1973	FBpp0087764	>FBpp0087764 type=protein; loc=2R:complement(4792534..4793083,4793148..4794178,4794358..4794417); ID=FBpp0087764; name=CG8258-PA; parent=FBgn0033342,FBtr0088683; dbxref=FlyBase:FBpp0087764,FlyBase_Annotation_IDs:CG8258-PA,GB_protein:AAF59029.3,REFSEQ:NP_61	23.3	59.432	546	5	9	5627200
382	169;329;1159;1253;1732;2029;2179;2199	FBpp0085265;FBpp0085266;FBpp0085267	>FBpp0085265 type=protein; loc=2L:complement(21678311..21679402,21679484..21680180,21680757..21681284,21681344..21681558,21682039..21682041); ID=FBpp0085265; name=Ef2b-PA; parent=FBgn0000559,FBtr0085911; dbxref=GB_protein:AAF57226.2,FlyBase:FBpp0085265,Fly	14	94.458	844	4.11	9	5614500
125	340;496;985	FBpp0074086;FBpp0074087;FBpp0074088	>FBpp0074086 type=protein; loc=X:join(16532266..16532336,16532439..16532838); ID=FBpp0074086; name=RpS19a-PA; parent=FBgn0010412,FBtr0074311; dbxref=FlyBase:FBpp0074086,FlyBase_Annotation_IDs:CG4464-PA,REFSEQ:NP_523376,GB_protein:AAF48633; MD5=3c25226b5235	16.7	17.291	156	7	5	5534500
98	19;105;1147;1771;1950;2080	FBpp0073290;FBpp0073291;FBpp0078742;FBpp0078743;FBpp0078744	>FBpp0073290 type=protein; loc=X:join(11004074..11005444,11005508..11005858); ID=FBpp0073290; name=Hsp60-PA; parent=FBgn0015245,FBtr0073434; dbxref=FlyBase:FBpp0073290,FlyBase_Annotation_IDs:CG12101-PA,GB_protein:AAF47999.1,REFSEQ:NP_511115,GB_protein:AAF4	20.1	60.808	573	5	6	5531300
447	1313	FBpp0088355;FBpp0289286	>FBpp0088355 type=protein; loc=3R:complement(1374109..1374910,1375315..1375484,1375545..1376342); ID=FBpp0088355; name=mia-PA; parent=FBgn0014342,FBtr0089313; dbxref=GB_protein:AAF52013.2,FlyBase:FBpp0088355,FlyBase_Annotation_IDs:CG10390-PA,GB_protein:AAF	2.2	65.984	589	2	1	5517900
184	27;323;484;679;1003;1176	FBpp0076868	>FBpp0076868 type=protein; loc=3L:join(5129572..5131392,5131449..5131739); ID=FBpp0076868; name=CG4611-PA; parent=FBgn0035591,FBtr0077165; dbxref=FlyBase:FBpp0076868,FlyBase_Annotation_IDs:CG4611-PA,GB_protein:AAF50798.1,REFSEQ:NP_647949,GB_protein:AAF5079	10.5	79.98	703	4.14	7	5449300
217	153;720;843	FBpp0078664	>FBpp0078664 type=protein; loc=2L:complement(5058515..5058676,5058786..5059550); ID=FBpp0078664; name=Rpn11-PA; parent=FBgn0028694,FBtr0079027; dbxref=FlyBase:FBpp0078664,FlyBase_Annotation_IDs:CG18174-PA,GB_protein:AAF52215.1,REFSEQ:NP_608905,GB_protein:A	17.9	34.4	308	6	3	5405700
411	330;370;908;959;1022;1884;1885;2163	FBpp0086705	>FBpp0086705 type=protein; loc=2R:complement(10050703..10051641,10051696..10051875,10051992..10052036); ID=FBpp0086705; name=Tango7-PA; parent=FBgn0033902,FBtr0087579; dbxref=FlyBase:FBpp0086705,FlyBase_Annotation_IDs:CG8309-PA,GB_protein:AAF58289.1,REFSEQ	27.9	44.086	387	5	12	5283400
237	854;955;1058;1295;1298;1773;2035;2101	FBpp0079454;FBpp0079453;FBpp0079455	>FBpp0079454 type=protein; loc=2L:complement(9573770..9574406,9574469..9575238,9575295..9575435,9575502..9576229,9576518..9576593); ID=FBpp0079454; name=CG4389-PA; parent=FBgn0028479,FBtr0079858; dbxref=FlyBase:FBpp0079454,FlyBase_Annotation_IDs:CG4389-PA,	15.5	84.073	783	4.25	8	5276000
161	747;1271;1479;1608;1986	FBpp0075754	>FBpp0075754 type=protein; loc=3L:complement(12136651..12136785,12136845..12137817,12137872..12138350,12139056..12139088); ID=FBpp0075754; name=CG5642-PA; parent=FBgn0036258,FBtr0076022; dbxref=FlyBase:FBpp0075754,FlyBase_Annotation_IDs:CG5642-PA,GB_protei	13	63.223	539	5	6	5269900
239	631;915	FBpp0079484;FBpp0099517	>FBpp0079484 type=protein; loc=2L:join(9967635..9967877,9967939..9968247,9968317..9968421); ID=FBpp0079484; name=RpL13-PA; parent=FBgn0011272,FBtr0079888; dbxref=GB_protein:AAF52842.1,FlyBase:FBpp0079484,FlyBase_Annotation_IDs:CG4651-PA,REFSEQ:NP_523530,GB	11.9	24.951	218	6	2	5078800
81	539;876;1315;2027	FBpp0072250;FBpp0271761	>FBpp0072250 type=protein; loc=2R:complement(20446624..20446655,20446978..20447087,20447146..20447297,20447353..20447748,20447815..20447933,20448376..20448583); ID=FBpp0072250; name=Nurf-38-PA; parent=FBgn0016687,FBtr0072343; dbxref=FlyBase_Annotation_IDs:	19.5	37.939	338	5.2	5	4903200
242	726;1515;2048;2136	FBpp0079536	>FBpp0079536 type=protein; loc=2L:join(10201230..10201528,10201599..10202058); ID=FBpp0079536; name=RpL7-PA; parent=FBgn0005593,FBtr0079946; dbxref=FlyBase:FBpp0079536,FlyBase_Annotation_IDs:CG4897-PA,GB_protein:AAF52868.1,REFSEQ:NP_523531,GB_protein:AAF52	14.7	29.552	252	6	4	4837700
220	491;609;847;1464;1499;1808;2150;2184	FBpp0078729	>FBpp0078729 type=protein; loc=2L:5524410..5525723; ID=FBpp0078729; name=CG6907-PA; parent=FBgn0031711,FBtr0079096; dbxref=FlyBase:FBpp0078729,FlyBase_Annotation_IDs:CG6907-PA,GB_protein:AAF52255.1,REFSEQ:NP_608932,GB_protein:AAF52255,FlyMine:FBpp0078729,m	26.3	48.712	437	5	8	4671700
100	362;1088;1090;1420;1531;2164	FBpp0073309	>FBpp0073309 type=protein; loc=X:11245737..11248568; ID=FBpp0073309; name=CG1737-PA; parent=FBgn0030293,FBtr0073453; dbxref=FlyBase:FBpp0073309,FlyBase_Annotation_IDs:CG1737-PA,GB_protein:AAF48032.1,REFSEQ:NP_572711,GB_protein:AAF48032,FlyMine:FBpp0073309,	11.2	102.11	943	4.11	9	4626100
293	131;303;773;1638;1768	FBpp0081704	>FBpp0081704 type=protein; loc=3R:join(6088065..6088881,6088939..6089137,6089199..6089553); ID=FBpp0081704; name=pont-PA; parent=FBgn0040078,FBtr0082226; dbxref=FlyBase:FBpp0081704,FlyBase_Annotation_IDs:CG4003-PA,GB_protein:AAF54514.1,REFSEQ:NP_652608,GB_	14.7	50.242	456	5	6	4566400
445	45;381;510;615;877;1276;1467;1829;2149;2168;2188	FBpp0088252	>FBpp0088252 type=protein; loc=4:join(1085734..1085809,1086482..1086511,1086566..1093731,1093787..1094007,1094065..1096183,1096242..1096362,1096418..1096740); ID=FBpp0088252; name=Rfabg-PA; parent=FBgn0087002,FBtr0089188; dbxref=FlyBase:FBpp0088252,GB_prot	4.1	372.67	3351	2.29	14	4533800
278	348;965;1646;1945	FBpp0081156	>FBpp0081156 type=protein; loc=3R:complement(2903975..2904129,2904544..2904741,2904976..2905177,2905686..2905931); ID=FBpp0081156; name=Aly-PA; parent=FBgn0010774,FBtr0081642; dbxref=FlyBase:FBpp0081156,FlyBase_Annotation_IDs:CG1101-PA,GB_protein:AAF54070.	18.8	27.851	266	6	6	4432500
27	531;593;1188;1501;1863;2203	FBpp0070041;FBpp0070042;FBpp0070043	>FBpp0070041 type=protein; loc=3L:23095352..23096362; ID=FBpp0070041; name=CkIIalpha-PA; parent=FBgn0000258,FBtr0070042; dbxref=FlyBase:FBpp0070041,FlyBase_Annotation_IDs:CG17520-PA,GB_protein:AAN11415.1,REFSEQ:NP_730774,GB_protein:AAN11415; MD5=c486e73baf	25	39.959	336	6	6	4414000
201	246;412;521;1068;1165;1356;1475;1529;1643;1710;2011;2129	FBpp0078150;FBpp0078151;FBpp0078152	>FBpp0078150 type=protein; loc=3L:join(22281897..22282039,22282104..22283355,22283413..22284263,22284329..22284821,22284883..22285833); ID=FBpp0078150; name=Aats-ile-PA; parent=FBgn0027086,FBtr0078498; dbxref=FlyBase:FBpp0078150,FlyBase_Annotation_IDs:CG11	12.3	141.1	1229	3	12	4408200
120	69;74;419;1067;1124;1241;1365;1384;1401	FBpp0073966;FBpp0073967;FBpp0089397;FBpp0089398;FBpp0111709;FBpp0111710	>FBpp0073966 type=protein; loc=X:complement(15722305..15722535,15722596..15722682,15722749..15722915,15722985..15727286,15727525..15727732,15728156..15728197); ID=FBpp0073966; name=Chc-PA; parent=FBgn0000319,FBtr0074179; dbxref=FlyBase:FBpp0073966,FlyBase_	7.6	191.18	1678	3	11	4301000
282	40;828;991;2000;2185	FBpp0081356	>FBpp0081356 type=protein; loc=3R:complement(4088084..4088395,4088475..4089693,4089751..4089995,4090057..4090092); ID=FBpp0081356; name=RpA-70-PA; parent=FBgn0010173,FBtr0081867; dbxref=FlyBase:FBpp0081356,FlyBase_Annotation_IDs:CG9633-PA,GB_protein:AAF542	13.3	66.624	603	4.57	7	4268400
146	361;1437;1744	FBpp0075068	>FBpp0075068 type=protein; loc=3L:16576200..16576994; ID=FBpp0075068; name=Rpn12-PA; parent=FBgn0028693,FBtr0075308; dbxref=FlyBase:FBpp0075068,FlyBase_Annotation_IDs:CG4157-PA,GB_protein:AAF49445.1,REFSEQ:NP_648904,GB_protein:AAF49445,FlyMine:FBpp0075068,	16.7	30.225	264	6	5	4241200
383	108;918;1189	FBpp0085281;FBpp0091113;FBpp0091115;FBpp0091117;FBpp0091119;FBpp0091121;FBpp0091123;FBpp0091125;FBpp0091127;FBpp0091129;FBpp0091131;FBpp0091133;FBpp0091135;FBpp0091137;FBpp0091139;FBpp0091141;FBpp0091143;FBpp0091145;FBpp0091147;FBpp0091149;FBpp0091151;FBpp0091153;FBpp0091155	>FBpp0085281 type=protein; loc=2L:complement(21423191..21423562); ID=FBpp0085281; name=His2B:CG17949-PA; parent=FBgn0061209,FBtr0085927; dbxref=FlyBase:FBpp0085281,GB_protein:AAN11124.1,FlyBase_Annotation_IDs:CG17949-PA,REFSEQ:NP_724342,GB_protein:AAN11124	27.6	13.696	123	7	3	4198400
150	848;1010;1062;2165	FBpp0075104	>FBpp0075104 type=protein; loc=3L:complement(16778446..16779270,16779357..16779749,16779844..16779933); ID=FBpp0075104; name=Int6-PA; parent=FBgn0025582,FBtr0075345; dbxref=FlyBase:FBpp0075104,FlyBase_Annotation_IDs:CG9677-PA,GB_protein:AAF49412.1,REFSEQ:N	14.5	51.162	435	5	4	4190800
162	220;605;1328;1547	FBpp0075759	>FBpp0075759 type=protein; loc=3L:complement(12115207..12115254,12115776..12115873,12115937..12116674,12117812..12117986); ID=FBpp0075759; name=yps-PA; parent=FBgn0022959,FBtr0076027; dbxref=FlyBase:FBpp0075759,FlyBase_Annotation_IDs:CG5654-PA,GB_protein:A	16.5	38.18	352	5.12	8	3958800
252	252;490;611;1136;1709;2039	FBpp0079755	>FBpp0079755 type=protein; loc=2L:complement(10982658..10983540,10983666..10983776,10983896..10984087,10984141..10984341,10984946..10985100,10985167..10985487,10985544..10986128,10987249..10987332); ID=FBpp0079755; name=piwi-PA; parent=FBgn0004872,FBtr0080	8.5	97.176	843	4	6	3904500
89	789;1197	FBpp0072687	>FBpp0072687 type=protein; loc=3L:complement(1667346..1667735,1667809..1668221,1668596..1668626); ID=FBpp0072687; name=RpL23A-PA; parent=FBgn0026372,FBtr0072805; dbxref=FlyBase:FBpp0072687,FlyBase_Annotation_IDs:CG7977-PA,GB_protein:AAF47545.1,REFSEQ:NP_52	5.4	29.463	277	6	2	3827000
323	287;642;1889	FBpp0082729;FBpp0099503	>FBpp0082729 type=protein; loc=3R:complement(12030036..12030258,12030616..12030724,12030783..12030870,12030938..12030958); ID=FBpp0082729; name=mtSSB-PA; parent=FBgn0010438,FBtr0083277; dbxref=FlyBase:FBpp0082729,FlyBase_Annotation_IDs:CG4337-PA,GB_protein	28.1	16.367	146	7	7	3820800
480	865;1019;1160;1256;1634;2069;2111;2135	FBpp0290855;FBpp0113023	>FBpp0290855 type=protein; loc=3R:complement(2972036..2972605,2972667..2972814,2973400..2975354,2975888..2976352); ID=FBpp0290855; name=gfzf-PB; parent=FBgn0250732,FBtr0091512; dbxref=FlyBase_Annotation_IDs:CG33546-PB,GB_protein:AAF54054.3,FlyBase:FBpp0099	11.6	119.28	1045	3	11	3784700
400	829;924;1261;1340;1346;1613;2021	FBpp0086097;FBpp0086098	>FBpp0086097 type=protein; loc=2R:join(13423970..13424084,13424201..13424516,13424575..13426127,13426199..13426287); ID=FBpp0086097; name=eIF3-S9-PB; parent=FBgn0034237,FBtr0086941; dbxref=FlyBase:FBpp0086097,FlyBase_Annotation_IDs:CG4878-PB,GB_protein:AAG	14.2	80.44	690	4	8	3772000
203	542;777;1301	FBpp0078278	>FBpp0078278 type=protein; loc=3R:join(1615498..1616546,1616606..1616762,1616825..1617127); ID=FBpp0078278; name=Rpn5-PA; parent=FBgn0028690,FBtr0078629; dbxref=FlyBase:FBpp0078278,FlyBase_Annotation_IDs:CG1100-PA,GB_protein:AAF51952.1,REFSEQ:NP_649588,GB_	6.8	57.747	502	5	4	3768000
438	744;1715;1737;1875;1979;2044	FBpp0100030;FBpp0087852;FBpp0087854;FBpp0087853;FBpp0291129;FBpp0291130;FBpp0291131	>FBpp0100030 type=protein; loc=2R:join(3957404..3957784,3957840..3958017,3958326..3959743,3959868..3960283,3960632..3960739,3960872..3960976,3961105..3961205,3961479..3962005,3962978..3963112,3963170..3963295,3963365..3963613,3963798..3964181); ID=FBpp0100	9.8	139.49	1375	3.12	8	3766800
189	224;1254	FBpp0077307;FBpp0077309;FBpp0271801	>FBpp0077307 type=protein; loc=2L:join(2856256..2856305,2856377..2856568,2856631..2856640); ID=FBpp0077307; name=oho23B-PA; parent=FBgn0015521,FBtr0077621; dbxref=FlyBase_Annotation_IDs:CG2986-PA,FlyBase:FBpp0077307,GB_protein:AAF51191,REFSEQ:NP_722853,Fly	39.8	9.1672	83	7	2	3666600
179	50;1118	FBpp0076602	>FBpp0076602 type=protein; loc=3L:complement(7233401..7233877,7233955..7234041,7234326..7234328); ID=FBpp0076602; name=RpL18-PA; parent=FBgn0035753,FBtr0076892; dbxref=GB_protein:AAF50596.1,FlyBase:FBpp0076602,FlyBase_Annotation_IDs:CG8615-PA,REFSEQ:NP_648	14.4	21.664	188	6	3	3610500
304	90;1293;2022;2070	FBpp0082219;FBpp0082220;FBpp0082221;FBpp0082222;FBpp0082223	>FBpp0082219 type=protein; loc=3R:join(9209201..9210301,9210392..9210502); ID=FBpp0082219; name=Droj2-PA; parent=FBgn0038145,FBtr0082751; dbxref=FlyBase:FBpp0082219,FlyBase_Annotation_IDs:CG8863-PA,GB_protein:AAF54939.1,REFSEQ:NP_650283,GB_protein:AAF54939	17.1	45.23	403	5	5	3605300
273	87;411;470;546;1334;1881	FBpp0080922	>FBpp0080922 type=protein; loc=2L:join(20735373..20735430,20736103..20736344,20736418..20737446,20737515..20738441,20738504..20738902); ID=FBpp0080922; name=Fs(2)Ket-PA; parent=FBgn0000986,FBtr0081392; dbxref=FlyBase:FBpp0080922,FlyBase_Annotation_IDs:CG26	10.6	98.695	884	4	6	3583400
71	203;472;686;1611;1728;1933	FBpp0072021;FBpp0072022	>FBpp0072021 type=protein; loc=2R:complement(19436614..19437414,19437471..19438559,19441778..19441939); ID=FBpp0072021; name=pita-PA; parent=FBgn0034878,FBtr0072112; dbxref=FlyBase:FBpp0072021,FlyBase_Annotation_IDs:CG3941-PA,GB_protein:AAF47026.3,REFSEQ:N	15.2	78.329	683	4	7	3523200
76	18;1297;1459;1754;1784;1867	FBpp0072132;FBpp0290862	>FBpp0072132 type=protein; loc=2R:complement(19776597..19777715); ID=FBpp0072132; name=Dcp1-PA; parent=FBgn0034921,FBtr0072223; dbxref=FlyBase:FBpp0072132,FlyBase_Annotation_IDs:CG11183-PA,GB_protein:AAF47089.1,REFSEQ:NP_611842,GB_protein:AAF47089; MD5=4a8	25	41.359	372	5	6	3490600
258	96	FBpp0080102	>FBpp0080102 type=protein; loc=2L:complement(13394413..13394799,13394865..13394940,13395056..13395060); ID=FBpp0080102; name=RpL24-PA; parent=FBgn0032518,FBtr0080524; dbxref=FlyBase:FBpp0080102,FlyBase_Annotation_IDs:CG9282-PA,GB_protein:AAF53299.1,REFSEQ:	8.4	17.52	155	6.5	2	3431700
39	197;1051;1617	FBpp0070749	>FBpp0070749 type=protein; loc=X:complement(5513907..5514319,5516285..5516312,5516450..5516452); ID=FBpp0070749; name=Mlc-c-PA; parent=FBgn0004687,FBtr0070783; dbxref=FlyBase:FBpp0070749,FlyBase_Annotation_IDs:CG3201-PA,GB_protein:AAF46048.1,REFSEQ:NP_5110	24.5	16.613	147	7	4	3218000
170	618;931;1180;1353	FBpp0076200	>FBpp0076200 type=protein; loc=3L:complement(9468894..9469792,9469872..9469947); ID=FBpp0076200; name=Uch-L3-PA; parent=FBgn0011327,FBtr0076472; dbxref=FlyBase:FBpp0076200,FlyBase_Annotation_IDs:CG3431-PA,GB_protein:AAF50257.1,REFSEQ:NP_524003,GB_protein:A	17.3	37.672	324	6	5	3163000
314	1901;2034	FBpp0082465	>FBpp0082465 type=protein; loc=3R:complement(10726249..10726416,10726675..10727199); ID=FBpp0082465; name=RpS5b-PA; parent=FBgn0038277,FBtr0083006; dbxref=FlyBase:FBpp0082465,FlyBase_Annotation_IDs:CG7014-PA,GB_protein:AAF55116.1,REFSEQ:NP_650407,GB_protei	12.2	25.716	230	6	2	3145900
488	778	REV__FBpp0078495;REV__FBpp0078494;REV__FBpp0291099;REV__FBpp0111784;REV__FBpp0289701	>FBpp0078495 type=protein; loc=3R:join(448302..449346,452695..452919,452981..453179,453628..454071,455851..456243,457530..457826,458460..458649); ID=FBpp0078495; name=5-HT2-PB; parent=FBgn0087012,FBtr0078855; dbxref=FlyBase:FBpp0078495,FlyBase_Annotation_I	1.5	101.56	930	3.8	5	3118000
354	1126;1127;1893;2148	FBpp0084150;FBpp0084151;FBpp0084152;FBpp0112266;FBpp0291440	>FBpp0084150 type=protein; loc=3R:join(20949121..20949201,20949354..20949837,20950312..20951078); ID=FBpp0084150; name=vig2-PB; parent=FBgn0046214,FBtr0084775; dbxref=FlyBase:FBpp0084150,FlyBase_Annotation_IDs:CG11844-PB,GB_protein:AAF56404.2,REFSEQ:NP_733	16.3	48.705	443	5	4	3063700
213	1059;1985;1997	FBpp0078532	>FBpp0078532 type=protein; loc=3R:complement(538965..539807); ID=FBpp0078532; name=CG9769-PA; parent=FBgn0037270,FBtr0078892; dbxref=FlyBase:FBpp0078532,FlyBase_Annotation_IDs:CG9769-PA,GB_protein:AAF52101.1,REFSEQ:NP_649489,GB_protein:AAF52101,FlyMine:FBp	12.9	31.104	280	6	4	3039100
338	664;860;1046;1287;1971	FBpp0083611;FBpp0083610	>FBpp0083611 type=protein; loc=3R:join(18195246..18195287,18196500..18197889,18197948..18198104,18198191..18198203); ID=FBpp0083611; name=PyK-PA; parent=FBgn0003178,FBtr0084214; dbxref=FlyBase:FBpp0083611,FlyBase_Annotation_IDs:CG7070-PA,GB_protein:AAF5597	13.9	57.44	533	5	6	3010600
328	9;234;279;1932	FBpp0082987;FBpp0082988;FBpp0082990;FBpp0082989	>FBpp0082987 type=protein; loc=3R:join(14068568..14068631,14073155..14073624,14073693..14073873,14073937..14074010); ID=FBpp0082987; name=14-3-3epsilon-PA; parent=FBgn0020238,FBtr0083565; dbxref=FlyBase:FBpp0082987,FlyBase_Annotation_IDs:CG31196-PA,GB_prot	20.6	29.798	262	6	6	2911300
257	198;607;852;1782	FBpp0079992	>FBpp0079992 type=protein; loc=2L:complement(12690538..12690555,12690619..12691303,12691363..12691502,12691565..12692217,12692717..12692822); ID=FBpp0079992; name=CG5525-PA; parent=FBgn0032444,FBtr0080411; dbxref=FlyBase:FBpp0079992,FlyBase_Annotation_IDs:	10.3	57.116	533	5	4	2859900
292	1795	FBpp0081703	>FBpp0081703 type=protein; loc=3R:join(6077302..6077478,6077611..6077689,6077893..6078419,6078520..6079253,6079312..6080641,6080703..6080813); ID=FBpp0081703; name=CG3999-PA; parent=FBgn0037801,FBtr0082225; dbxref=FlyBase:FBpp0081703,FlyBase_Annotation_IDs	1.9	109.71	985	2	2	2814200
143	5;6;784;1524	FBpp0074963;FBpp0089253	>FBpp0074963 type=protein; loc=3L:complement(17631605..17633153,17634126..17634355,17636463..17636826,17637079..17637086); ID=FBpp0074963; name=Pep-PB; parent=FBgn0004401,FBtr0075199; dbxref=FlyBase:FBpp0074963,FlyBase_Annotation_IDs:CG6143-PB,GB_protein:A	7.4	78.047	716	4	5	2695400
420	788;1358;1385;1389	FBpp0086971;FBpp0086972;FBpp0086973	>FBpp0086971 type=protein; loc=2R:complement(8647367..8648020); ID=FBpp0086971; name=Nacalpha-PB; parent=FBgn0086904,FBtr0087858; dbxref=FlyBase:FBpp0086971,FlyBase_Annotation_IDs:CG8759-PB,GB_protein:AAF58457.1,REFSEQ:NP_477216,GB_protein:AAF58457,FlyMine	26.7	23.021	217	5	4	2695100
448	571;855;975	FBpp0088376;FBpp0088383;FBpp0088384;FBpp0088389;FBpp0088381;FBpp0088391;FBpp0088388;FBpp0088377;FBpp0088379;FBpp0088950;FBpp0088394;FBpp0088392;FBpp0088378;FBpp0088395;FBpp0099680;FBpp0088386;FBpp0088390;FBpp0088951;FBpp0088948;FBpp0088385;FBpp0088393;FBpp0088382;FBpp0088949;FBpp0088387;FBpp0088380;FBpp0088396	>FBpp0088376 type=protein; loc=2R:complement(6407899..6408782,6419544..6419624,6419686..6420399,6420623..6421016,6421081..6421254); ID=FBpp0088376; name=lola-PE; parent=FBgn0005630,FBtr0089342; dbxref=FlyBase_Annotation_IDs:CG12052-PE,FlyBase:FBpp0088376,G	6	79.439	748	3.75	4	2683600
133	360;718;1272;2001;2142	FBpp0074544;FBpp0290523;FBpp0074545;FBpp0290522;FBpp0074546	>FBpp0074544 type=protein; loc=X:complement(19455610..19455828,19456444..19456542,19456725..19457046,19457109..19458151,19458219..19458725,19458806..19459340,19459447..19459502); ID=FBpp0074544; name=Grip84-PA; parent=FBgn0026430,FBtr0074775; dbxref=FlyBas	8.1	106.78	926	4	5	2608800
218	818;1981	FBpp0078667;FBpp0089133	>FBpp0078667 type=protein; loc=2L:complement(5051313..5051570,5051637..5052314,5052655..5052735); ID=FBpp0078667; name=eIF-3p40-PA; parent=FBgn0022023,FBtr0079030; dbxref=GB_protein:AAF52210.2,FlyBase:FBpp0078667,FlyBase_Annotation_IDs:CG9124-PA,GB_protein	7.7	38.407	338	5	3	2596100
225	610;1872;2042;2046	FBpp0079072;FBpp0079073	>FBpp0079072 type=protein; loc=2L:join(7427201..7427361,7428047..7428216,7428281..7428679,7428878..7429104,7429167..7429515,7429582..7429684,7429743..7429872); ID=FBpp0079072; name=CG5261-PB; parent=FBgn0031912,FBtr0079444; dbxref=FlyBase:FBpp0079072,FlyBa	10.5	54.251	512	5	4	2556700
219	595;1886;2072	FBpp0078689	>FBpp0078689 type=protein; loc=2L:complement(4966481..4966968,4967024..4967513,4967691..4967693); ID=FBpp0078689; name=Trip1-PA; parent=FBgn0015834,FBtr0079053; dbxref=GB_protein:AAF52183.1,FlyBase:FBpp0078689,FlyBase_Annotation_IDs:CG8882-PA,REFSEQ:NP_523	14.4	36.159	326	5.2	5	2552200
475	227	FBpp0289220;FBpp0289222;FBpp0289221;FBpp0289219	>FBpp0289220 type=protein; loc=2R:complement(14644697..14644893,14644953..14645027,14645128..14645433,14645536..14645631,14645730..14645789,14645956..14646088,14646146..14646385,14646449..14646798,14646892..14647117); ID=FBpp0289220; name=CG42351-PC; paren	2.7	62.652	560	5.5	2	2541200
285	20;358;1268;1609	FBpp0081428	>FBpp0081428 type=protein; loc=3R:complement(4555658..4555823,4556089..4556334,4556392..4557095,4557164..4557304); ID=FBpp0081428; name=CG9797-PA; parent=FBgn0037621,FBtr0081947; dbxref=FlyBase:FBpp0081428,FlyBase_Annotation_IDs:CG9797-PA,GB_protein:AAF542	11.7	48.093	418	5	4	2522500
48	1014;1158;1233	FBpp0070940;FBpp0070941;FBpp0070942;FBpp0070943	>FBpp0070940 type=protein; loc=X:complement(6635810..6636289,6637091..6637171); ID=FBpp0070940; name=RpL17-PB; parent=FBgn0029897,FBtr0070980; dbxref=FlyBase:FBpp0070940,FlyBase_Annotation_IDs:CG3203-PB,GB_protein:AAN09182.1,REFSEQ:NP_727119,GB_protein:AAN	21	21.593	186	6	4	2507600
172	318;1880	FBpp0076215;FBpp0076217;FBpp0076218;FBpp0076219;FBpp0076220;FBpp0076221;FBpp0076216	>FBpp0076215 type=protein; loc=3L:complement(9392970..9393133,9393197..9393284,9393519..9393618,9393683..9394053,9394140..9394196); ID=FBpp0076215; name=eIF-4E-PB; parent=FBgn0015218,FBtr0076487; dbxref=FlyBase:FBpp0076215,FlyBase_Annotation_IDs:CG4035-PB,	19.3	29.223	259	5	3	2424600
423	305;996;1477;2128	FBpp0087095;FBpp0087096	>FBpp0087095 type=protein; loc=2R:join(8062426..8062533,8063242..8064223,8064283..8064821); ID=FBpp0087095; name=Cct5-PA; parent=FBgn0010621,FBtr0087987; dbxref=FlyBase:FBpp0087095,FlyBase_Annotation_IDs:CG8439-PA,GB_protein:AAF58565.1,REFSEQ:NP_523707,GB_	12	59.278	542	5	4	2413100
86	809;864;1497;1719;2155	FBpp0072419	>FBpp0072419 type=protein; loc=3L:complement(259503..259913,260311..261746,261978..262818,264118..264210); ID=FBpp0072419; name=Tudor-SN-PA; parent=FBgn0035121,FBtr0072519; dbxref=FlyBase:FBpp0072419,FlyBase_Annotation_IDs:CG7008-PA,GB_protein:AAF47366.1,R	8.3	103.1	926	4	5	2349400
393	1335;1864;2019	FBpp0085902	>FBpp0085902 type=protein; loc=2R:complement(14334972..14335116,14336977..14338330,14338395..14338413); ID=FBpp0085902; name=Prp19-PA; parent=FBgn0261119,FBtr0086723; dbxref=FlyBase:FBpp0085902,FlyBase_Annotation_IDs:CG5519-PA,GB_protein:AAF57684.1,REFSEQ:	14.1	55.198	505	5	3	2344200
345	335;703;1248	FBpp0083798	>FBpp0083798 type=protein; loc=3R:complement(18950019..18950723,18950784..18950917,18950984..18952064); ID=FBpp0083798; name=CG31365-PA; parent=FBgn0051365,FBtr0084406; dbxref=FlyBase:FBpp0083798,FlyBase_Annotation_IDs:CG31365-PA,GB_protein:AAF56101.2,REFS	7.7	73.261	639	4.67	3	2284600
141	434;606;1038	FBpp0074756	>FBpp0074756 type=protein; loc=3L:19248615..19250060; ID=FBpp0074756; name=rept-PA; parent=FBgn0040075,FBtr0074988; dbxref=GB_protein:AAF49182.1,FlyBase:FBpp0074756,FlyBase_Annotation_IDs:CG9750-PA,REFSEQ:NP_524156,GB_protein:AAF49182,FlyMine:FBpp0074756,m	8.1	53.541	481	5	3	2262400
90	481;715;798;1510	FBpp0072756	>FBpp0072756 type=protein; loc=3L:join(2257754..2257802,2257872..2258517,2258580..2258673); ID=FBpp0072756; name=CG2034-PA; parent=FBgn0015359,FBtr0072877; dbxref=GB_protein:AAF47624.1,FlyBase:FBpp0072756,FlyBase_Annotation_IDs:CG2034-PA,REFSEQ:NP_647704,G	21.8	28.883	262	5.8	5	2222600
187	1123;1413;1528;1589;1799;1800;1988	FBpp0077251	>FBpp0077251 type=protein; loc=2L:complement(3510589..3511026,3511088..3512328,3512385..3512843,3512903..3513474,3513542..3514377,3514530..3514532); ID=FBpp0077251; name=CG33123-PA; parent=FBgn0053123,FBtr0077562; dbxref=FlyBase:FBpp0077251,FlyBase_Annotat	8.6	134.87	1182	3	7	2215900
473	312;620;692;1426	FBpp0288761	>FBpp0288761 type=protein; loc=2L:join(6664150..6664587,6664931..6665791,6668342..6668887,6668946..6669690,6669764..6670513,6674301..6674314); ID=FBpp0288761; name=cup-PB; parent=FBgn0000392,FBtr0290322; dbxref=FlyBase:FBpp0288761,FlyBase_Annotation_IDs:CG	5.6	125.67	1117	3	4	2215000
270	213;533;1024;1630;2176	FBpp0080825	>FBpp0080825 type=protein; loc=2L:complement(19447738..19448061,19448143..19451180,19451247..19451670,19451728..19452285); ID=FBpp0080825; name=Top2-PA; parent=FBgn0003732,FBtr0081287; dbxref=GB_protein:AAF53802.2,FlyBase:FBpp0080825,FlyBase_Annotation_IDs	4.4	164.39	1447	3	5	2183500
228	560;561;2024	FBpp0079182	>FBpp0079182 type=protein; loc=2L:complement(7885059..7885343); ID=FBpp0079182; name=CG18591-PA; parent=FBgn0031962,FBtr0079560; dbxref=FlyBase:FBpp0079182,FlyBase_Annotation_IDs:CG18591-PA,GB_protein:AAF52576.1,REFSEQ:NP_609162,GB_protein:AAF52576,FlyMine	27.7	11.096	94	7	3	2138600
255	327;421;1162;2016	FBpp0079812	>FBpp0079812 type=protein; loc=2L:complement(11128991..11130001,11130112..11130171); ID=FBpp0079812; name=RfC38-PA; parent=FBgn0028700,FBtr0080225; dbxref=GB_protein:AAF53076.2,FlyBase:FBpp0079812,FlyBase_Annotation_IDs:CG6258-PA,REFSEQ:NP_609494,GB_protei	14.9	40.815	356	5	4	2097300
378	1366;2043;2175	FBpp0085166;FBpp0085165	>FBpp0085166 type=protein; loc=3R:complement(27420646..27421323,27421770..27421880); ID=FBpp0085166; name=RpL6-PB; parent=FBgn0039857,FBtr0085805; dbxref=FlyBase:FBpp0085166,FlyBase_Annotation_IDs:CG11522-PB,GB_protein:AAF57167.1,REFSEQ:NP_651876,GB_protei	15.6	29.736	262	6	5	2095200
335	1141;1455;1461;2183	FBpp0083463;FBpp0083472;FBpp0083480;FBpp0083478;FBpp0083473;FBpp0083467;FBpp0112910;FBpp0083474;FBpp0083464;FBpp0083461;FBpp0083462;FBpp0083466;FBpp0083469;FBpp0083477;FBpp0112909;FBpp0083471;FBpp0083481;FBpp0083460;FBpp0083483;FBpp0083465;FBpp0083482;FBpp0112908;FBpp0083459;FBpp0083479;FBpp0083470;FBpp0083476;FBpp0083468;FBpp0083484;FBpp0083475	>FBpp0083463 type=protein; loc=3R:complement(17189002..17189606,17200782..17201634,17202324..17202463,17202541..17202754); ID=FBpp0083463; name=mod(mdg4)-PE; parent=FBgn0002781,FBtr0084064; dbxref=FlyBase:FBpp0083463,FlyBase_Annotation_IDs:CG32491-PE,GB_pr	9.6	64.966	603	4	5	2074700
119	284;1279;1399;1939;2013	FBpp0073965	>FBpp0073965 type=protein; loc=X:complement(15735875..15737024,15737088..15737417,15737476..15737822,15737886..15738014,15738073..15738114); ID=FBpp0073965; name=Aats-arg-PA; parent=FBgn0027093,FBtr0074178; dbxref=FlyBase:FBpp0073965,FlyBase_Annotation_IDs	9.9	75.576	665	4	5	2043600
166	110;2087;2109	FBpp0076145;FBpp0076144	>FBpp0076145 type=protein; loc=3L:complement(9677466..9677558,9677622..9677955,9678021..9678145,9679465..9679563,9681631..9681699,9682365..9682548,9687333..9687558,9688296..9688332); ID=FBpp0076145; name=CG6767-PB; parent=FBgn0036030,FBtr0076416; dbxref=GB	11.1	42.696	388	6	4	2028300
415	1770	FBpp0086773;FBpp0086774	>FBpp0086773 type=protein; loc=2R:complement(9707660..9708474,9708541..9708874,9708938..9709062,9711297..9711633); ID=FBpp0086773; name=fl(2)d-PA; parent=FBgn0000662,FBtr0087647; dbxref=FlyBase:FBpp0086773,FlyBase_Annotation_IDs:CG6315-PA,GB_protein:AAF583	2.6	59.268	536	4.5	2	2026300
312	266;1082;1915;1967	FBpp0082421;FBpp0082422;FBpp0082423;FBpp0085280;FBpp0091116;FBpp0091118;FBpp0091120;FBpp0091128;FBpp0091130;FBpp0091132;FBpp0091134;FBpp0091136;FBpp0091138;FBpp0091140;FBpp0091142;FBpp0091144;FBpp0091146;FBpp0091148;FBpp0091150;FBpp0091152;FBpp0091154;FBpp0091114;FBpp0091122;FBpp0091124;FBpp0091126	>FBpp0082421 type=protein; loc=3R:join(10451772..10451951,10452016..10452147); ID=FBpp0082421; name=His4r-PA; parent=FBgn0013981,FBtr0082962; dbxref=FlyBase:FBpp0082421,FlyBase_Annotation_IDs:CG3379-PA,GB_protein:AAF55080.1,REFSEQ:NP_731927,GB_protein:AAF5	40.8	11.381	103	7	5	2010500
174	700;973	FBpp0288542;FBpp0076276;FBpp0076277;FBpp0076278;FBpp0288543	>FBpp0288542 type=protein; loc=3L:complement(8985181..8986141,8986199..8988567); ID=FBpp0288542; name=smg-PD; parent=FBgn0016070,FBtr0290103; dbxref=FlyBase_Annotation_IDs:CG5263-PD,FlyBase:FBpp0288542,REFSEQ:NP_001137924,GB_protein:ACL83279,FlyMine:FBpp02	2.5	120.71	1109	3	4	1995000
190	254;300;1993;2102	FBpp0077351	>FBpp0077351 type=protein; loc=2L:complement(3035645..3037150); ID=FBpp0077351; name=CG17259-PA; parent=FBgn0031497,FBtr0077667; dbxref=FlyBase:FBpp0077351,FlyBase_Annotation_IDs:CG17259-PA,GB_protein:AAF51155.1,REFSEQ:NP_608743,GB_protein:AAF51155,FlyMine	10.8	56.455	501	5	6	1957000
249	887;2010;2049	FBpp0079648	>FBpp0079648 type=protein; loc=2L:complement(10325099..10327218,10327277..10327454,10327687..10327775,10327827..10327878); ID=FBpp0079648; name=RnrL-PA; parent=FBgn0011703,FBtr0080059; dbxref=GB_protein:AAF52913.2,FlyBase:FBpp0079648,FlyBase_Annotation_IDs	5	91.977	812	4	3	1879400
315	1598;1869	FBpp0082511;FBpp0291059	>FBpp0082511 type=protein; loc=3R:join(11051615..11051636,11051688..11052248,11052359..11053068); ID=FBpp0082511; name=Caf1-PA; parent=FBgn0015610,FBtr0083052; dbxref=FlyBase:FBpp0082511,FlyBase_Annotation_IDs:CG4236-PA,GB_protein:AAF55146.1,REFSEQ:NP_5243	6.5	48.634	430	5	2	1857700
373	183;245;654;1840	FBpp0084965	>FBpp0084965 type=protein; loc=3R:complement(25861150..25862523); ID=FBpp0084965; name=CG7928-PA; parent=FBgn0039740,FBtr0085600; dbxref=FlyBase:FBpp0084965,FlyBase_Annotation_IDs:CG7928-PA,GB_protein:AAF56994.1,REFSEQ:NP_651765,GB_protein:AAF56994,FlyMine	16.2	53.091	457	4	4	1856900
44	986;1333;1774;1775;2051	FBpp0070877;FBpp0070878	>FBpp0070877 type=protein; loc=X:complement(6425159..6425464,6425868..6426238,6426331..6426454,6426523..6426537); ID=FBpp0070877; name=RpL7A-PA; parent=FBgn0014026,FBtr0070915; dbxref=FlyBase:FBpp0070877,FlyBase_Annotation_IDs:CG3314-PA,GB_protein:AAN09170	17.3	30.731	271	6	5	1829800
60	270;1357;2030	FBpp0071423;FBpp0071424;FBpp0071425	>FBpp0071423 type=protein; loc=X:join(10639853..10640016,10640109..10640259,10640454..10641105,10641519..10642059,10642131..10642236); ID=FBpp0071423; name=ras-PC; parent=FBgn0003204,FBtr0071494; dbxref=FlyBase:FBpp0071423,FlyBase_Annotation_IDs:CG1799-PC,	8.9	57.829	537	5	3	1821900
305	1061;1092;1824;1959	FBpp0082240	>FBpp0082240 type=protein; loc=3R:complement(9187815..9188570); ID=FBpp0082240; name=poly-PA; parent=FBgn0086371,FBtr0082772; dbxref=FlyBase:FBpp0082240,FlyBase_Annotation_IDs:CG9829-PA,GB_protein:AAF54931.1,REFSEQ:NP_524343,GB_protein:AAF54931,FlyMine:FBp	23.9	27.941	251	6	5	1774000
288	551;576;1134	FBpp0081601	>FBpp0081601 type=protein; loc=3R:complement(5331866..5331921,5331980..5333108,5334013..5334151,5335158..5335732); ID=FBpp0081601; name=rump-PA; parent=FBgn0260010,FBtr0082123; dbxref=FlyBase:FBpp0081601,FlyBase_Annotation_IDs:CG9373-PA,GB_protein:AAF54387	8.5	66.73	632	4.25	4	1769300
419	422;479;1054;1700;1841	FBpp0086954;FBpp0086955;FBpp0086956	>FBpp0086954 type=protein; loc=2R:join(8524448..8524495,8524559..8524776,8524844..8525098,8525160..8527275,8527335..8527495,8527557..8527842); ID=FBpp0086954; name=Iswi-PA; parent=FBgn0011604,FBtr0087841; dbxref=FlyBase:FBpp0086954,FlyBase_Annotation_IDs:C	5.6	118.87	1027	3	5	1730100
206	177;1083;1962;1963	FBpp0078354	>FBpp0078354 type=protein; loc=3R:join(1450222..1450242,1450612..1450852,1451236..1451591); ID=FBpp0078354; name=RpL13A-PB; parent=FBgn0037351,FBtr0078705; dbxref=FlyBase:FBpp0078354,FlyBase_Annotation_IDs:CG1475-PB,GB_protein:AAF51987.1,REFSEQ:NP_649560,G	18.5	23.647	205	6	4	1681000
118	956;2055;2104	FBpp0073922;FBpp0073923;FBpp0087977;FBpp0099914	>FBpp0073922 type=protein; loc=X:15762369..15763367; ID=FBpp0073922; name=Gapdh2-PA; parent=FBgn0001092,FBtr0074112; dbxref=FlyBase:FBpp0073922,FlyBase_Annotation_IDs:CG8893-PA,GB_protein:AAF48531.1,REFSEQ:NP_542445,GB_protein:AAF48531,FlyMine:FBpp0073922,	13.6	35.369	332	6	4	1668900
332	535	FBpp0083376;FBpp0083377	>FBpp0083376 type=protein; loc=3R:join(16676588..16676665,16676753..16677073); ID=FBpp0083376; name=RpS30-PA; parent=FBgn0038834,FBtr0083969; dbxref=FlyBase:FBpp0083376,FlyBase_Annotation_IDs:CG15697-PA,GB_protein:AAF55815.1,REFSEQ:NP_650922,GB_protein:AAF	7.6	14.585	132	7	1	1645800
484	139	REV__FBpp0070194	>FBpp0070194 type=protein; loc=X:join(1085726..1085746,1088231..1088628,1088697..1089987); ID=FBpp0070194; name=CG11380-PA; parent=FBgn0040359,FBtr0070201; dbxref=FlyBase:FBpp0070194,FlyBase_Annotation_IDs:CG11380-PA,GB_protein:AAF45591.2,REFSEQ:NP_569891,	1.9	64.019	569	5	1	1587900
369	1466;1905;1923	FBpp0084900	>FBpp0084900 type=protein; loc=3R:complement(25630128..25631369,25631429..25632066,25632126..25632348); ID=FBpp0084900; name=ncd-PA; parent=FBgn0002924,FBtr0085534; dbxref=FlyBase:FBpp0084900,FlyBase_Annotation_IDs:CG7831-PA,GB_protein:AAF56942.1,REFSEQ:NP	6.6	77.473	700	4	3	1582000
277	930;1237	FBpp0081154;FBpp0081155	>FBpp0081154 type=protein; loc=3R:complement(2909104..2909308,2909412..2909613,2909670..2909846,2909905..2910040,2910097..2910203,2910265..2910489,2910647..2911079,2911136..2911234,2911604..2911702); ID=FBpp0081154; name=CG1091-PB; parent=FBgn0037470,FBtr0	4.8	63.944	560	4	2	1563100
460	662;1142;1943	FBpp0100139;FBpp0086899;FBpp0086900	>FBpp0100139 type=protein; loc=2R:join(8805789..8808364,8808490..8810315,8810384..8810562); ID=FBpp0100139; name=NAT1-PC; parent=FBgn0010488,FBtr0100672; dbxref=FlyBase_Annotation_IDs:CG3845-PC,FlyBase:FBpp0100139,GB_protein:ABC66062.1,REFSEQ:NP_001033943,	2.2	166.89	1526	3.4	5	1558900
70	900;1031;1537	FBpp0071975;FBpp0071976;FBpp0071978;FBpp0071979;FBpp0071977	>FBpp0071975 type=protein; loc=2R:join(19452553..19452573,19484415..19484520,19484583..19484843,19484907..19485153,19485216..19486050); ID=FBpp0071975; name=apt-PB; parent=FBgn0015903,FBtr0072066; dbxref=FlyBase:FBpp0071975,FlyBase_Annotation_IDs:CG5393-PB	7	55.093	489	4.4	5	1553900
122	438;1175;1605	FBpp0074012;FBpp0074011;FBpp0100043;FBpp0291579	>FBpp0074012 type=protein; loc=X:join(16255731..16256087,16257391..16258663,16259238..16259546,16259620..16259675,16265347..16265580); ID=FBpp0074012; name=nonA-PB; parent=FBgn0004227,FBtr0074233; dbxref=FlyBase_Annotation_IDs:CG4211-PB,FlyBase:FBpp0074012	5.4	81.986	742	4	3	1553300
366	653;2119	FBpp0084761;FBpp0084762;FBpp0291632	>FBpp0084761 type=protein; loc=3R:join(25046019..25046030,25046152..25046301,25046365..25047498); ID=FBpp0084761; name=Ef1gamma-PB; parent=FBgn0029176,FBtr0085392; dbxref=FlyBase:FBpp0084761,FlyBase_Annotation_IDs:CG11901-PB,GB_protein:AAN14165.1,REFSEQ:NP	4.6	48.967	431	5	2	1548900
385	815;1753;1995	FBpp0085564	>FBpp0085564 type=protein; loc=2R:complement(16521696..16521873,16521936..16522193,16522252..16522402,16522462..16522627,16522685..16523577,16525848..16526001,16526064..16526226,16526284..16526596,16526655..16528086); ID=FBpp0085564; name=rig-PB; parent=FB	2.3	137.83	1235	3.25	4	1540600
403	31;367	FBpp0086190	>FBpp0086190 type=protein; loc=2R:join(12755700..12755896,12755996..12756584); ID=FBpp0086190; name=Ef1beta-PA; parent=FBgn0028737,FBtr0087041; dbxref=GB_protein:AAF57941.1,FlyBase:FBpp0086190,FlyBase_Annotation_IDs:CG6341-PA,GB_protein:AAF57941.2,REFSEQ:N	11.5	28.608	261	6	2	1539000
35	498;501;530;1639	FBpp0070589;FBpp0089170;FBpp0089169;FBpp0089171	>FBpp0070589 type=protein; loc=X:join(3843683..3843746,3845448..3845600,3845669..3845778,3845862..3846074,3846141..3846254,3846800..3846955); ID=FBpp0070589; name=Vap-33-1-PB; parent=FBgn0029687,FBtr0070616; dbxref=FlyBase:FBpp0070589,FlyBase_Annotation_ID	26.8	29.477	269	6	4	1536600
247	2047	FBpp0079635	>FBpp0079635 type=protein; loc=2L:complement(10425528..10426124,10426494..10426496); ID=FBpp0079635; name=SmB-PA; parent=FBgn0010083,FBtr0080045; dbxref=GB_protein:AAF52947.1,FlyBase:FBpp0079635,FlyBase_Annotation_IDs:CG5352-PA,REFSEQ:NP_476921,GB_protein:	7	21.021	199	6.5	2	1515300
427	698;1471;2126	FBpp0087321	>FBpp0087321 type=protein; loc=2R:6709318..6709710; ID=FBpp0087321; name=RpS15Ab-PA; parent=FBgn0033555,FBtr0088226; dbxref=FlyBase:FBpp0087321,FlyBase_Annotation_IDs:CG12324-PA,GB_protein:AAM68752.1,REFSEQ:NP_610616,GB_protein:AAM68752,FlyMine:FBpp0087321	10.8	14.741	130	7	1	1507600
476	483;1582;2066	FBpp0289357;FBpp0289358;FBpp0289359;FBpp0289360;FBpp0289361	>FBpp0289357 type=protein; loc=2R:complement(3370899..3371069,3371152..3371304,3371367..3373320,3373390..3373610); ID=FBpp0289357; name=wech-PA; parent=FBgn0259745,FBtr0300080; dbxref=FlyBase:FBpp0289357,FlyBase_Annotation_IDs:CG42396-PA,REFSEQ:NP_524772,G	4.3	90.572	832	4	3	1496600
167	824;1284	FBpp0076152;FBpp0076154;FBpp0076153	>FBpp0076152 type=protein; loc=3L:complement(9503081..9503258,9503565..9503751,9504156..9504378); ID=FBpp0076152; name=RpS9-PA; parent=FBgn0010408,FBtr0076423; dbxref=FlyBase:FBpp0076152,FlyBase_Annotation_IDs:CG3395-PA,GB_protein:AAF50249.1,REFSEQ:NP_5240	9.7	22.623	195	6	2	1467400
87	590;612;923;947;1500;1806	FBpp0072421;FBpp0290562;FBpp0072422;FBpp0089425;FBpp0290563	>FBpp0072421 type=protein; loc=3L:complement(234299..234504,234568..234652,234982..235345,235410..235514,235579..236074,236139..236427,239055..239185,239243..240667,240734..241057,241118..241501,241564..245475,245928..246216); ID=FBpp0072421; name=E(bx)-PA	3.8	300.68	2669	2.14	7	1432700
322	102;1671	FBpp0082728	>FBpp0082728 type=protein; loc=3R:complement(12087556..12087648,12087713..12087911,12087984..12088808,12088869..12089343,12089452..12089674); ID=FBpp0082728; name=bor-PA; parent=FBgn0040237,FBtr0083276; dbxref=FlyBase:FBpp0082728,FlyBase_Annotation_IDs:CG6	5	68.36	604	4	2	1427600
78	92;506;752;867;995;1195;1306;1406	FBpp0072177	>FBpp0072177 type=protein; loc=2R:join(20193605..20193661,20198245..20198353,20198416..20198660,20198717..20199670); ID=FBpp0072177; name=betaTub60D-PA; parent=FBgn0003888,FBtr0072270; dbxref=FlyBase:FBpp0072177,FlyBase_Annotation_IDs:CG3401-PA,GB_protein:	3.7	50.849	454	5	1	1412600
296	135;1416	FBpp0081834	>FBpp0081834 type=protein; loc=3R:join(7070164..7070238,7070509..7070612,7070667..7070768,7070843..7071382,7071461..7071605,7071810..7072115,7072180..7072314); ID=FBpp0081834; name=CG5214-PA; parent=FBgn0037891,FBtr0082358; dbxref=FlyBase:FBpp0081834,FlyBa	9.4	49.924	468	5	3	1408400
109	283;492	FBpp0073672	>FBpp0073672 type=protein; loc=X:complement(13631135..13631839,13635689..13636010,13636082..13636274,13636349..13637767,13638317..13638431); ID=FBpp0073672; name=l(1)dd4-PA; parent=FBgn0001612,FBtr0073841; dbxref=FlyBase:FBpp0073672,FlyBase_Annotation_IDs:	2.8	103.71	917	4	2	1339000
485	1511	REV__FBpp0072228	>FBpp0072228 type=protein; loc=2R:join(20518709..20518887,20518948..20519482,20519541..20520395); ID=FBpp0072228; name=Cyp9c1-PA; parent=FBgn0015040,FBtr0072321; dbxref=FlyBase:FBpp0072228,FlyBase_Annotation_IDs:CG3616-PA,GB_protein:AAF47247.1,REFSEQ:NP_52	2.3	60.537	522	5	1	1331600
284	682;1005;1712	FBpp0081401	>FBpp0081401 type=protein; loc=3R:join(4627400..4627402,4627581..4627841,4627908..4628727,4628801..4629124,4631515..4631741); ID=FBpp0081401; name=Tcp-1eta-PA; parent=FBgn0037632,FBtr0081918; dbxref=FlyBase:FBpp0081401,FlyBase_Annotation_IDs:CG8351-PA,GB_p	9.6	59.386	544	5	4	1329200
101	137	FBpp0073356;FBpp0073357;FBpp0290242;FBpp0290243	>FBpp0073356 type=protein; loc=X:join(11387899..11388032,11444510..11444722,11444795..11444970,11445062..11445380,11445805..11446973,11447061..11447404); ID=FBpp0073356; name=CG32666-PB; parent=FBgn0052666,FBtr0073507; dbxref=FlyBase:FBpp0073356,FlyBase_An	1.3	85.683	784	3	1	1325200
114	1721;2205	FBpp0073872;FBpp0073873	>FBpp0073872 type=protein; loc=X:complement(15600966..15601097,15601162..15601698,15601766..15602271,15602347..15603007); ID=FBpp0073872; name=CG9281-PB; parent=FBgn0030672,FBtr0074056; dbxref=FlyBase:FBpp0073872,FlyBase_Annotation_IDs:CG9281-PB,GB_protein	3.4	69.501	611	4	2	1317200
381	51;951	FBpp0085249;FBpp0091055;FBpp0091060;FBpp0091063;FBpp0091066;FBpp0091069;FBpp0091072;FBpp0091075;FBpp0091078;FBpp0091081;FBpp0091084;FBpp0091087;FBpp0091090;FBpp0091093;FBpp0091096;FBpp0091099;FBpp0091102;FBpp0091105;FBpp0091108;FBpp0091111;FBpp0084434	>FBpp0085249 type=protein; loc=2L:21423789..21424163; ID=FBpp0085249; name=His2A:CG31618-PA; parent=FBgn0051618,FBtr0085893; dbxref=FlyBase:FBpp0085249,FlyBase_Annotation_IDs:CG31618-PA,GB_protein:AAN11125.1,REFSEQ:NP_724343,GB_protein:AAN11125; MD5=3612d7	25.8	13.363	124	7	3	1297300
422	485	FBpp0087094	>FBpp0087094 type=protein; loc=2R:join(8056382..8056700,8057230..8057366); ID=FBpp0087094; name=SmD3-PA; parent=FBgn0023167,FBtr0087986; dbxref=FlyBase:FBpp0087094,FlyBase_Annotation_IDs:CG8427-PA,GB_protein:AAF58566.1,REFSEQ:NP_725106,GB_protein:AAF58566,	6	15.582	151	7	1	1292000
387	722;2138	FBpp0290718;FBpp0085652;FBpp0085649;FBpp0085648;FBpp0085651;FBpp0099805;FBpp0290721;FBpp0290719;FBpp0085650;FBpp0085653;FBpp0085654;FBpp0085655;FBpp0085656;FBpp0085646;FBpp0085647;FBpp0099804;FBpp0099806;FBpp0290720	>FBpp0290718 type=protein; loc=2R:join(15356476..15357843,15358102..15358317,15358377..15358597,15358714..15358995,15359057..15359250,15360324..15360436,15360501..15360684,15360945..15361059,15361118..15361245,15361310..15361472,15366257..15366370,15370457	2.5	124.62	1141	4	2	1286000
62	205;795;1386;1821	FBpp0071587	>FBpp0071587 type=protein; loc=2R:join(17572881..17572951,17573018..17573615); ID=FBpp0071587; name=CG10306-PA; parent=FBgn0034654,FBtr0071670; dbxref=FlyBase:FBpp0071587,FlyBase_Annotation_IDs:CG10306-PA,GB_protein:AAF46753.1,REFSEQ:NP_611604,GB_protein:A	24.8	25.665	222	6	4	1282100
489	837	REV__FBpp0081360	>FBpp0081360 type=protein; loc=3R:join(4350143..4350295,4350483..4351259,4351333..4351770); ID=FBpp0081360; name=CG31259-PA; parent=FBgn0051259,FBtr0081871; dbxref=FlyBase:FBpp0081360,FlyBase_Annotation_IDs:CG31259-PA,GB_protein:AAF54247.2,REFSEQ:NP_731251	3.1	50.522	455	2	1	1274600
310	833;1921	FBpp0082320;FBpp0082319;FBpp0082321	>FBpp0082320 type=protein; loc=3R:complement(9462177..9462247,9462693..9462800,9468021..9468149,9468234..9468477,9468551..9468825,9468891..9468931,9471475..9471641); ID=FBpp0082320; name=sqd-PB; parent=FBgn0086897,FBtr0082855; dbxref=FlyBase:FBpp0082320,Fl	9.9	36.184	344	5	2	1272600
56	326	FBpp0071295	>FBpp0071295 type=protein; loc=X:9448743..9448940; ID=FBpp0071295; name=RpS28b-PA; parent=FBgn0030136,FBtr0071360; dbxref=FlyBase:FBpp0071295,FlyBase_Annotation_IDs:CG2998-PA,GB_protein:AAF46503.2,REFSEQ:NP_572568,GB_protein:AAF46503,FlyMine:FBpp0071295,mo	18.5	7.4766	65	7	1	1268200
274	582;761;1286	FBpp0080967	>FBpp0080967 type=protein; loc=2L:complement(20925096..20925174,20925264..20925850,20925914..20925975,20926034..20926046); ID=FBpp0080967; name=RPA2-PA; parent=FBgn0032906,FBtr0081438; dbxref=FlyBase:FBpp0080967,FlyBase_Annotation_IDs:CG9273-PA,GB_protein:	28.9	26.41	246	6	3	1256300
155	466;1060;2130	FBpp0075461;FBpp0075462	>FBpp0075461 type=protein; loc=3L:join(14531132..14531521,14531829..14532169,14532653..14532992); ID=FBpp0075461; name=Mpcp-PA; parent=FBgn0026409,FBtr0075718; dbxref=FlyBase:FBpp0075461,FlyBase_Annotation_IDs:CG4994-PA,GB_protein:AAF49735.1,REFSEQ:NP_5240	9.6	38.85	356	6	3	1248900
112	2108	FBpp0111896;FBpp0073810	>FBpp0111896 type=protein; loc=X:join(14987286..14987408,14987589..14988025,14988127..14988646,14988700..14989061,14989120..14989246,14991489..14991583,14991661..14992798,14992867..14993070,14993846..14994215,14994276..14994661,14994723..14995205,14995633.	0.5	230.26	2124	2.33	3	1248100
61	1756;1894;2187	FBpp0071448;FBpp0078131;FBpp0082253;FBpp0082254;FBpp0290168;FBpp0082597	>FBpp0071448 type=protein; loc=2R:join(16831622..16831661,16832349..16833439); ID=FBpp0071448; name=Act57B-PA; parent=FBgn0000044,FBtr0071519; dbxref=FlyBase_Annotation_IDs:CG10067-PA,GB_protein:AAF46640.1,FlyBase:FBpp0071448,REFSEQ:NP_523800,GB_protein:AA	4.3	41.834	376	5	1	1246100
85	672;1359	FBpp0072404	>FBpp0072404 type=protein; loc=3L:join(264852..265049,265112..265444); ID=FBpp0072404; name=mRpL17-PA; parent=FBgn0035122,FBtr0072503; dbxref=FlyBase:FBpp0072404,FlyBase_Annotation_IDs:CG13880-PA,GB_protein:AAF47367.2,REFSEQ:NP_523870,GB_protein:AAF47367,F	13.6	20.865	176	7	2	1243700
212	349;1666;1678;1949	FBpp0099511;FBpp0078478	>FBpp0099511 type=protein; loc=3R:join(732436..732444,732511..733841,733904..734812,734871..735648); ID=FBpp0099511; name=Gnf1-PB; parent=FBgn0004913,FBtr0100159; dbxref=FlyBase_Annotation_IDs:CG1119-PB,FlyBase:FBpp0099511,GB_protein:AAX52937.1,REFSEQ:NP_0	5.3	111.35	1008	3.2	5	1230900
302	913;2054	FBpp0082066	>FBpp0082066 type=protein; loc=3R:complement(8253610..8254506,8254568..8254696,8254759..8254923); ID=FBpp0082066; name=CG5641-PA; parent=FBgn0038046,FBtr0082594; dbxref=FlyBase:FBpp0082066,FlyBase_Annotation_IDs:CG5641-PA,GB_protein:AAF54812.1,REFSEQ:NP_65	7.3	43.657	396	5	2	1214100
41	1478	FBpp0070766;FBpp0070767	>FBpp0070766 type=protein; loc=X:join(5566553..5566555,5567031..5567167,5567250..5567481); ID=FBpp0070766; name=RpL35-PB; parent=FBgn0029785,FBtr0070800; dbxref=FlyBase:FBpp0070766,FlyBase_Annotation_IDs:CG4111-PB,GB_protein:AAN09148.1,REFSEQ:NP_572243,GB_	10.6	14.449	123	7	2	1203500
372	347;497;638	FBpp0084959;FBpp0084958;FBpp0084960;FBpp0113047;FBpp0113048	>FBpp0084959 type=protein; loc=3R:complement(25871035..25871346,25871409..25871508,25871612..25871643); ID=FBpp0084959; name=RpL32-PC; parent=FBgn0002626,FBtr0085593; dbxref=FlyBase:FBpp0084959,FlyBase_Annotation_IDs:CG7939-PC,GB_protein:AAN14210.1,REFSEQ:	18.4	17.43	147	7	3	1201600
430	725;1200;1693	FBpp0087398	>FBpp0087398 type=protein; loc=2R:complement(6366599..6366930,6366987..6367102,6367165..6367261,6367328..6367415,6367469..6367543); ID=FBpp0087398; name=trsn-PA; parent=FBgn0033528,FBtr0088306; dbxref=FlyBase:FBpp0087398,FlyBase_Annotation_IDs:CG11761-PA,G	16.2	27.026	235	6	4	1181000
181	532;557;1267	FBpp0076649	>FBpp0076649 type=protein; loc=3L:complement(6943430..6944302,6944367..6944545,6946873..6948269,6948481..6948488); ID=FBpp0076649; name=CG10077-PA; parent=FBgn0035720,FBtr0076940; dbxref=FlyBase:FBpp0076649,FlyBase_Annotation_IDs:CG10077-PA,GB_protein:AAF5	2.1	88.209	818	4	1	1178700
137	1431	FBpp0074608;FBpp0099722	>FBpp0074608 type=protein; loc=3L:join(20303410..20303508,20304149..20304373,20304435..20305217,20305283..20305711,20305779..20305973); ID=FBpp0074608; name=polo-PA; parent=FBgn0003124,FBtr0074839; dbxref=FlyBase_Annotation_IDs:CG12306-PA,FlyBase:FBpp00746	2.3	66.973	576	5	1	1170200
227	1748	FBpp0079157	>FBpp0079157 type=protein; loc=2L:join(8029608..8029733,8029816..8029962); ID=FBpp0079157; name=baf-PA; parent=FBgn0031977,FBtr0079535; dbxref=FlyBase:FBpp0079157,FlyBase_Annotation_IDs:CG7380-PA,GB_protein:AAF52592.1,REFSEQ:NP_609176,GB_protein:AAF52592,F	16.7	10.116	90	7	1	1165400
246	79;889	FBpp0079609	>FBpp0079609 type=protein; loc=2L:join(10419265..10419302,10419359..10419423,10419480..10419930,10419991..10420205,10420268..10420345,10420401..10420552); ID=FBpp0079609; name=RfC3-PA; parent=FBgn0032244,FBtr0080019; dbxref=FlyBase:FBpp0079609,FlyBase_Anno	8.4	37.407	332	6	3	1135500
490	1718	REV__FBpp0086753	>FBpp0086753 type=protein; loc=2R:9555360..9558824; ID=FBpp0086753; name=CG18368-PA; parent=FBgn0033864,FBtr0087627; dbxref=FlyBase:FBpp0086753,FlyBase_Annotation_IDs:CG18368-PA,GB_protein:AAF58343.1,REFSEQ:NP_610896,GB_protein:AAF58343,FlyMine:FBpp0086753	1	134.41	1154	3	1	1127800
479	11;128;167;541;1940	FBpp0290694;FBpp0290695	>FBpp0290694 type=protein; loc=3R:join(11877867..11878555,11878611..11878681,11878746..11879065,11879125..11881658,11881718..11881955,11882014..11882513,11883274..11883687,11883751..11883940,11884013..11884266,11884326..11884656,11884724..11884897,11884965	3.1	226.84	2050	2	5	1124600
263	253	FBpp0080639;FBpp0080640;FBpp0080641	>FBpp0080639 type=protein; loc=2L:complement(18442718..18443062); ID=FBpp0080639; name=RpS26-PA; parent=FBgn0004413,FBtr0081089; dbxref=FlyBase:FBpp0080639,FlyBase_Annotation_IDs:CG10305-PA,GB_protein:AAN11004.1,REFSEQ:NP_724109,GB_protein:AAN11004,FlyMine	13.2	13.266	114	7	1	1116000
144	896;2194	FBpp0074970	>FBpp0074970 type=protein; loc=3L:complement(17520059..17520380,17520436..17520520,17520583..17520743,17520806..17521720,17522009..17522568); ID=FBpp0074970; name=Edc3-PB; parent=FBgn0036735,FBtr0075208; dbxref=FlyBase:FBpp0074970,FlyBase_Annotation_IDs:CG	4.6	73.414	680	4	2	1113200
439	1324;1777;2162	FBpp0087933;FBpp0087934	>FBpp0087933 type=protein; loc=2R:join(3850348..3850898,3850957..3852787); ID=FBpp0087933; name=nito-PA; parent=FBgn0027548,FBtr0088857; dbxref=GB_protein:AAM68878.1,FlyBase:FBpp0087933,FlyBase_Annotation_IDs:CG2910-PA,REFSEQ:NP_724633,GB_protein:AAM68878,	5.2	89.052	793	4	3	1108900
309	574;817	FBpp0082316;FBpp0289817;FBpp0082317;FBpp0084669;FBpp0084670;FBpp0084667;FBpp0084671;FBpp0084672;FBpp0084668	>FBpp0082316 type=protein; loc=3R:complement(9484189..9484286,9484359..9485370,9486062..9486109); ID=FBpp0082316; name=Hrb87F-PA; parent=FBgn0004237,FBtr0082851; dbxref=FlyBase:FBpp0082316,FlyBase_Annotation_IDs:CG12749-PA,GB_protein:AAF54967.1,REFSEQ:NP_4	6.2	39.499	385	5	2	1094200
226	511	FBpp0079148	>FBpp0079148 type=protein; loc=2L:join(7828052..7828153,7830462..7831025,7831469..7831659,7831734..7831806); ID=FBpp0079148; name=mts-PA; parent=FBgn0004177,FBtr0079525; dbxref=FlyBase:FBpp0079148,FlyBase_Annotation_IDs:CG7109-PA,GB_protein:AAF52567.2,REFS	3.6	35.469	309	5.5	2	1091500
129	1320;2004;2096	FBpp0074285	>FBpp0074285 type=protein; loc=X:join(17985415..17985423,17985985..17986743); ID=FBpp0074285; name=scu-PA; parent=FBgn0021765,FBtr0074511; dbxref=FlyBase:FBpp0074285,FlyBase_Annotation_IDs:CG7113-PA,GB_protein:AAF48797.1,REFSEQ:NP_523396,GB_protein:AAF4879	16.1	26.905	255	6	3	1057800
321	630;1174;1549	FBpp0082724	>FBpp0082724 type=protein; loc=3R:complement(12166376..12166484,12166544..12166668,12166951..12167320,12167450..12167613); ID=FBpp0082724; name=SF2-PA; parent=FBgn0040284,FBtr0083272; dbxref=FlyBase:FBpp0082724,FlyBase_Annotation_IDs:CG6987-PA,GB_protein:A	9.8	28.35	255	6	4	1041500
290	278;1607	FBpp0081664;FBpp0081665;FBpp0081666;FBpp0081667;FBpp0081668;FBpp0081669;FBpp0081670;FBpp0081671	>FBpp0081664 type=protein; loc=3R:complement(5953869..5954237,5954352..5955155,5955217..5955368,5960541..5960715); ID=FBpp0081664; name=tws-PA; parent=FBgn0004889,FBtr0082186; dbxref=FlyBase:FBpp0081664,FlyBase_Annotation_IDs:CG6235-PA,GB_protein:AAF54498.	5.6	56.966	499	5	2	1041400
222	619;897	FBpp0078806;FBpp0078807;FBpp0078808;FBpp0078809	>FBpp0078806 type=protein; loc=2L:join(5981834..5981835,5983010..5983236,5984011..5984624,5984719..5984942,5985026..5985170); ID=FBpp0078806; name=eIF-4a-PA; parent=FBgn0001942,FBtr0079175; dbxref=FlyBase:FBpp0078806,FlyBase_Annotation_IDs:CG9075-PA,GB_pro	7.7	45.878	403	5	2	1008200
105	932;1411	FBpp0073558	>FBpp0073558 type=protein; loc=X:join(13053916..13055066,13055123..13055492); ID=FBpp0073558; name=CG12096-PA; parent=FBgn0030457,FBtr0073727; dbxref=GB_protein:AAF48236.2,FlyBase:FBpp0073558,FlyBase_Annotation_IDs:CG12096-PA,GB_protein:AAF48236.3,REFSEQ:N	4.7	56.667	506	5	2	1005900
94	869;2157	FBpp0073173	>FBpp0073173 type=protein; loc=3L:join(4626940..4626982,4627420..4627532,4627611..4628856,4628952..4629115); ID=FBpp0073173; name=Rpd3-PA; parent=FBgn0015805,FBtr0073317; dbxref=GB_protein:AAF47924.1,FlyBase:FBpp0073173,FlyBase_Annotation_IDs:CG7471-PA,REF	6	58.33	521	4.33	3	1004100
478	188;862;1232;1913	FBpp0290398;FBpp0290396;FBpp0290397;FBpp0290399	>FBpp0290398 type=protein; loc=3R:complement(24146304..24147001,24147095..24149208,24149371..24150371,24150532..24150599,24151211..24151541,24159431..24160240); ID=FBpp0290398; name=larp-PD; parent=FBgn0260724,FBtr0301180; dbxref=FlyBase:FBpp0290398,FlyBas	4.5	178.14	1673	2.2	5	953320
491	519	REV__FBpp0290646;REV__FBpp0290645	>FBpp0290646 type=protein; loc=2R:complement(7783630..7784037,7784101..7784319,7784614..7785982,7786052..7786143,7786424..7786567,7789863..7790055,7790124..7790345,7790670..7790916,7791086..7791278); ID=FBpp0290646; name=MCPH1-PD; parent=FBgn0260959,FBtr03	1.1	115.11	1028	2.5	2	879250
349	1164;1388	FBpp0083898;FBpp0083899	>FBpp0083898 type=protein; loc=3R:complement(19778012..19779100,19779168..19781027,19781428..19782490,19782548..19782719,19782868..19783785,19783965..19784007); ID=FBpp0083898; name=Aats-glupro-PA; parent=FBgn0005674,FBtr0084511; dbxref=FlyBase:FBpp0083898	1.6	189.41	1714	2.67	3	877100
113	114;366;948	FBpp0073859;FBpp0073860	>FBpp0073859 type=protein; loc=X:join(15381275..15381508,15381574..15381666,15397616..15400494,15401195..15401358,15401423..15401626,15403751..15404026,15404088..15404434); ID=FBpp0073859; name=Gmap-PA; parent=FBgn0027287,FBtr0074042; dbxref=FlyBase:FBpp00	3.7	158.48	1398	3	3	869810
412	1371;1625;1759	FBpp0086719;FBpp0086717;FBpp0086718	>FBpp0086719 type=protein; loc=2R:join(9848699..9848770,9849725..9849841,9854260..9854474,9854535..9855246); ID=FBpp0086719; name=Cp1-PC; parent=FBgn0013770,FBtr0087593; dbxref=GB_protein:AAM68565.1,FlyBase:FBpp0086719,FlyBase_Annotation_IDs:CG6692-PC,REFS	13.5	41.6	371	6	3	867960
451	1135;1603	FBpp0088565	>FBpp0088565 type=protein; loc=3R:join(19505913..19506111,19506234..19506869,19506939..19507231,19507308..19507862); ID=FBpp0088565; name=eIF-3p66-PB; parent=FBgn0040227,FBtr0089622; dbxref=FlyBase:FBpp0088565,FlyBase_Annotation_IDs:CG10161-PB,GB_protein:A	6.6	63.797	560	5	2	867850
371	163;391	FBpp0084918	>FBpp0084918 type=protein; loc=3R:join(25830756..25830777,25831010..25831143,25835400..25835702); ID=FBpp0084918; name=Nlp-PA; parent=FBgn0016685,FBtr0085552; dbxref=FlyBase:FBpp0084918,FlyBase_Annotation_IDs:CG7917-PA,GB_protein:AAF56988.1,REFSEQ:NP_52455	16.4	16.996	152	6	2	850280
260	1239;1977;1996	FBpp0080401	>FBpp0080401 type=protein; loc=2L:complement(16328130..16328349,16328412..16329082); ID=FBpp0080401; name=mRpL4-PA; parent=FBgn0001995,FBtr0080843; dbxref=GB_protein:AAF53526.1,FlyBase:FBpp0080401,FlyBase_Annotation_IDs:CG5818-PA,REFSEQ:NP_524939,GB_protei	9.5	32.83	296	6	3	832300
121	166;1017;1269	FBpp0073989	>FBpp0073989 type=protein; loc=X:join(16170451..16170552,16170630..16170859,16170925..16171342); ID=FBpp0073989; name=Pros28.1-PA; parent=FBgn0004066,FBtr0074210; dbxref=FlyBase:FBpp0073989,FlyBase_Annotation_IDs:CG3422-PA,GB_protein:AAF48573.1,REFSEQ:NP_5	19.3	27.973	249	6	3	819700
157	76;1102;1375;2065;2193	FBpp0075586	>FBpp0075586 type=protein; loc=3L:join(13435819..13436088,13436400..13436556,13436789..13437186,13437313..13437405,13437468..13438998,13439112..13439380,13439442..13439983,13440374..13441484,13441543..13442145); ID=FBpp0075586; name=CG10732-PA; parent=FBgn	5.1	183.99	1657	2.17	6	810710
84	573	FBpp0072382;FBpp0072383	>FBpp0072382 type=protein; loc=3L:join(200472..201060,201171..201368,201441..201758,201817..202031); ID=FBpp0072382; name=mri-PB; parent=FBgn0035107,FBtr0072480; dbxref=FlyBase:FBpp0072382,FlyBase_Annotation_IDs:CG1216-PB,GB_protein:AAF47344.1,REFSEQ:NP_61	3.4	48.206	439	5	1	809110
342	1036;1509	FBpp0083645;FBpp0083646;FBpp0291080	>FBpp0083645 type=protein; loc=3R:join(18288325..18288501,18288570..18289008,18289065..18289762); ID=FBpp0083645; name=AP-50-PA; parent=FBgn0024832,FBtr0084252; dbxref=FlyBase:FBpp0083645,FlyBase_Annotation_IDs:CG7057-PA,GB_protein:AAF56001.1,REFSEQ:NP_732	6.9	49.855	437	5	2	808810
248	499;520;749;807;1593	FBpp0079643	>FBpp0079643 type=protein; loc=2L:complement(10358307..10358437,10358502..10358648,10358711..10359938,10360003..10361361,10361422..10361584,10361666..10361955,10362014..10362397,10362463..10362507); ID=FBpp0079643; name=CG5366-PA; parent=FBgn0027568,FBtr00	5.4	139.35	1248	3	5	808530
303	199;928	FBpp0082175	>FBpp0082175 type=protein; loc=3R:join(8870677..8870850,8871307..8873034); ID=FBpp0082175; name=Hsc70-2-PA; parent=FBgn0001217,FBtr0082707; dbxref=FlyBase:FBpp0082175,FlyBase_Annotation_IDs:CG7756-PA,GB_protein:AAF54899.1,REFSEQ:NP_524339,GB_protein:AAF548	2.4	69.721	633	4	1	806050
418	127	FBpp0086895;FBpp0086896	>FBpp0086895 type=protein; loc=2R:8757908..8758417; ID=FBpp0086895; name=bic-PA; parent=FBgn0000181,FBtr0087782; dbxref=FlyBase:FBpp0086895,FlyBase_Annotation_IDs:CG3644-PA,GB_protein:AAF58449.1,REFSEQ:NP_476853,GB_protein:AAF58449,FlyMine:FBpp0086895,modM	11.2	17.738	169	6	1	804340
380	968	FBpp0085235;FBpp0085234	>FBpp0085235 type=protein; loc=3R:complement(27883044..27884867,27887168..27887233,27892051..27893718); ID=FBpp0085235; name=Map205-PB; parent=FBgn0002645,FBtr0085876; dbxref=FlyBase:FBpp0085235,FlyBase_Annotation_IDs:CG1483-PB,GB_protein:AAN14301.1,REFSEQ	1.4	126.67	1185	5.5	2	791520
402	1047;1071	FBpp0086167;FBpp0086168;FBpp0289800	>FBpp0086167 type=protein; loc=2R:complement(12904471..12905304,12905568..12906413); ID=FBpp0086167; name=CG8963-PA; parent=FBgn0034181,FBtr0087016; dbxref=FlyBase:FBpp0086167,FlyBase_Annotation_IDs:CG8963-PA,GB_protein:AAF57917.1,REFSEQ:NP_611180,GB_prote	4.8	63.229	559	4	2	766460
53	728;1120;2038	FBpp0071095	>FBpp0071095 type=protein; loc=X:complement(7781471..7782703); ID=FBpp0071095; name=CG10932-PA; parent=FBgn0029969,FBtr0071143; dbxref=FlyBase:FBpp0071095,FlyBase_Annotation_IDs:CG10932-PA,GB_protein:AAF46282.1,REFSEQ:NP_572414,GB_protein:AAF46282,FlyMine:	13.4	43.47	410	5	4	749110
374	1255;1805	FBpp0084971	>FBpp0084971 type=protein; loc=3R:complement(25829492..25829626,25829712..25829879,25830026..25830171,25830304..25830325); ID=FBpp0084971; name=CG7911-PA; parent=FBgn0039735,FBtr0085606; dbxref=FlyBase:FBpp0084971,FlyBase_Annotation_IDs:CG7911-PA,GB_protei	21.8	17.369	156	6	2	745030
127	1813;2034	FBpp0074180	>FBpp0074180 type=protein; loc=X:complement(17037736..17037804,17038651..17038749,17039049..17039165,17040831..17041232); ID=FBpp0074180; name=RpS5a-PA; parent=FBgn0002590,FBtr0074406; dbxref=FlyBase:FBpp0074180,FlyBase_Annotation_IDs:CG8922-PA,GB_protein:	6.6	25.434	228	6	2	741280
50	1624	FBpp0071075	>FBpp0071075 type=protein; loc=X:complement(7929977..7930192,7930253..7930667,7930759..7930835,7930933..7931245,7931295..7931518); ID=FBpp0071075; name=CG2233-PA; parent=FBgn0029990,FBtr0071123; dbxref=FlyBase:FBpp0071075,FlyBase_Annotation_IDs:CG2233-PA,G	4.6	46.509	414	5	1	710570
128	1442	FBpp0074278	>FBpp0074278 type=protein; loc=X:join(17802611..17802746,17802841..17803702,17803814..17804042,17804111..17804212); ID=FBpp0074278; name=Vps4-PA; parent=FBgn0027605,FBtr0074504; dbxref=FlyBase:FBpp0074278,FlyBase_Annotation_IDs:CG6842-PA,GB_protein:AAF4878	2.7	49.595	442	2	1	708210
313	652	FBpp0082428	>FBpp0082428 type=protein; loc=3R:join(10489313..10490008,10490103..10490468); ID=FBpp0082428; name=CG3509-PA; parent=FBgn0038252,FBtr0082969; dbxref=FlyBase:FBpp0082428,FlyBase_Annotation_IDs:CG3509-PA,GB_protein:AAF55087.2,REFSEQ:NP_650383,GB_protein:AAF	3.7	38.663	353	5	2	705400
370	738;756;1360	FBpp0084905;FBpp0084906;FBpp0084907	>FBpp0084905 type=protein; loc=3R:complement(25573576..25574469); ID=FBpp0084905; name=ATPsyn-gamma-PA; parent=FBgn0020235,FBtr0085539; dbxref=FlyBase:FBpp0084905,FlyBase_Annotation_IDs:CG7610-PA,GB_protein:AAN14185.1,REFSEQ:NP_524550,GB_protein:AAN14185,F	13.5	32.871	297	6	3	697040
390	1274;2158	FBpp0085809	>FBpp0085809 type=protein; loc=2R:complement(14734588..14735338,14735399..14736550,14736607..14736711,14736770..14737605,14737684..14737805,14737893..14737995); ID=FBpp0085809; name=CG15100-PA; parent=FBgn0034401,FBtr0086627; dbxref=FlyBase:FBpp0085809,Fly	4.1	112.48	1022	4	2	688030
298	489;1026;2196	FBpp0081862	>FBpp0081862 type=protein; loc=3R:join(7238416..7238554,7238637..7239281,7239336..7239754,7239813..7240364,7240424..7241212,7241270..7241782); ID=FBpp0081862; name=Ranbp9-PA; parent=FBgn0037894,FBtr0082386; dbxref=FlyBase:FBpp0081862,FlyBase_Annotation_IDs	5	114.41	1018	3.75	4	659540
152	440;621;804;1101;1679	FBpp0075282	>FBpp0075282 type=protein; loc=3L:complement(15954094..15954579,15954638..15954920,15954976..15955150,15955215..15959958,15960016..15960711,15960808..15960852); ID=FBpp0075282; name=CG5931-PA; parent=FBgn0036548,FBtr0075527; dbxref=FlyBase:FBpp0075282,FlyB	3.3	244.51	2142	2	5	656600
169	1028;1836	FBpp0110163;FBpp0076184	>FBpp0110163 type=protein; loc=3L:join(9404376..9404521,9404579..9404843,9404917..9405082,9406303..9406417,9406491..9406512); ID=FBpp0110163; name=CG3689-PC; parent=FBgn0035987,FBtr0110863; dbxref=FlyBase:FBpp0110163,FlyBase_Annotation_IDs:CG3689-PC,REFSEQ	13.9	26.961	237	6	2	654280
452	1193;1904	FBpp0088833	>FBpp0088833 type=protein; loc=3R:join(12898520..12898716,12898775..12898905,12898960..12899060,12899224..12899289,12899350..12899457); ID=FBpp0088833; name=mRpS11-PA; parent=FBgn0038474,FBtr0089894; dbxref=FlyBase:FBpp0088833,FlyBase_Annotation_IDs:CG5184	13.5	21.779	200	7	2	653780
356	10;841	FBpp0084240	>FBpp0084240 type=protein; loc=3R:complement(21089060..21091396); ID=FBpp0084240; name=Aats-gln-PA; parent=FBgn0027090,FBtr0084866; dbxref=FlyBase:FBpp0084240,FlyBase_Annotation_IDs:CG10506-PA,GB_protein:AAF56434.2,REFSEQ:NP_524841,GB_protein:AAF56434,FlyM	4.2	87.507	778	4	2	650070
132	450;953	FBpp0074519	>FBpp0074519 type=protein; loc=X:join(19578034..19578129,19578473..19579943,19580023..19580099); ID=FBpp0074519; name=Ubqn-PA; parent=FBgn0031057,FBtr0074750; dbxref=FlyBase:FBpp0074519,FlyBase_Annotation_IDs:CG14224-PA,GB_protein:AAF49003.1,REFSEQ:NP_6083	4.6	58.836	547	5	2	644860
429	974;1570;2086	FBpp0099887;FBpp0087358;FBpp0087357	>FBpp0099887 type=protein; loc=2R:join(6318091..6319420,6320544..6320708,6320780..6320970,6321047..6321228,6321292..6321404,6321466..6321617,6321676..6321878,6321932..6322095,6322151..6322290,6322423..6322534,6322591..6322727); ID=FBpp0099887; name=RanBPM-	5.3	106.65	962	4	3	641140
40	917;1329	FBpp0070765	>FBpp0070765 type=protein; loc=X:join(5560439..5560501,5560590..5560831,5561243..5562365,5562431..5563259,5563335..5563978,5564084..5564179); ID=FBpp0070765; name=CG4119-PA; parent=FBgn0028474,FBtr0070799; dbxref=FlyBase:FBpp0070765,FlyBase_Annotation_IDs:	3.9	112.7	998	3	2	638480
205	1599	FBpp0078316	>FBpp0078316 type=protein; loc=3R:complement(1644613..1645366,1645421..1645723,1645782..1646068,1646226..1646909,1646977..1647054); ID=FBpp0078316; name=Hpr1-PA; parent=FBgn0037382,FBtr0078667; dbxref=FlyBase:FBpp0078316,FlyBase_Annotation_IDs:CG2031-PA,GB	2.1	80.759	701	4	1	626390
251	158;1793	FBpp0079754;FBpp0111705	>FBpp0079754 type=protein; loc=2L:complement(10997932..10998832,10998897..10999007,10999061..10999450,10999518..10999672,10999727..10999854,10999914..11000106,11000165..11000658,11000786..11000918,11001270..11001365); ID=FBpp0079754; name=aub-PA; parent=FB	3.9	98.558	866	4	2	625700
236	44;1713	FBpp0079443	>FBpp0079443 type=protein; loc=2L:join(9699935..9699937,9700000..9700380); ID=FBpp0079443; name=hoip-PA; parent=FBgn0015393,FBtr0079846; dbxref=FlyBase:FBpp0079443,FlyBase_Annotation_IDs:CG3949-PA,GB_protein:AAF52798.2,REFSEQ:NP_524714,GB_protein:AAF52798,	18.9	13.883	127	7	2	611230
453	262;1765	FBpp0088892;FBpp0088891;FBpp0088894;FBpp0088893	>FBpp0088892 type=protein; loc=3R:complement(560873..561068,561130..561279,561364..561525,562745..562849,562903..562974,563036..563100,563195..563460,567574..569904,570186..570387,571519..571896); ID=FBpp0088892; name=tacc-PC; parent=FBgn0026620,FBtr008995	1.8	145.58	1308	3	2	608500
391	174;1076;1653	FBpp0290145;FBpp0085841;FBpp0290146	>FBpp0290145 type=protein; loc=2R:complement(14520327..14520491,14520559..14520632,14520697..14520868,14520931..14521790,14522275..14522446,14523648..14523776,14523845..14524326,14524393..14525244,14525352..14526122,14526324..14526465); ID=FBpp0290145; nam	3.9	140.56	1272	2.25	4	607770
379	1503;1798	FBpp0085223	>FBpp0085223 type=protein; loc=3R:complement(27570980..27571312,27571492..27571677); ID=FBpp0085223; name=awd-PA; parent=FBgn0000150,FBtr0085864; dbxref=GB_protein:AAF57188.2,FlyBase:FBpp0085223,FlyBase_Annotation_IDs:CG2210-PA,GB_protein:AAF57188.3,REFSEQ	16.9	19.208	172	7	2	591260
148	1270;2075;2084	FBpp0075072;FBpp0075073	>FBpp0075072 type=protein; loc=3L:join(16588634..16588699,16589187..16589359,16589419..16590137,16590194..16590600,16591127..16591236,16591296..16592418,16592544..16592761,16592841..16593267); ID=FBpp0075072; name=CG32165-PA; parent=FBgn0042178,FBtr0075312	3.4	121	1080	3	3	583340
74	1282;1316	FBpp0072097	>FBpp0072097 type=protein; loc=2R:complement(19932127..19932273,19932337..19932442,19932515..19932705,19934189..19934191); ID=FBpp0072097; name=tsr-PA; parent=FBgn0011726,FBtr0072188; dbxref=FlyBase:FBpp0072097,FlyBase_Annotation_IDs:CG4254-PA,GB_protein:A	16.9	17.153	148	7	3	574760
330	12	FBpp0083356;FBpp0083355	>FBpp0083356 type=protein; loc=3R:complement(16401217..16401343,16401868..16402595); ID=FBpp0083356; name=TFAM-PB; parent=FBgn0038805,FBtr0083949; dbxref=FlyBase:FBpp0083356,FlyBase_Annotation_IDs:CG4217-PB,GB_protein:AAF55779.2,REFSEQ:NP_732527,GB_protein	4.6	32.998	284	6	1	559960
392	417;1635	FBpp0085869;FBpp0290371;FBpp0085865;FBpp0085863;FBpp0290372;FBpp0085866;FBpp0085868	>FBpp0085869 type=protein; loc=2R:join(14310790..14311240,14311632..14311756,14311831..14311991,14312112..14312171,14312377..14312539,14312845..14312952); ID=FBpp0085869; name=CG5174-PB; parent=FBgn0034345,FBtr0086690; dbxref=FlyBase:FBpp0085869,FlyBase_An	8.7	39.358	355	6	2	554980
52	552;1262	FBpp0071087;FBpp0071088	>FBpp0071087 type=protein; loc=X:complement(7793787..7794322,7794836..7795040,7795276..7795281); ID=FBpp0071087; name=RpS6-PB; parent=FBgn0004922,FBtr0071135; dbxref=FlyBase:FBpp0071087,FlyBase_Annotation_IDs:CG10944-PB,GB_protein:AAN09218.1,REFSEQ:NP_5110	12.9	28.407	248	6	2	547990
110	1311	FBpp0073675;FBpp0073676	>FBpp0073675 type=protein; loc=X:complement(13579842..13580535,13580602..13582035,13582105..13582194,13582291..13582436); ID=FBpp0073675; name=CG9940-PB; parent=FBgn0030512,FBtr0073844; dbxref=FlyBase:FBpp0073675,FlyBase_Annotation_IDs:CG9940-PB,GB_protein	2.4	87.614	787	4	1	542910
124	1008;1152	FBpp0074075	>FBpp0074075 type=protein; loc=X:complement(16339588..16339918,16340218..16340912); ID=FBpp0074075; name=eIF-2alpha-PA; parent=FBgn0004925,FBtr0074300; dbxref=FlyBase:FBpp0074075,FlyBase_Annotation_IDs:CG9946-PA,GB_protein:AAF48615.1,REFSEQ:NP_573130,GB_pr	8.5	38.645	341	5	2	541760
432	57;776;1405;1577	FBpp0111818;FBpp0087479;FBpp0111819;FBpp0087480	>FBpp0111818 type=protein; loc=2R:join(5877803..5877894,5877976..5878078,5878165..5880201,5880268..5880422,5880489..5880582); ID=FBpp0111818; name=TER94-PC; parent=FBgn0261014,FBtr0112905; dbxref=FlyBase:FBpp0111818,FlyBase_Annotation_IDs:CG2331-PC,REFSEQ:	7.4	92.054	826	4	4	529140
211	243;1349	FBpp0078465;FBpp0078464	>FBpp0078465 type=protein; loc=3R:complement(1063613..1063878,1063935..1064116,1064176..1064919,1065214..1065341,1069560..1069976,1077146..1077253); ID=FBpp0078465; name=CG12163-PA; parent=FBgn0260462,FBtr0078823; dbxref=FlyBase:FBpp0078465,FlyBase_Annotat	5.7	68.96	614	6	2	528250
336	891;1486;2114	FBpp0083502	>FBpp0083502 type=protein; loc=3R:complement(17095131..17095406,17095467..17095616,17095673..17095675); ID=FBpp0083502; name=AP-2sigma-PA; parent=FBgn0043012,FBtr0084103; dbxref=FlyBase:FBpp0083502,FlyBase_Annotation_IDs:CG6056-PA,GB_protein:AAF55874.1,REF	25.4	16.963	142	7	3	527720
364	1802;1969	FBpp0084735;FBpp0084738;FBpp0084736;FBpp0084737	>FBpp0084735 type=protein; loc=3R:join(24938980..24939171,24939716..24939877,24940816..24941227,24941289..24941408,24941470..24941681); ID=FBpp0084735; name=CG11876-PA; parent=FBgn0039635,FBtr0085366; dbxref=FlyBase:FBpp0084735,FlyBase_Annotation_IDs:CG118	8.8	39.351	365	6	2	522520
243	537;1877	FBpp0079542;FBpp0079541	>FBpp0079542 type=protein; loc=2L:join(10232573..10232659,10233481..10233561,10233757..10234359); ID=FBpp0079542; name=eEF1delta-PB; parent=FBgn0032198,FBtr0079952; dbxref=FlyBase:FBpp0079542,FlyBase_Annotation_IDs:CG4912-PB,GB_protein:AAF52879.1,REFSEQ:NP	9.8	28.934	256	6	2	520940
191	1129;2056	FBpp0077424	>FBpp0077424 type=protein; loc=2L:complement(2581782..2581838,2581898..2582109,2582174..2582402,2582466..2582811,2582867..2583318,2583534..2584198,2584257..2584401,2585170..2585271); ID=FBpp0077424; name=Drp1-PA; parent=FBgn0026479,FBtr0077744; dbxref=FlyB	3.4	82.565	735	4	2	518700
116	1896	FBpp0073906	>FBpp0073906 type=protein; loc=X:join(15655367..15655404,15655464..15655569,15655631..15656154,15656208..15656628); ID=FBpp0073906; name=mRpL3-PA; parent=FBgn0030686,FBtr0074090; dbxref=FlyBase:FBpp0073906,FlyBase_Annotation_IDs:CG8288-PA,GB_protein:AAF485	3.6	40.552	362	5	1	513930
154	70;1050	FBpp0075441	>FBpp0075441 type=protein; loc=3L:join(14779947..14779981,14780034..14780118,14780193..14782313,14782419..14782688); ID=FBpp0075441; name=CG13472-PA; parent=FBgn0036450,FBtr0075691; dbxref=FlyBase:FBpp0075441,FlyBase_Annotation_IDs:CG13472-PA,GB_protein:AA	3.6	91.727	836	4	2	510950
195	674;861	FBpp0077885	>FBpp0077885 type=protein; loc=3L:complement(20428259..20429014,20429086..20429190); ID=FBpp0077885; name=mRpL15-PA; parent=FBgn0036990,FBtr0078227; dbxref=FlyBase:FBpp0077885,FlyBase_Annotation_IDs:CG5219-PA,GB_protein:AAF51599.1,REFSEQ:NP_524185,GB_prote	9.1	32.634	286	6	2	509580
261	200;1563;2005	FBpp0080475	>FBpp0080475 type=protein; loc=2L:join(16827724..16827889,16828052..16828552,16828617..16828795,16828857..16828946,16829003..16830460,16830524..16831378); ID=FBpp0080475; name=CG31739-PA; parent=FBgn0051739,FBtr0080919; dbxref=FlyBase:FBpp0080475,FlyBase_A	4.2	121.52	1082	3	3	499000
442	508;1814	FBpp0088040	>FBpp0088040 type=protein; loc=2R:join(3275033..3275085,3275140..3275933,3276213..3276686,3276752..3277015,3277583..3277705,3277773..3278126,3278185..3278312); ID=FBpp0088040; name=CG11107-PA; parent=FBgn0033160,FBtr0088966; dbxref=FlyBase:FBpp0088040,FlyB	3.3	82.651	729	4.33	3	496120
317	919;1336	FBpp0082540	>FBpp0082540 type=protein; loc=3R:join(11156476..11156547,11156605..11157279); ID=FBpp0082540; name=mRpL9-PA; parent=FBgn0038319,FBtr0083084; dbxref=FlyBase:FBpp0082540,FlyBase_Annotation_IDs:CG31478-PA,GB_protein:AAF55172.2,REFSEQ:NP_524363,GB_protein:AAF	12.1	28.804	248	6	2	492670
341	794	FBpp0083632	>FBpp0083632 type=protein; loc=3R:complement(18186791..18188017); ID=FBpp0083632; name=PSR-PA; parent=FBgn0038948,FBtr0084239; dbxref=FlyBase:FBpp0083632,FlyBase_Annotation_IDs:CG5383-PA,GB_protein:AAF55975.1,REFSEQ:NP_651026,GB_protein:AAF55975,FlyMine:FB	3.4	47.005	408	5	1	491420
329	126	FBpp0083354	>FBpp0083354 type=protein; loc=3R:complement(16404400..16404514,16404636..16404780,16404861..16404954,16405176..16405178); ID=FBpp0083354; name=Elongin-B-PA; parent=FBgn0023212,FBtr0083947; dbxref=FlyBase:FBpp0083354,FlyBase_Annotation_IDs:CG4204-PA,GB_pro	10.2	13.258	118	7	1	478080
238	1776;2073	FBpp0079479;FBpp0289777	>FBpp0079479 type=protein; loc=2L:join(9938964..9940568,9940629..9940736); ID=FBpp0079479; name=CG4619-PA; parent=FBgn0032166,FBtr0079883; dbxref=FlyBase:FBpp0079479,FlyBase_Annotation_IDs:CG4619-PA,GB_protein:AAF52835.2,REFSEQ:NP_609329,GB_protein:AAF5283	7	64.297	570	5	2	463970
398	376;1072	FBpp0086051	>FBpp0086051 type=protein; loc=2R:complement(13559070..13559311,13559370..13559714,13559835..13560039); ID=FBpp0086051; name=CG6459-PA; parent=FBgn0034259,FBtr0086892; dbxref=FlyBase:FBpp0086051,FlyBase_Annotation_IDs:CG6459-PA,GB_protein:AAF57817.1,REFSEQ	12.5	28.975	263	6	2	456540
145	1035	FBpp0111773;FBpp0075027;FBpp0075029;FBpp0075023;FBpp0075024;FBpp0075026;FBpp0075028	>FBpp0111773 type=protein; loc=3L:join(16952221..16952316,16952385..16952522,16952805..16952984,16954600..16954702,16955435..16955513,16955576..16955987,16956043..16956911,16956970..16957864,16957924..16958078,16959168..16959458,16960482..16960581); ID=FBp	1.5	122.89	1105	4	1	456530
406	350;964	FBpp0086380	>FBpp0086380 type=protein; loc=2R:join(12074428..12074641,12076083..12077169,12077268..12079536,12079605..12079730,12079793..12080008,12080070..12080281,12080350..12080572); ID=FBpp0086380; name=CG8443-PA; parent=FBgn0034087,FBtr0087242; dbxref=GB_protein:	1.7	160.85	1448	3	2	439720
294	907;1074;1198	FBpp0081709;FBpp0081710;FBpp0081711	>FBpp0081709 type=protein; loc=3R:join(6158999..6159035,6159219..6159305,6159373..6162881,6162944..6163165,6163230..6163667); ID=FBpp0081709; name=sle-PB; parent=FBgn0037810,FBtr0082231; dbxref=FlyBase:FBpp0081709,FlyBase_Annotation_IDs:CG12819-PB,GB_prote	3	159.8	1430	2	3	429260
286	1056	FBpp0081457	>FBpp0081457 type=protein; loc=3R:join(5084770..5084909,5084976..5085063,5085354..5085425,5085490..5085678,5085733..5085972); ID=FBpp0081457; name=CG8436-PA; parent=FBgn0037670,FBtr0081977; dbxref=FlyBase:FBpp0081457,FlyBase_Annotation_IDs:CG8436-PA,GB_pro	6.2	27.717	242	5	1	419730
254	1084;1114	FBpp0079771;FBpp0079772;FBpp0100039	>FBpp0079771 type=protein; loc=2L:complement(10847868..10848168,10848241..10848468,10848544..10848863); ID=FBpp0079771; name=porin-PA; parent=FBgn0004363,FBtr0080182; dbxref=FlyBase_Annotation_IDs:CG6647-PA,FlyBase:FBpp0079771,GB_protein:AAF53022.1,REFSEQ:	9.6	30.55	282	6	2	406550
231	658;1104;1892	FBpp0079251;FBpp0079252	>FBpp0079251 type=protein; loc=2L:complement(8209835..8210103,8210353..8210473,8210550..8210666,8210730..8210843); ID=FBpp0079251; name=Su(var)205-PA; parent=FBgn0003607,FBtr0079635; dbxref=FlyBase:FBpp0079251,FlyBase_Annotation_IDs:CG8409-PA,GB_protein:AA	20.9	23.185	206	6	3	405760
421	1048	FBpp0087084	>FBpp0087084 type=protein; loc=2R:join(7924928..7924969,7925102..7925222,7925276..7926116,7926182..7926284); ID=FBpp0087084; name=128up-PA; parent=FBgn0010339,FBtr0087976; dbxref=FlyBase_Annotation_IDs:CG8340-PA,FlyBase:FBpp0087084,GB_protein:AAF58591.1,RE	3.8	41.131	368	5	1	405720
362	669	FBpp0084623	>FBpp0084623 type=protein; loc=3R:join(23774584..23774623,23774706..23774795,23774893..23774975,23775064..23776316,23776650..23777547); ID=FBpp0084623; name=Gp93-PA; parent=FBgn0039562,FBtr0085254; dbxref=FlyBase:FBpp0084623,FlyBase_Annotation_IDs:CG5520-P	1.8	90.238	787	4	1	400140
436	1100	FBpp0087722	>FBpp0087722 type=protein; loc=2R:join(4779459..4779494,4779579..4780500,4780567..4780751); ID=FBpp0087722; name=Dmn-PA; parent=FBgn0021825,FBtr0088641; dbxref=FlyBase:FBpp0087722,FlyBase_Annotation_IDs:CG8269-PA,GB_protein:AAF59034.1,REFSEQ:NP_524690,GB_p	3.9	41.998	380	5	1	396810
326	626;766;2059	FBpp0082916	>FBpp0082916 type=protein; loc=3R:complement(13511728..13512083,13512233..13512559,13512618..13512687); ID=FBpp0082916; name=CG31249-PA; parent=FBgn0051249,FBtr0083483; dbxref=FlyBase:FBpp0082916,FlyBase_Annotation_IDs:CG31249-PA,GB_protein:AAF55456.2,REFS	18.8	28.413	250	6	3	393110
376	1910	FBpp0085104;FBpp0085105;FBpp0085106	>FBpp0085104 type=protein; loc=3R:complement(26882251..26883573); ID=FBpp0085104; name=dco-PA; parent=FBgn0002413,FBtr0085742; dbxref=FlyBase:FBpp0085104,FlyBase_Annotation_IDs:CG2048-PA,GB_protein:AAF57110.1,REFSEQ:NP_733414,GB_protein:AAF57110,FlyMine:FB	2.7	47.957	440	5	1	391830
471	2160	FBpp0271831;FBpp0271832	>FBpp0271831 type=protein; loc=3R:join(20175030..20175193,20175248..20175549,20175612..20175957,20176449..20178073,20178906..20179245,20179340..20180461,20180515..20180602,20180660..20181046,20181103..20181375,20181438..20181500); ID=FBpp0271831; name=CG64	1	172.18	1569	3	1	391020
287	468;1259;1304	FBpp0081488	>FBpp0081488 type=protein; loc=3R:complement(4831176..4831793); ID=FBpp0081488; name=Prosbeta3-PA; parent=FBgn0026380,FBtr0082010; dbxref=FlyBase:FBpp0081488,FlyBase_Annotation_IDs:CG11981-PA,GB_protein:AAF54320.1,REFSEQ:NP_649858,GB_protein:AAF54320,FlyMi	22.9	23.234	205	4.67	3	388030
178	1169	FBpp0076520	>FBpp0076520 type=protein; loc=3L:join(7712540..7712557,7713160..7713516,7713577..7714461); ID=FBpp0076520; name=CG12262-PA; parent=FBgn0035811,FBtr0076808; dbxref=FlyBase:FBpp0076520,FlyBase_Annotation_IDs:CG12262-PA,GB_protein:AAF50524.1,REFSEQ:NP_648149	3.1	45.871	419	5	1	382290
375	632	FBpp0084995;FBpp0084996;FBpp0084997;FBpp0084998	>FBpp0084995 type=protein; loc=3R:complement(26211706..26211978,26212041..26212318,26213186..26213252); ID=FBpp0084995; name=Fer1HCH-PA; parent=FBgn0015222,FBtr0085631; dbxref=FlyBase:FBpp0084995,FlyBase_Annotation_IDs:CG2216-PA,GB_protein:AAF57034.1,REFSE	8.8	23.145	205	6.5	2	375200
232	302	FBpp0079282;FBpp0079279;FBpp0079280;FBpp0079281	>FBpp0079282 type=protein; loc=2L:join(8426911..8427093,8427158..8427553,8427615..8429462,8430281..8430367); ID=FBpp0079282; name=Akap200-PD; parent=FBgn0027932,FBtr0079667; dbxref=FlyBase:FBpp0079282,FlyBase_Annotation_IDs:CG13388-PD,GB_protein:AAO41167.1	2	88.132	837	4	1	371960
38	408;782	FBpp0070651;FBpp0070652	>FBpp0070651 type=protein; loc=X:join(4544363..4544405,4544465..4545803,4545865..4545968,4550616..4551104,4551174..4551298,4551369..4551557,4551626..4551739); ID=FBpp0070651; name=Cbp80-PA; parent=FBgn0022942,FBtr0070683; dbxref=GB_protein:AAN09124.1,FlyBa	3	93.226	800	4	2	370360
183	1788	FBpp0076729	>FBpp0076729 type=protein; loc=3L:complement(6145381..6145686,6145768..6145779); ID=FBpp0076729; name=Acp65Aa-PA; parent=FBgn0020765,FBtr0077021; dbxref=FlyBase:FBpp0076729,FlyBase_Annotation_IDs:CG10297-PA,GB_protein:AAF50685.2,REFSEQ:NP_477282,GB_protein	18.1	11.283	105	7	1	366800
401	540;812	FBpp0086103	>FBpp0086103 type=protein; loc=2R:complement(13433976..13434491,13434914..13434931); ID=FBpp0086103; name=RpL18A-PA; parent=FBgn0010409,FBtr0086947; dbxref=FlyBase:FBpp0086103,FlyBase_Annotation_IDs:CG6510-PA,GB_protein:AAF57838.1,REFSEQ:NP_523774,GB_prote	9	21.029	177	6.5	2	366100
319	1332	FBpp0082584;FBpp0082585	>FBpp0082584 type=protein; loc=3R:complement(11084089..11084164,11084232..11085105,11085172..11085408,11088269..11088443,11089004..11089069); ID=FBpp0082584; name=Su(var)3-9-PB; parent=FBgn0003600,FBtr0083130; dbxref=FlyBase:FBpp0082584,FlyBase_Annotation_	3.4	51.484	475	5	1	354510
111	800	FBpp0073686;FBpp0289793	>FBpp0073686 type=protein; loc=X:13892194..13892649; ID=FBpp0073686; name=ben-PA; parent=FBgn0000173,FBtr0073855; dbxref=FlyBase:FBpp0073686,FlyBase_Annotation_IDs:CG18319-PA,GB_protein:AAF48338.1,REFSEQ:NP_511150,GB_protein:AAF48338,FlyMine:FBpp0073686,mo	9.9	17.236	151	7	1	352990
126	1221;1587	FBpp0110299;FBpp0074162	>FBpp0110299 type=protein; loc=X:join(17080974..17081156,17083025..17084719,17084788..17085410,17085472..17085753,17085821..17086494,17086564..17087068,17087346..17087450,17087932..17088427); ID=FBpp0110299; name=baz-PB; parent=FBgn0000163,FBtr0111000; dbx	2	163.62	1520	3	2	352000
264	195	FBpp0080649	>FBpp0080649 type=protein; loc=2L:join(18708938..18709127,18709187..18709481,18709544..18710385,18710441..18711054); ID=FBpp0080649; name=Grip71-PA; parent=FBgn0032705,FBtr0081099; dbxref=GB_protein:AAF53698.1,FlyBase:FBpp0080649,FlyBase_Annotation_IDs:CG1	2.2	71.78	646	4	1	348580
311	1367	FBpp0082353	>FBpp0082353 type=protein; loc=3R:join(9951669..9951690,9951818..9953986,9954062..9954996,9955056..9955460); ID=FBpp0082353; name=RpII140-PA; parent=FBgn0003276,FBtr0082892; dbxref=FlyBase:FBpp0082353,FlyBase_Annotation_IDs:CG3180-PA,GB_protein:AAF55024.1,	1.2	134.04	1176	3	1	344100
307	2116	FBpp0082269;FBpp0082274;FBpp0082270;FBpp0289816;FBpp0082272;FBpp0289815;FBpp0082271;FBpp0289813	>FBpp0082269 type=protein; loc=3R:join(9487456..9487581,9487883..9487953,9488019..9488126,9488692..9488773,9491175..9491248,9491312..9491623,9491806..9491970,9492141..9492255); ID=FBpp0082269; name=B52-PA; parent=FBgn0004587,FBtr0082801; dbxref=FlyBase_Ann	3.1	39.781	350	7	1	334400
123	1966	FBpp0074017	>FBpp0074017 type=protein; loc=X:complement(16212215..16212640,16214112..16214369); ID=FBpp0074017; name=Cyp1-PA; parent=FBgn0004432,FBtr0074238; dbxref=GB_protein:AAF48589.1,FlyBase:FBpp0074017,FlyBase_Annotation_IDs:CG9916-PA,GB_protein:AAF48589.2,REFSEQ	6.2	24.666	227	7	1	333670
253	786;1314	FBpp0079758;FBpp0079759;FBpp0079760;FBpp0079761	>FBpp0079758 type=protein; loc=2L:complement(10965605..10965719,10965792..10965910,10965993..10966409,10968438..10968583,10968692..10968896,10968962..10969576,10969633..10969928,10970002..10970122); ID=FBpp0079758; name=CG33129-PE; parent=FBgn0053129,FBtr0	4.4	75.68	677	6	2	329460
72	1246;1984	FBpp0072081;FBpp0072082	>FBpp0072081 type=protein; loc=2R:join(19946009..19946214,19946455..19946656,19946719..19946790); ID=FBpp0072081; name=eIF-5A-PB; parent=FBgn0034967,FBtr0072172; dbxref=FlyBase:FBpp0072081,FlyBase_Annotation_IDs:CG3186-PB,GB_protein:AAM68297.1,REFSEQ:NP_72	18.9	17.591	159	7	2	322420
465	146;1219;1654	FBpp0288856;FBpp0111592;FBpp0288855;FBpp0288857;FBpp0290873;FBpp0288854;FBpp0111593;FBpp0288858	>FBpp0288856 type=protein; loc=X:join(3670653..3671393,3675688..3677592,3677710..3678474,3678561..3678739,3679065..3679257,3679323..3679528,3679627..3679846,3680177..3680437); ID=FBpp0288856; name=tlk-PG; parent=FBgn0086899,FBtr0299581; dbxref=FlyBase:FBpp	3	162.19	1489	3	3	320270
256	1113	FBpp0079986	>FBpp0079986 type=protein; loc=2L:complement(12709253..12709309,12709375..12710225,12710362..12712306); ID=FBpp0079986; name=CG5787-PA; parent=FBgn0032454,FBtr0080405; dbxref=GB_protein:AAF53220.2,FlyBase:FBpp0079986,FlyBase_Annotation_IDs:CG5787-PA,REFSEQ	1.3	100.26	950	4	1	319110
433	279;1322;1749	FBpp0087500;FBpp0087501;FBpp0087505;FBpp0089337;FBpp0099539;FBpp0087502;FBpp0087503;FBpp0087504;FBpp0089338;FBpp0099540	>FBpp0087500 type=protein; loc=2R:join(5991853..5991914,5992222..5992335,5992446..5992572,5993207..5993330,5993794..5993957,5994972..5995127); ID=FBpp0087500; name=14-3-3zeta-PB; parent=FBgn0004907,FBtr0088412; dbxref=FlyBase_Annotation_IDs:CG17870-PB,FlyB	10.1	28.282	248	6	2	315620
186	1007	FBpp0077142	>FBpp0077142 type=protein; loc=2L:complement(4457381..4457509,4457740..4458057,4458289..4458291); ID=FBpp0077142; name=RpL27A-PA; parent=FBgn0010410,FBtr0077452; dbxref=FlyBase:FBpp0077142,FlyBase_Annotation_IDs:CG15442-PA,GB_protein:AAF51006.3,REFSEQ:NP_4	8.7	17.022	149	7	1	310580
440	58	FBpp0087968;FBpp0087969;FBpp0087970;FBpp0291433	>FBpp0087968 type=protein; loc=2R:complement(3718016..3718497,3718786..3718962,3719025..3719100); ID=FBpp0087968; name=CG30382-PA; parent=FBgn0050382,FBtr0088894; dbxref=FlyBase:FBpp0087968,FlyBase_Annotation_IDs:CG30382-PA,GB_protein:AAM68869.1,REFSEQ:NP_	5.3	27.162	244	6	1	308110
221	1105;1746	FBpp0078733	>FBpp0078733 type=protein; loc=2L:join(5543332..5543794,5544038..5544741,5544807..5545508); ID=FBpp0078733; name=Lam-PA; parent=FBgn0002525,FBtr0079100; dbxref=FlyBase:FBpp0078733,FlyBase_Annotation_IDs:CG6944-PA,GB_protein:AAF52262.1,REFSEQ:NP_476616,GB_p	5.3	71.299	622	4	2	303150
399	825;1112	FBpp0086066;FBpp0086067	>FBpp0086066 type=protein; loc=2R:join(13300416..13300548,13300607..13301208); ID=FBpp0086066; name=Prosalpha5-PA; parent=FBgn0016697,FBtr0086910; dbxref=FlyBase:FBpp0086066,FlyBase_Annotation_IDs:CG10938-PA,GB_protein:AAF57875.1,REFSEQ:NP_725669,GB_protei	10.2	26.883	244	6	2	300420
358	332	FBpp0084275;FBpp0112201;FBpp0112203;FBpp0112202;FBpp0112204	>FBpp0084275 type=protein; loc=3R:join(21506689..21506745,21506843..21506920,21506988..21507767,21507827..21508013,21508078..21508153,21508780..21508810); ID=FBpp0084275; name=CG5028-PA; parent=FBgn0039358,FBtr0084901; dbxref=FlyBase:FBpp0084275,FlyBase_An	5	44.431	402	5	1	300300
396	567	FBpp0086013	>FBpp0086013 type=protein; loc=2R:join(13553572..13553664,13553727..13556366); ID=FBpp0086013; name=eIF3-S8-PA; parent=FBgn0034258,FBtr0086836; dbxref=FlyBase:FBpp0086013,FlyBase_Annotation_IDs:CG4954-PA,GB_protein:AAF57818.1,REFSEQ:NP_611242,GB_protein:AA	1.8	105.65	910	4	1	299430
175	328;475	FBpp0076284;FBpp0076285	>FBpp0076284 type=protein; loc=3L:complement(8965433..8965727,8965785..8966501,8966561..8967171,8967234..8967446); ID=FBpp0076284; name=pix-PA; parent=FBgn0086706,FBtr0076557; dbxref=FlyBase:FBpp0076284,FlyBase_Annotation_IDs:CG5651-PA,GB_protein:AAF50342.	4.4	69.298	611	5	2	294450
466	2006	FBpp0112465;FBpp0112466;FBpp0112467;FBpp0291015	>FBpp0112465 type=protein; loc=3LHet:join(2398146..2398454,2398628..2398933); ID=FBpp0112465; name=RpL15-PA; parent=FBgn0028697,FBtr0113742; dbxref=FlyBase_Annotation_IDs:CG17420-PA,FlyBase:FBpp0112465,REFSEQ:NP_001015155,GB_protein:EAA46271; MD5=ff83a759b	6.9	24.325	204	6	1	292140
63	628	FBpp0271715;FBpp0071623;FBpp0290772;FBpp0271714	>FBpp0271715 type=protein; loc=2R:complement(17282068..17282240,17282383..17282550,17285570..17286007,17286392..17286818,17299816..17299923,17367596..17367688); ID=FBpp0271715; name=Sdc-PE; parent=FBgn0010415,FBtr0273207; dbxref=FlyBase_Annotation_IDs:CG10	5.6	49.557	468	3.5	2	290090
397	2045	FBpp0086045	>FBpp0086045 type=protein; loc=2R:complement(13612887..13612947,13613007..13613143,13613204..13614229); ID=FBpp0086045; name=CG6410-PA; parent=FBgn0034265,FBtr0086885; dbxref=FlyBase:FBpp0086045,FlyBase_Annotation_IDs:CG6410-PA,GB_protein:AAF57807.1,REFSEQ	2.9	45.831	407	5	1	272920
482	677	FBpp0291479	>FBpp0291479 type=protein; loc=3R:complement(6608331..6608752,6608808..6609088,6609146..6609493,6609556..6609731); ID=FBpp0291479; name=mRpL37-PB; parent=FBgn0261380,FBtr0302273; dbxref=FlyBase:FBpp0291479,FlyBase_Annotation_IDs:CG42632-PB,FlyMine:FBpp0291	3.7	45.757	408	5	1	272750
208	1483;1568	FBpp0078415	>FBpp0078415 type=protein; loc=3R:complement(1295283..1296181,1296234..1296300); ID=FBpp0078415; name=mRpL44-PA; parent=FBgn0037330,FBtr0078768; dbxref=FlyBase:FBpp0078415,FlyBase_Annotation_IDs:CG2109-PA,GB_protein:AAF52025.1,REFSEQ:NP_649541,GB_protein:A	10	36.251	321	6	2	272010
69	1640	FBpp0071970	>FBpp0071970 type=protein; loc=2R:join(19435813..19435909,19436061..19436293); ID=FBpp0071970; name=levy-PA; parent=FBgn0034877,FBtr0072061; dbxref=FlyBase:FBpp0071970,FlyBase_Annotation_IDs:CG17280-PA,GB_protein:AAF47024.1,REFSEQ:NP_611805,GB_protein:AAF4	15.6	12.482	109	7	1	270870
209	994	FBpp0078416	>FBpp0078416 type=protein; loc=3R:complement(1291430..1291453,1291522..1291749,1291875..1292096); ID=FBpp0078416; name=RpL35A-PA; parent=FBgn0037328,FBtr0078769; dbxref=FlyBase:FBpp0078416,FlyBase_Annotation_IDs:CG2099-PA,GB_protein:AAF52027.1,REFSEQ:NP_64	5.1	17.655	157	6	1	270070
268	579	FBpp0080746	>FBpp0080746 type=protein; loc=2L:join(19430771..19432063,19432124..19432351); ID=FBpp0080746; name=CG9987-PA; parent=FBgn0032781,FBtr0081205; dbxref=FlyBase:FBpp0080746,FlyBase_Annotation_IDs:CG9987-PA,GB_protein:AAF53797.1,REFSEQ:NP_609965,GB_protein:AAF	3.2	55.916	506	5	1	268580
351	1021;1664	FBpp0083954;FBpp0083951;FBpp0083953;FBpp0083956;FBpp0083952	>FBpp0083954 type=protein; loc=3R:complement(20024158..20024935,20024997..20025309,20025605..20025673,20045322..20045497,20045687..20045873,20045937..20046065,20046254..20046285,20046550..20046569); ID=FBpp0083954; name=twin-PC; parent=FBgn0011725,FBtr0084	4.4	65.046	567	5	2	265560
289	214	FBpp0081650	>FBpp0081650 type=protein; loc=3R:join(5869069..5869071,5869125..5869416,5869488..5869726,5869784..5869971,5870026..5870299); ID=FBpp0081650; name=CG3909-PA; parent=FBgn0027524,FBtr0082172; dbxref=FlyBase:FBpp0081650,FlyBase_Annotation_IDs:CG3909-PA,GB_pro	3.9	36.1	331	6	1	264360
327	1257	FBpp0082973	>FBpp0082973 type=protein; loc=3R:join(13990451..13990498,13990554..13990771,13990896..13991094); ID=FBpp0082973; name=Cbp20-PA; parent=FBgn0022943,FBtr0083551; dbxref=FlyBase:FBpp0082973,FlyBase_Annotation_IDs:CG12357-PA,GB_protein:AAF55496.1,REFSEQ:NP_52	7.1	17.719	154	7	1	262450
487	1378	REV__FBpp0074708	>FBpp0074708 type=protein; loc=3L:join(19579482..19579569,19579635..19579891,19579992..19580215,19580274..19580921,19580981..19581154,19581223..19581713,19581780..19581871,19581931..19582083); ID=FBpp0074708; name=CG9330-PA; parent=FBgn0036888,FBtr0074940;	1.6	79.485	708	7	1	258950
281	563	FBpp0081234	>FBpp0081234 type=protein; loc=3R:complement(2171001..2171358,2171493..2171494); ID=FBpp0081234; name=snRNP2-PA; parent=FBgn0037434,FBtr0081737; dbxref=FlyBase:FBpp0081234,FlyBase_Annotation_IDs:CG1249-PA,GB_protein:AAF54135.1,REFSEQ:NP_649645,GB_protein:A	7.6	13.504	119	7	1	253590
67	298	FBpp0071844	>FBpp0071844 type=protein; loc=2R:complement(18532637..18533039,18533426..18533550,18533687..18533776); ID=FBpp0071844; name=CG2852-PA; parent=FBgn0034753,FBtr0071933; dbxref=FlyBase:FBpp0071844,FlyBase_Annotation_IDs:CG2852-PA,GB_protein:AAF46873.1,REFSEQ	9.8	22.199	205	7	1	250610
340	2159	FBpp0083625	>FBpp0083625 type=protein; loc=3R:complement(18244960..18246044,18246110..18246512,18246676..18246678); ID=FBpp0083625; name=Nop56-PA; parent=FBgn0038964,FBtr0084230; dbxref=GB_protein:AAF55992.2,FlyBase:FBpp0083625,FlyBase_Annotation_IDs:CG13849-PA,REFSEQ	2.4	54.837	496	5	1	247280
200	459	FBpp0078144	>FBpp0078144 type=protein; loc=3L:join(22256583..22256598,22256653..22256704,22256758..22258427,22258500..22258945); ID=FBpp0078144; name=Ddx1-PA; parent=FBgn0015075,FBtr0078492; dbxref=FlyBase:FBpp0078144,FlyBase_Annotation_IDs:CG9054-PA,GB_protein:AAF518	1.7	80.869	727	4	1	243740
259	851	FBpp0080121	>FBpp0080121 type=protein; loc=2L:13833424..13834251; ID=FBpp0080121; name=RpII33-PA; parent=FBgn0026373,FBtr0080544; dbxref=GB_protein:AAF53342.1,FlyBase:FBpp0080121,FlyBase_Annotation_IDs:CG7885-PA,REFSEQ:NP_477419,GB_protein:AAF53342,FlyMine:FBpp0080121	5.1	31.243	275	6	1	241470
300	2195	FBpp0082062	>FBpp0082062 type=protein; loc=3R:join(8257163..8257203,8257306..8257382,8257468..8257723,8257789..8257944,8258009..8258183); ID=FBpp0082062; name=Pros25-PA; parent=FBgn0086134,FBtr0082590; dbxref=FlyBase:FBpp0082062,FlyBase_Annotation_IDs:CG5266-PA,GB_pro	5.6	25.906	234	6	1	238810
51	216;1267	FBpp0071084	>FBpp0071084 type=protein; loc=X:complement(7821261..7822589,7822827..7824335); ID=FBpp0071084; name=CG10777-PB; parent=FBgn0029979,FBtr0071132; dbxref=FlyBase:FBpp0071084,FlyBase_Annotation_IDs:CG10777-PB,GB_protein:AAF46295.1,REFSEQ:NP_572424,GB_protein:	1.3	100.42	945	4	1	238120
117	963	FBpp0073910	>FBpp0073910 type=protein; loc=X:join(15680205..15680662,15680827..15682042); ID=FBpp0073910; name=mRpS30-PA; parent=FBgn0030692,FBtr0074094; dbxref=FlyBase:FBpp0073910,FlyBase_Annotation_IDs:CG8470-PA,GB_protein:AAF48515.1,REFSEQ:NP_511167,GB_protein:AAF4	2.2	65.106	557	4	1	234760
416	1435	FBpp0086796	>FBpp0086796 type=protein; loc=2R:9443493..9444662; ID=FBpp0086796; name=CG13333-PA; parent=FBgn0033855,FBtr0087676; dbxref=FlyBase:FBpp0086796,FlyBase_Annotation_IDs:CG13333-PA,GB_protein:AAF58353.1,REFSEQ:NP_610887,GB_protein:AAF58353,FlyMine:FBpp0086796	2.1	43.265	389	1	1	228720
431	410	FBpp0087475	>FBpp0087475 type=protein; loc=2R:join(5856725..5856740,5856966..5857057,5857246..5857359,5857424..5857712,5857777..5857913,5857979..5858041); ID=FBpp0087475; name=Adam-PA; parent=FBgn0027619,FBtr0088387; dbxref=FlyBase:FBpp0087475,FlyBase_Annotation_IDs:C	5.9	26.567	236	6	1	227710
214	2015	FBpp0078557	>FBpp0078557 type=protein; loc=3R:join(207690..208539,208592..210277,210613..210779,210843..211715,211772..211940,212002..212135,212191..212484); ID=FBpp0078557; name=Cont-PA; parent=FBgn0037240,FBtr0078917; dbxref=FlyBase:FBpp0078557,FlyBase_Annotation_ID	0.6	158.24	1390	2	1	224350
477	115	FBpp0289967;FBpp0289968;FBpp0289969;FBpp0289970;FBpp0289971;FBpp0289972	>FBpp0289967 type=protein; loc=3R:complement(4836395..4836974,4837085..4837326,4837396..4837671,4837767..4838027,4838559..4838983,4839038..4839053); ID=FBpp0289967; name=CG11984-PD; parent=FBgn0037655,FBtr0300743; dbxref=FlyBase:FBpp0289967,FlyBase_Annotat	6	62.397	599	4	1	224040
299	78;379	FBpp0081896	>FBpp0081896 type=protein; loc=3R:join(7476730..7477296,7477358..7478498,7478578..7479960,7480017..7480248,7480317..7480687,7480845..7480909); ID=FBpp0081896; name=CG10535-PA; parent=FBgn0037926,FBtr0082420; dbxref=FlyBase:FBpp0081896,FlyBase_Annotation_ID	3	142.81	1252	3	2	220360
59	1844	FBpp0071394;FBpp0071395	>FBpp0071394 type=protein; loc=X:complement(10358486..10359100,10359176..10359280,10359618..10365571,10365651..10365816,10365913..10366002); ID=FBpp0071394; name=CG17255-PA; parent=FBgn0030205,FBtr0071460; dbxref=FlyBase:FBpp0071394,GB_protein:AAF46591.2,F	0.6	235.59	2309	2	1	219430
464	1177;2169	FBpp0111584;FBpp0111585;FBpp0291332;FBpp0111586	>FBpp0111584 type=protein; loc=2R:complement(5455483..5455591,5456068..5456427,5456490..5457661,5457719..5460288,5460423..5461205,5461292..5462512,5462575..5463037,5463093..5463620,5463683..5463889,5465690..5465794); ID=FBpp0111584; name=Not1-PC; parent=FB	0.9	281.14	2505	2	2	215620
224	1390	FBpp0078996	>FBpp0078996 type=protein; loc=2L:complement(6915043..6915400,6919524..6919942); ID=FBpp0078996; name=xl6-PA; parent=FBgn0028554,FBtr0079368; dbxref=FlyBase:FBpp0078996,FlyBase_Annotation_IDs:CG10203-PA,GB_protein:AAF52454.1,REFSEQ:NP_723226,GB_protein:AAF	5.4	27.867	258	6	1	214250
82	334;762	FBpp0072306;FBpp0099896;FBpp0072305;FBpp0099894	>FBpp0072306 type=protein; loc=2R:complement(20878660..20878795,20879333..20879496,20879556..20880851,20880914..20881444,20881535..20881839,20881930..20884669,20884732..20884824,20885101..20885220,20885801..20885824,20887562..20887683,20889811..20889967,20	1.3	236.63	2056	2	2	209610
301	1145	FBpp0082063	>FBpp0082063 type=protein; loc=3R:join(8259965..8260067,8260139..8260924,8260984..8261231); ID=FBpp0082063; name=CG5844-PA; parent=FBgn0038049,FBtr0082591; dbxref=FlyBase:FBpp0082063,FlyBase_Annotation_IDs:CG5844-PA,GB_protein:AAF54816.1,REFSEQ:NP_650199,G	5.3	41.619	378	5	1	208600
233	71	FBpp0079304	>FBpp0079304 type=protein; loc=2L:complement(8516768..8517292); ID=FBpp0079304; name=mRpL51-PA; parent=FBgn0032053,FBtr0079696; dbxref=FlyBase:FBpp0079304,FlyBase_Annotation_IDs:CG13098-PA,GB_protein:AAF52690.2,REFSEQ:NP_609239,GB_protein:AAF52690,FlyMine:	9.2	20.232	174	7	1	206890
193	1344	FBpp0077831;FBpp0077832;FBpp0077833;FBpp0077834;FBpp0077835;FBpp0077836	>FBpp0077831 type=protein; loc=3L:join(20342221..20342306,20343405..20343580,20343659..20344128,20344194..20344349,20344424..20344621,20344683..20344830,20345907..20345989); ID=FBpp0077831; name=eRF1-PC; parent=FBgn0036974,FBtr0078173; dbxref=FlyBase:FBpp0	4.3	49.159	438	5	1	205500
97	1562;2151	FBpp0073281;FBpp0073282	>FBpp0073281 type=protein; loc=X:complement(10673254..10673728,10674026..10674153,10674230..10674550); ID=FBpp0073281; name=Ant2-PA; parent=FBgn0025111,FBtr0073425; dbxref=FlyBase:FBpp0073281,FlyBase_Annotation_IDs:CG1683-PA,GB_protein:AAF47956.1,REFSEQ:NP	5.2	33.744	307	6	1	199240
153	1890	FBpp0289558;FBpp0290404;FBpp0075345	>FBpp0289558 type=protein; loc=3L:complement(15579302..15579700,15580105..15580665); ID=FBpp0289558; name=CG7656-PD; parent=FBgn0036516,FBtr0300329; dbxref=FlyBase:FBpp0289558,FlyBase_Annotation_IDs:CG7656-PD,FlyMine:FBpp0289558,modMine:FBpp0289558; MD5=11	13.2	34.913	319	5	1	198380
230	616	FBpp0079211	>FBpp0079211 type=protein; loc=2L:join(8211446..8211502,8211559..8211834); ID=FBpp0079211; name=Ssb-c31a-PA; parent=FBgn0015299,FBtr0079590; dbxref=FlyBase:FBpp0079211,FlyBase_Annotation_IDs:CG8396-PA,GB_protein:AAF52619.1,REFSEQ:NP_477136,GB_protein:AAF52	9.1	12.189	110	7	1	197220
210	2127	FBpp0078450	>FBpp0078450 type=protein; loc=3R:complement(1179566..1180155,1180283..1180343); ID=FBpp0078450; name=CG11999-PA; parent=FBgn0037312,FBtr0078807; dbxref=FlyBase:FBpp0078450,FlyBase_Annotation_IDs:CG11999-PA,GB_protein:AAF52043.1,REFSEQ:NP_649527,GB_protein	5.6	23.633	216	6	1	196300
462	730	FBpp0111322	>FBpp0111322 type=protein; loc=2R:complement(20552974..20553361,20553421..20553479); ID=FBpp0111322; name=CG34214-PA; parent=FBgn0085243,FBtr0112407; dbxref=FlyBase:FBpp0111322,FlyBase_Annotation_IDs:CG34214-PA,REFSEQ:NP_001097444,GB_protein:ABV53903,FlyMi	8.8	17.534	148	7	1	190780
426	783	FBpp0087186;FBpp0087187	>FBpp0087186 type=protein; loc=2R:complement(7576584..7577393,7577951..7578091,7578183..7578224); ID=FBpp0087186; name=wal-PA; parent=FBgn0010516,FBtr0088082; dbxref=FlyBase:FBpp0087186,FlyBase_Annotation_IDs:CG8996-PA,GB_protein:AAF58627.1,REFSEQ:NP_72507	3.9	34.181	330	6	1	189800
486	1292	REV__FBpp0074640	>FBpp0074640 type=protein; loc=3L:complement(20067213..20069015); ID=FBpp0074640; name=NPFR76F-PA; parent=FBgn0036934,FBtr0074871; dbxref=FlyBase:FBpp0074640,FlyBase_Annotation_IDs:CG7395-PA,GB_protein:AAF49074.2,REFSEQ:NP_524176,GB_protein:AAF49074,FlyMin	1.8	66.578	600	2	1	187910
455	1433	FBpp0099591	>FBpp0099591 type=protein; loc=X:complement(12785650..12786123); ID=FBpp0099591; name=CG33651-PA; parent=FBgn0053651,FBtr0091628; dbxref=FlyBase_Annotation_IDs:CG33651-PA,FlyBase:FBpp0099591,GB_protein:AAZ52503.1,REFSEQ:NP_001027067,GB_protein:AAZ52503,Fly	15.9	17.856	157	1	1	187000
428	464	FBpp0087347	>FBpp0087347 type=protein; loc=2R:complement(6698122..6698262,6698328..6698381); ID=FBpp0087347; name=CG7637-PA; parent=FBgn0033548,FBtr0088252; dbxref=FlyBase:FBpp0087347,FlyBase_Annotation_IDs:CG7637-PA,GB_protein:AAF58753.1,REFSEQ:NP_610610,GB_protein:A	20.3	7.6337	64	7	1	183300
265	656	FBpp0080707;FBpp0080708;FBpp0291028	>FBpp0080707 type=protein; loc=2L:complement(19122419..19122817,19123121..19123552); ID=FBpp0080707; name=l(2)37Cc-PB; parent=FBgn0002031,FBtr0081164; dbxref=GB_protein:AAF53765.1,FlyBase:FBpp0080707,FlyBase_Annotation_IDs:CG10691-PB,REFSEQ:NP_476607,GB_pr	7.6	30.383	276	6	1	180210
468	1870	FBpp0112504	>FBpp0112504 type=protein; loc=2LHet:complement(168054..168169,168234..168403,168463..168745,168844..168895); ID=FBpp0112504; name=CG40042-PA; parent=FBgn0058042,FBtr0113781; dbxref=FlyBase_Annotation_IDs:CG40042-PA,FlyBase:FBpp0112504,REFSEQ:NP_001015387,	5.8	22.138	206	6	1	175790
136	966	FBpp0074578	>FBpp0074578 type=protein; loc=X:complement(19653404..19653697,19653765..19653999,19654068..19654462,19654521..19655231,19655289..19656266); ID=FBpp0074578; name=CG12702-PA; parent=FBgn0031070,FBtr0074809; dbxref=FlyBase:FBpp0074578,FlyBase_Annotation_IDs:	1.5	97.172	870	4	1	172160
37	2009	FBpp0070616	>FBpp0070616 type=protein; loc=X:4213661..4215622; ID=FBpp0070616; name=CG2982-PB; parent=FBgn0029704,FBtr0070648; dbxref=FlyBase:FBpp0070616,FlyBase_Annotation_IDs:CG2982-PB,GB_protein:AAF45939.2,REFSEQ:NP_572160,GB_protein:AAF45939,FlyMine:FBpp0070616,mo	1.8	73.097	653	4	1	168640
297	1146	FBpp0081843	>FBpp0081843 type=protein; loc=3R:complement(7046227..7047126); ID=FBpp0081843; name=CG6693-PA; parent=FBgn0037878,FBtr0082367; dbxref=FlyBase:FBpp0081843,FlyBase_Annotation_IDs:CG6693-PA,GB_protein:AAF54608.1,REFSEQ:NP_650052,GB_protein:AAF54608,FlyMine:F	5	34.889	299	5	1	161100
333	1037	FBpp0083423;FBpp0290803;FBpp0290804;FBpp0083421;FBpp0083422;FBpp0083424;FBpp0083425;FBpp0110238;FBpp0110239;FBpp0290801;FBpp0290802;FBpp0083427;FBpp0111828;FBpp0111829;FBpp0290800;FBpp0110237	>FBpp0083423 type=protein; loc=3R:join(16999697..17001355,17004000..17004121,17004302..17004926,17004990..17005112,17011270..17011306,17028174..17028307,17033341..17033389,17036511..17036801,17036863..17037041,17037109..17037312,17037470..17038249); ID=FBp	1.3	152.38	1400	4	1	157960
83	1895	FBpp0072330	>FBpp0072330 type=protein; loc=2R:complement(20683376..20684563,20684624..20684815); ID=FBpp0072330; name=Orc4-PA; parent=FBgn0023181,FBtr0072425; dbxref=FlyBase:FBpp0072330,FlyBase_Annotation_IDs:CG2917-PA,GB_protein:AAF47276.1,REFSEQ:NP_477320,GB_protein	3.3	51.935	459	5	1	154890
36	482	FBpp0290344;FBpp0070611;FBpp0290153;FBpp0290345;FBpp0290346	>FBpp0290344 type=protein; loc=X:join(4012451..4013082,4014150..4014171,4014329..4014457,4014535..4015269,4015487..4015963,4016097..4019820,4019957..4020027); ID=FBpp0290344; name=CG4857-PD; parent=FBgn0026083,FBtr0301122; dbxref=FlyBase:FBpp0290344,FlyBas	0.7	201.71	1929	2	1	153530
279	1909	FBpp0081196;FBpp0290838	>FBpp0081196 type=protein; loc=3R:complement(2482244..2482615,2482870..2483058); ID=FBpp0081196; name=CG1307-PB; parent=FBgn0026566,FBtr0081698; dbxref=FlyBase:FBpp0081196,FlyBase_Annotation_IDs:CG1307-PB,GB_protein:AAN13366.1,REFSEQ:NP_731106,GB_protein:A	8.1	19.873	186	6	1	153250
47	717;1171	FBpp0070891	>FBpp0070891 type=protein; loc=X:complement(6178580..6178923,6179007..6179400,6179465..6180515,6180855..6181602,6181674..6181764); ID=FBpp0070891; name=Top3beta-PA; parent=FBgn0026015,FBtr0070930; dbxref=FlyBase:FBpp0070891,FlyBase_Annotation_IDs:CG3458-PA	2.9	96.972	875	4	2	152470
271	274	FBpp0080870;FBpp0080871	>FBpp0080870 type=protein; loc=2L:complement(20096473..20096803,20096866..20097149); ID=FBpp0080870; name=mRpS18B-PA; parent=FBgn0032849,FBtr0081338; dbxref=GB_protein:AAF53877.1,FlyBase:FBpp0080870,FlyBase_Annotation_IDs:CG10757-PA,REFSEQ:NP_523606,GB_pro	5.9	23.179	204	6	1	148230
267	208	FBpp0080734	>FBpp0080734 type=protein; loc=2L:complement(18916978..18917088,18917190..18917516,18919925..18920016,18920279..18920371,18920471..18920616,18936425..18936564,18938562..18938685,18938754..18939011,18939181..18940627,18940688..18942958,18943277..18943466);	0.7	193.02	1732	2	1	141540
377	256	FBpp0085156	>FBpp0085156 type=protein; loc=3R:join(27406745..27406840,27406903..27407240,27407330..27407677,27407738..27407937,27408002..27408210,27408266..27408966,27409027..27410294,27410356..27410750,27410811..27411319,27411378..27411747,27411805..27412069,27412140	0.6	239.69	2089	2	1	138140
325	1519	FBpp0082838;FBpp0082839	>FBpp0082838 type=protein; loc=3R:12908419..12910131; ID=FBpp0082838; name=kuk-PA; parent=FBgn0038476,FBtr0083397; dbxref=GB_protein:AAN13733.1,FlyBase:FBpp0082838,FlyBase_Annotation_IDs:CG5175-PA,REFSEQ:NP_650595,GB_protein:AAN13733,FlyMine:FBpp0082838,mo	3.7	60.159	570	4	1	137320
79	2106	FBpp0072184	>FBpp0072184 type=protein; loc=2R:complement(20061359..20061718,20061783..20061890); ID=FBpp0072184; name=mRpS17-PA; parent=FBgn0034986,FBtr0072277; dbxref=FlyBase:FBpp0072184,FlyBase_Annotation_IDs:CG4326-PA,GB_protein:AAF47177.1,REFSEQ:NP_525119,GB_prote	9.7	18.014	155	7	1	125890
353	2172	FBpp0084124;FBpp0084125	>FBpp0084124 type=protein; loc=3R:join(20770980..20771175,20771248..20771654,20771706..20771807,20771866..20772017,20772606..20772876,20772985..20773026); ID=FBpp0084124; name=Nmnat-PA; parent=FBgn0039254,FBtr0084749; dbxref=GB_protein:AAF56373.3,FlyBase:F	3.1	43.795	389	5	1	123020
104	772	FBpp0073551	>FBpp0073551 type=protein; loc=X:join(12985516..12985574,12985645..12986035,12986122..12986254,12986317..12986519,12987193..12987411); ID=FBpp0073551; name=lic-PA; parent=FBgn0261524,FBtr0073720; dbxref=FlyBase:FBpp0073551,FlyBase_Annotation_IDs:CG12244-PA	3.9	38.195	334	5.5	2	122990
130	1079	FBpp0074386	>FBpp0074386 type=protein; loc=X:complement(18543566..18544125,18544186..18544303); ID=FBpp0074386; name=CG6617-PA; parent=FBgn0030944,FBtr0074615; dbxref=FlyBase:FBpp0074386,FlyBase_Annotation_IDs:CG6617-PA,GB_protein:AAF48867.1,REFSEQ:NP_573315,GB_protei	6.2	25.996	225	6	1	122750
459	2094	FBpp0100045;FBpp0100047;FBpp0100048;FBpp0100050;FBpp0100051	>FBpp0100045 type=protein; loc=2L:join(14616339..14616437,14616503..14616907,14616978..14617244); ID=FBpp0100045; name=Adh-PC; parent=FBgn0000055,FBtr0100589; dbxref=FlyBase_Annotation_IDs:CG3481-PC,FlyBase:FBpp0100045,GB_protein:AAO41200.1,REFSEQ:NP_00102	7.4	27.734	256	6	1	121240
456	1023	FBpp0099642	>FBpp0099642 type=protein; loc=2L:complement(10403236..10403556,10403730..10403828,10403891..10403932,10403993..10403995); ID=FBpp0099642; name=CG17768-PA; parent=FBgn0032240,FBtr0100253; dbxref=FlyBase_Annotation_IDs:CG17768-PA,FlyBase:FBpp0099642,GB_prot	6.5	16.954	154	7	1	120110
337	556	FBpp0288710;FBpp0083587	>FBpp0288710 type=protein; loc=3R:complement(17845582..17845759,17845826..17846114,17846172..17846330,17846547..17847242,17847306..17847454,17847515..17847988,17848122..17848351,17848609..17848653); ID=FBpp0288710; name=CG6455-PC; parent=FBgn0019960,FBtr02	1.9	82.013	739	4	1	114530
188	1586	FBpp0077303	>FBpp0077303 type=protein; loc=2L:complement(3145200..3145249,3145305..3145448,3145528..3145684); ID=FBpp0077303; name=CG12400-PA; parent=FBgn0031505,FBtr0077617; dbxref=FlyBase:FBpp0077303,FlyBase_Annotation_IDs:CG12400-PA,GB_protein:AAF51143.1,REFSEQ:NP_	11.2	12.909	116	7	1	111340
235	850	FBpp0079432;FBpp0079433	>FBpp0079432 type=protein; loc=2L:join(9571509..9571753,9571842..9571894,9571956..9572965); ID=FBpp0079432; name=CG3838-PA; parent=FBgn0032130,FBtr0079834; dbxref=GB_protein:AAF52788.1,FlyBase:FBpp0079432,FlyBase_Annotation_IDs:CG3838-PA,REFSEQ:NP_723469,G	3	48.094	435	5	1	111060
339	502	FBpp0083613	>FBpp0083613 type=protein; loc=3R:join(18201757..18202926,18202983..18203632,18203691..18203876,18203939..18204502,18204566..18205087,18205156..18205326,18205388..18205535); ID=FBpp0083613; name=CG18596-PA; parent=FBgn0038953,FBtr0084216; dbxref=FlyBase:FB	1.1	130.19	1136	4	1	110270
467	231	FBpp0112471	>FBpp0112471 type=protein; loc=2RHet:join(2775901..2775915,2775969..2776071,2799750..2800714,2814312..2821121); ID=FBpp0112471; name=CG17514-PA; parent=FBgn0039959,FBtr0113748; dbxref=FlyBase_Annotation_IDs:CG17514-PA,FlyBase:FBpp0112471,REFSEQ:NP_00101531	0.5	293.91	2630	1.5	2	108480
470	1117	FBpp0271746	>FBpp0271746 type=protein; loc=2R:complement(14739462..14740078,14740139..14740268); ID=FBpp0271746; name=CG18190-PB; parent=FBgn0034403,FBtr0273238; dbxref=FlyBase_Annotation_IDs:CG18190-PB,FlyBase:FBpp0271746,REFSEQ:NP_611384,GB_protein:AAF57623,FlyMine:	6	28.743	248	6	1	101070
194	1592	FBpp0077873	>FBpp0077873 type=protein; loc=3L:complement(20512717..20512994,20513054..20513840); ID=FBpp0077873; name=mTerf3-PA; parent=FBgn0037008,FBtr0078215; dbxref=FlyBase:FBpp0077873,FlyBase_Annotation_IDs:CG5047-PA,GB_protein:AAF51620.1,REFSEQ:NP_649240,GB_prote	3.1	41.267	354	6	1	97688
481	427;1705	FBpp0291369;FBpp0291366;FBpp0291367;FBpp0291368	>FBpp0291369 type=protein; loc=2L:complement(15266374..15266526,15266596..15266734,15266796..15267019,15267145..15267287,15267353..15267467,15267530..15267700,15267763..15267933,15267996..15268757,15268821..15269204,15269374..15269916); ID=FBpp0291369; nam	2.8	106.86	934	4	2	90542
355	1583;2097	FBpp0084188	>FBpp0084188 type=protein; loc=3R:join(21075353..21075424,21075945..21078957,21079014..21082015,21082077..21082577,21082647..21082779,21082844..21083851,21083923..21084281); ID=FBpp0084188; name=Nup358-PA; parent=FBgn0039302,FBtr0084813; dbxref=GB_protein:	0.8	296.38	2695	2.5	2	83591
149	232	FBpp0289433;FBpp0075077	>FBpp0289433 type=protein; loc=3L:join(16707312..16707420,16708541..16708611,16708673..16709269,16709331..16709937,16710707..16710940,16711122..16714116,16714187..16714290,16714358..16715101,16715164..16715293,16715358..16716276,16716463..16716849); ID=FBp	0.7	251.82	2298	2	1	83431
54	271	FBpp0071097;FBpp0071098;FBpp0071099	>FBpp0071097 type=protein; loc=X:complement(7762080..7764020,7764219..7764481,7764539..7766954,7767028..7767180); ID=FBpp0071097; name=dec-1-PA; parent=FBgn0000427,FBtr0071145; dbxref=FlyBase_Annotation_IDs:CG2175-PA,FlyBase:FBpp0071097,GB_protein:AAF46278	0.7	179.19	1590	7	1	80730
102	1955	FBpp0073380	>FBpp0073380 type=protein; loc=X:complement(11509378..11509479,11509551..11509787); ID=FBpp0073380; name=CG15220-PA; parent=FBgn0030322,FBtr0073535; dbxref=FlyBase:FBpp0073380,FlyBase_Annotation_IDs:CG15220-PA,GB_protein:AAF48070.1,REFSEQ:NP_572737,GB_prot	16.1	11.963	112	7	1	68305
367	857	FBpp0084813	>FBpp0084813 type=protein; loc=3R:join(25445253..25445372,25445444..25446277); ID=FBpp0084813; name=CG1907-PA; parent=FBgn0039674,FBtr0085447; dbxref=FlyBase:FBpp0084813,FlyBase_Annotation_IDs:CG1907-PA,GB_protein:AAF56907.1,REFSEQ:NP_651703,GB_protein:AAF	3.8	34.619	317	6	1	67563
414	1223	FBpp0086738;FBpp0086739;FBpp0086740	>FBpp0086738 type=protein; loc=2R:complement(9835477..9835615,9835682..9837292,9837355..9837577,9837637..9838422,9839119..9839193,9842192..9842312); ID=FBpp0086738; name=AGO1-PC; parent=FBgn0026611,FBtr0087612; dbxref=GB_protein:AAF58313.1,FlyBase:FBpp0086	1.7	109.83	984	4	1	63638
28	604	FBpp0070078	>FBpp0070078 type=protein; loc=X:join(382023..382395,382455..382661,382907..383109,383176..383457,383518..384261,384335..384604); ID=FBpp0070078; name=CG3156-PA; parent=FBgn0023536,FBtr0070079; dbxref=FlyBase:FBpp0070078,FlyBase_Annotation_IDs:CG3156-PA,GB	2	75.784	692	5	1	0
77	903	FBpp0072164	>FBpp0072164 type=protein; loc=2R:join(20046994..20047149,20047203..20047480,20047540..20047748,20047811..20048394,20048452..20048737,20048802..20048893); ID=FBpp0072164; name=spag-PA; parent=FBgn0015544,FBtr0072256; dbxref=FlyBase:FBpp0072164,FlyBase_Anno	3	59.635	534	4	1	0
93	705	FBpp0073083	>FBpp0073083 type=protein; loc=3L:join(4242878..4242888,4242948..4243706,4243765..4244314,4244375..4244696,4244752..4245302,4245364..4245834); ID=FBpp0073083; name=pav-PA; parent=FBgn0011692,FBtr0073227; dbxref=FlyBase:FBpp0073083,FlyBase_Annotation_IDs:CG	1.5	100.67	887	4	1	0
139	474	FBpp0074681	>FBpp0074681 type=protein; loc=3L:complement(19977596..19978595,19978655..19978875); ID=FBpp0074681; name=hale-PA; parent=FBgn0036924,FBtr0074912; dbxref=FlyBase:FBpp0074681,FlyBase_Annotation_IDs:CG7570-PA,GB_protein:AAF49086.2,REFSEQ:NP_649165,GB_protein	3	43.205	406	3	1	0
177	251	FBpp0076400	>FBpp0076400 type=protein; loc=3L:complement(8337628..8339169); ID=FBpp0076400; name=CG7182-PA; parent=FBgn0035878,FBtr0076677; dbxref=FlyBase:FBpp0076400,FlyBase_Annotation_IDs:CG7182-PA,GB_protein:AAF50438.2,REFSEQ:NP_648212,GB_protein:AAF50438,FlyMine:F	2.5	56.818	513	5	1	0
180	469	FBpp0076608	>FBpp0076608 type=protein; loc=3L:join(6962932..6963719,6963781..6963919,6963982..6964453,6964526..6964653); ID=FBpp0076608; name=CG9953-PA; parent=FBgn0035726,FBtr0076898; dbxref=FlyBase:FBpp0076608,FlyBase_Annotation_IDs:CG9953-PA,GB_protein:AAF50628.1,R	1.6	56.861	508	5	1	0
196	2090	FBpp0077947;FBpp0077948;FBpp0290817;FBpp0110337	>FBpp0077947 type=protein; loc=3L:join(21028019..21028401,21061814..21062365,21063720..21064162,21064952..21066252,21066314..21067151,21067316..21067776); ID=FBpp0077947; name=siz-PB; parent=FBgn0026179,FBtr0078289; dbxref=FlyBase:FBpp0077947,FlyBase_Annot	1.3	143.96	1325	3	1	0
276	1111	FBpp0081087	>FBpp0081087 type=protein; loc=3R:join(2970538..2970582,2970645..2971303,2976773..2976920); ID=FBpp0081087; name=CG2656-PA; parent=FBgn0037478,FBtr0081568; dbxref=FlyBase:FBpp0081087,FlyBase_Annotation_IDs:CG2656-PA,GB_protein:AAF54055.2,REFSEQ:NP_649699,G	5.7	31.862	283	5	1	0
334	212	FBpp0083434	>FBpp0083434 type=protein; loc=3R:complement(16946442..16946461,16946556..16946691,16946752..16946941,16947275..16947729,16947794..16947973,16948044..16948315,16950884..16951106,16952660..16952716); ID=FBpp0083434; name=slmb-PA; parent=FBgn0023423,FBtr0084	1.8	58.952	510	5	1	0
360	1251	FBpp0084312	>FBpp0084312 type=protein; loc=3R:21719292..21720656; ID=FBpp0084312; name=CG5913-PA; parent=FBgn0039385,FBtr0084938; dbxref=FlyBase:FBpp0084312,FlyBase_Annotation_IDs:CG5913-PA,GB_protein:AAF56525.1,REFSEQ:NP_651439,GB_protein:AAF56525,FlyMine:FBpp0084312	2.9	49.967	454	5	1	0
472	1594	FBpp0288574	>FBpp0288574 type=protein; loc=3R:complement(12284321..12292107,12292185..12292559,12292615..12292695,12292755..12294397,12294555..12294598,12294672..12294893,12294956..12295129); ID=FBpp0288574; name=CG42232-PB; parent=FBgn0250754,FBtr0290134; dbxref=FlyB	0.5	378.59	3441	1	1	0
469	1212	FBpp0290711;FBpp0290709;FBpp0112957;FBpp0290710	>FBpp0290711 type=protein; loc=2L:complement(14600679..14600875,14601132..14601480,14601687..14601798,14601851..14602000,14602113..14602252,14602327..14602461,14602591..14605244,14610684..14611260,14611851..14611916,14636079..14636159,14639743..14639769,14	0.8	175.5	1566	7	1	0
