# Supplementary material for: Functional Dissection of the Drosophila melanogaster Condensin Subunit Cap-G Reveals Its Exclusive Association with Condensin I
Source: PLoS Genet. 2013 Apr 18;9(4):e1003463. doi: 10.1371/journal.pgen.1003463 (PMC3630105; doi:10.1371/journal.pgen.1003463)
Supplement: Table S7 — Complete list of proteins identified in anti-EGFP immunoprecipitates from ovary extracts of SMC2h-EGFP expressing females. Condensin subunits are highlighted in light grey. The hits are ranked according to their cumulated peptide intensities. (XLSX) [file pgen.1003463.s017.xlsx]

## Sheet: Reference
Name	Fraction	Experiment
Orbi_1146_01	1	A
Orbi_1146_02	2	A
Orbi_1146_03	3	A
Orbi_1146_04	4	A
Orbi_1146_05	5	A
Orbi_1146_06	6	A
Orbi_1146_07	7	A

## Sheet: Orbi_1146_A
id	Protein IDs	Protein Descriptions	Unique + Razor Sequence Coverage [%]	Mol. Weight [kDa]	Sequence Length	Slice Average	peptides	Intensity
48	FBpp0072561;FBpp0072562	>FBpp0072561 type=protein; loc=3L:join(1307700..1307741,1307804..1307902,1307964..1308899,1308957..1309793,1309857..1310314,1310628..1311708); ID=FBpp0072561; name=CG2469-PB; parent=FBgn0035205,FBtr0072668; dbxref=FlyBase:FBpp0072561,FlyBase_Annotation_IDs	1.3	130.47	1150	6.33	3	176330000
105	FBpp0080489	>SMC4; FBpp0080489 type=protein; loc=2L:complement(16733797..16734267,16734336..16736019,16736081..16736394,16736456..16737080,16737142..16738277); ID=FBpp0080489; name=glu-PA; parent=FBgn0015391,FBtr0080935; dbxref=FlyBase:FBpp0080489,FlyBase_Annotation_IDs:CG1	19.1	159.88	1409	2.15	34	154220000
59	FBpp0288508;FBpp0074053;FBpp0074052	>FBpp0288508 type=protein; loc=X:join(16317313..16317660,16323093..16324232,16324654..16324797,16324959..16326744,16327198..16328171,16328294..16328905,16329178..16330845); ID=FBpp0288508; name=hang-PC; parent=FBgn0026575,FBtr0290069; dbxref=FlyBase_Annota	0.8	242.32	2223	2	1	110920000
114	FBpp0081703	>FBpp0081703 type=protein; loc=3R:join(6077302..6077478,6077611..6077689,6077893..6078419,6078520..6079253,6079312..6080641,6080703..6080813); ID=FBpp0081703; name=CG3999-PA; parent=FBgn0037801,FBtr0082225; dbxref=FlyBase:FBpp0081703,FlyBase_Annotation_IDs	16.1	109.71	985	2.54	13	98641000
122	FBpp0082514;FBpp0082515;FBpp0082516;FBpp0082517;FBpp0082518;FBpp0082519;FBpp0073445;FBpp0073446;FBpp0073447;FBpp0073448;FBpp0075504;FBpp0075503;FBpp0075505;FBpp0081956;FBpp0081986;FBpp0082105;FBpp0082106;FBpp0082107;FBpp0082147;FBpp0083974;FBpp0082175	>FBpp0082514 type=protein; loc=3R:11070082..11072037; ID=FBpp0082514; name=Hsc70-4-PE; parent=FBgn0001219,FBtr0083055; dbxref=FlyBase:FBpp0082514,FlyBase_Annotation_IDs:CG4264-PE,GB_protein:AAO41567.1,REFSEQ:NP_788679,GB_protein:AAO41567; MD5=050fd5b4b4ff0	16.7	71.131	651	3.5	12	50208000
57	FBpp0073652	>FBpp0073652 type=protein; loc=X:join(13653635..13653839,13653902..13654284,13654357..13655031); ID=FBpp0073652; name=Yp3-PA; parent=FBgn0004047,FBtr0073821; dbxref=GB_protein:AAF48314.2,FlyBase:FBpp0073652,FlyBase_Annotation_IDs:CG11129-PA,REFSEQ:NP_51114	33.1	46.101	420	5.23	13	48464000
79	FBpp0076182	>FBpp0076182 type=protein; loc=3L:9377286..9377927; ID=FBpp0076182; name=Hsp27-PA; parent=FBgn0001226,FBtr0076454; dbxref=FlyBase:FBpp0076182,FlyBase_Annotation_IDs:CG4466-PA,GB_protein:AAF50285.1,REFSEQ:NP_524000,GB_protein:AAF50285,FlyMine:FBpp0076182,mo	36.2	23.616	213	6.18	11	38874000
90	FBpp0078301;FBpp0078298;FBpp0078300;FBpp0078302;FBpp0078303;FBpp0078299;FBpp0291159;FBpp0076649;FBpp0290159	>FBpp0078301 type=protein; loc=3R:complement(1826885..1827082,1827280..1827458,1829395..1829633,1829739..1830848,1833759..1834192); ID=FBpp0078301; name=Rm62-PA; parent=FBgn0003261,FBtr0078652; dbxref=FlyBase:FBpp0078301,FlyBase_Annotation_IDs:CG10279-PA,G	16.4	78.547	719	4.11	9	35667000
157	FBpp0087142;FBpp0087143;FBpp0085193;FBpp0085194;FBpp0089103;FBpp0089104	>FBpp0087142 type=protein; loc=2R:7781080..7782471; ID=FBpp0087142; name=Ef1alpha48D-PA; parent=FBgn0000556,FBtr0088035; dbxref=FlyBase:FBpp0087142,FlyBase_Annotation_IDs:CG8280-PA,GB_protein:AAF58608.1,REFSEQ:NP_477375,GB_protein:AAF58608,FlyMine:FBpp0087	22.7	50.306	463	5.57	14	33847000
175	FBpp0291188	>FBpp0291188 type=protein; loc=XHet:join(84922..85101,85162..86148); ID=FBpp0291188; name=ATbp-PB; parent=FBgn0039946,FBtr0301978; dbxref=FlyBase:FBpp0291188,FlyBase_Annotation_IDs:CG17172-PB,FlyMine:FBpp0291188,modMine:FBpp0291188; MD5=853603f632ad32cd4e1	3.1	42.598	388	4	2	31359000
92	FBpp0078561;FBpp0078562	>FBpp0078561 type=protein; loc=3R:join(228924..229002,230191..230361,230423..231141,231202..231270,231323..231533,231589..231977); ID=FBpp0078561; name=growl-PA; parent=FBgn0037245,FBtr0078921; dbxref=FlyBase:FBpp0078561,FlyBase_Annotation_IDs:CG14648-PA,G	7.5	59.742	545	4.2	5	23848000
100	FBpp0079565;FBpp0079566	>FBpp0079565 type=protein; loc=2L:join(10239536..10239585,10240492..10240591,10240680..10241058,10241133..10241780,10241846..10242048); ID=FBpp0079565; name=me31B-PA; parent=FBgn0004419,FBtr0079975; dbxref=FlyBase:FBpp0079565,FlyBase_Annotation_IDs:CG4916-	16.6	51.945	459	5.17	6	23756000
82	FBpp0076224	>FBpp0076224 type=protein; loc=3L:complement(9369662..9370288); ID=FBpp0076224; name=Hsp26-PA; parent=FBgn0001225,FBtr0076496; dbxref=FlyBase:FBpp0076224,FlyBase_Annotation_IDs:CG4183-PA,GB_protein:AAF50288.1,REFSEQ:NP_523997,GB_protein:AAF50288,FlyMine:FB	44.7	22.994	208	6	7	23373000
89	FBpp0078134	>FBpp0078134 type=protein; loc=3L:join(22069388..22069441,22069516..22070415); ID=FBpp0078134; name=RpLP0-PA; parent=FBgn0000100,FBtr0078481; dbxref=FlyBase:FBpp0078134,FlyBase_Annotation_IDs:CG7490-PA,GB_protein:AAF51807.1,REFSEQ:NP_524211,GB_protein:AAF5	26.5	34.202	317	5	5	22718000
139	FBpp0084818	>Cap-D2; FBpp0084818 type=protein; loc=3R:join(25501452..25501578,25501656..25502127,25502188..25503083,25503144..25503285,25503341..25503428,25503483..25505900); ID=FBpp0084818; name=CAP-D2-PA; parent=FBgn0039680,FBtr0085452; dbxref=FlyBase:FBpp0084818,FlyBase_An	9.6	157.5	1380	2.87	15	22196000
53	FBpp0073278;FBpp0073280;FBpp0073277;FBpp0073279;FBpp0073281;FBpp0073282	>FBpp0073278 type=protein; loc=X:complement(10675654..10676128,10676206..10676333,10676413..10676713,10676810..10676844); ID=FBpp0073278; name=sesB-PC; parent=FBgn0003360,FBtr0073422; dbxref=FlyBase:FBpp0073278,FlyBase_Annotation_IDs:CG16944-PC,GB_protein:	24.7	34.214	312	6.33	6	21871000
91	FBpp0078405	>FBpp0078405 type=protein; loc=3R:complement(1378684..1378767,1378993..1379397,1379653..1379789,1379851..1379905); ID=FBpp0078405; name=Pcmt-PA; parent=FBgn0086768,FBtr0078758; dbxref=FlyBase_Annotation_IDs:CG2152-PA,FlyBase:FBpp0078405,GB_protein:AAF52012	62.4	24.59	226	6	8	20708000
111	FBpp0081062;FBpp0081063;FBpp0081153;FBpp0081565;CON__ENSEMBL:ENSBTAP00000016242	>FBpp0081062 type=protein; loc=3R:3356981..3358333; ID=FBpp0081062; name=alphaTub84D-PA; parent=FBgn0003885,FBtr0081538; dbxref=FlyBase:FBpp0081062,FlyBase_Annotation_IDs:CG2512-PA,GB_protein:AAF54007.1,REFSEQ:NP_524264,GB_protein:AAF54007,FlyMine:FBpp0081	14.9	49.89	450	5.29	7	19692000
35	FBpp0071359	>FBpp0071359 type=protein; loc=X:complement(9945220..9946313,9946382..9946616); ID=FBpp0071359; name=Yp2-PA; parent=FBgn0005391,FBtr0071424; dbxref=GB_protein:AAF46547.1,GB_protein:AAF46547.2,FlyBase:FBpp0071359,FlyBase_Annotation_IDs:CG2979-PA,GB_protein:	26.5	49.66	442	5.38	8	18588000
34	FBpp0071354	>FBpp0071354 type=protein; loc=X:join(9947950..9948169,9948247..9949346); ID=FBpp0071354; name=Yp1-PA; parent=FBgn0004045,FBtr0071419; dbxref=FlyBase:FBpp0071354,FlyBase_Annotation_IDs:CG2985-PA,GB_protein:AAF46548.1,REFSEQ:NP_511103,GB_protein:AAF46548,Fl	14.4	48.711	439	5	3	17443000
165	FBpp0088355;FBpp0289286	>FBpp0088355 type=protein; loc=3R:complement(1374109..1374910,1375315..1375484,1375545..1376342); ID=FBpp0088355; name=mia-PA; parent=FBgn0014342,FBtr0089313; dbxref=GB_protein:AAF52013.2,FlyBase:FBpp0088355,FlyBase_Annotation_IDs:CG10390-PA,GB_protein:AAF	2.2	65.984	589	4.5	2	15343000
63	FBpp0074285	>FBpp0074285 type=protein; loc=X:join(17985415..17985423,17985985..17986743); ID=FBpp0074285; name=scu-PA; parent=FBgn0021765,FBtr0074511; dbxref=FlyBase:FBpp0074285,FlyBase_Annotation_IDs:CG7113-PA,GB_protein:AAF48797.1,REFSEQ:NP_523396,GB_protein:AAF4879	16.9	26.905	255	6.4	5	14646000
172	FBpp0288880	>FBpp0288880 type=protein; loc=3L:complement(18291931..18291944,18291995..18292113,18292174..18292489,18292540..18292611,18292706..18292750,18292833..18292865,18292923..18293015,18293069..18293719,18293792..18293874,18293935..18294233); ID=FBpp0288880; nam	3	62.739	574	2	1	14519000
40	FBpp0071794	>FBpp0071794 type=protein; loc=2R:join(18686709..18686774,18687401..18687981,18688074..18688875,18688988..18689197); ID=FBpp0071794; name=blw-PA; parent=FBgn0011211,FBtr0071883; dbxref=FlyBase:FBpp0071794,FlyBase_Annotation_IDs:CG3612-PA,GB_protein:AAF4690	2.4	59.421	552	2.5	4	14162000
171	FBpp0271900	>FBpp0271900 type=protein; loc=3L:complement(17808762..17808987,17809085..17809365,17809423..17810035,17810086..17810233,17810284..17810623,17810680..17810864,17810925..17811021); ID=FBpp0271900; name=Ir75a-PB; parent=FBgn0036757,FBtr0273392; dbxref=FlyBas	2.4	72.759	629	4.5	2	13116000
146	FBpp0085721;FBpp0085720;FBpp0085722;FBpp0085723;FBpp0084630;FBpp0289838;FBpp0081524;FBpp0072177	>FBpp0085721 type=protein; loc=2R:complement(15334965..15336251,15336832..15336915); ID=FBpp0085721; name=betaTub56D-PA; parent=FBgn0003887,FBtr0086537; dbxref=FlyBase:FBpp0085721,FlyBase_Annotation_IDs:CG9277-PA,GB_protein:AAF57556.1,REFSEQ:NP_725896,GB_p	18.4	51.296	456	5.2	5	12725000
112	FBpp0081374;FBpp0071084;FBpp0112117	>FBpp0081374 type=protein; loc=3R:complement(4481507..4481628,4481709..4483565,4483737..4484109,4485685..4485729); ID=FBpp0081374; name=bel-PA; parent=FBgn0000171,FBtr0081888; dbxref=FlyBase:FBpp0081374,FlyBase_Annotation_IDs:CG9748-PA,GB_protein:AAF54262.	11.3	85.08	798	4.17	6	12332000
26	FBpp0070279;FBpp0070277;FBpp0070278	>FBpp0070279 type=protein; loc=X:complement(1375920..1376513,1376706..1377053); ID=FBpp0070279; name=sta-PD; parent=FBgn0003517,FBtr0070291; dbxref=GB_protein:AAN09050.1,GB_protein:AAN09050.2,FlyBase:FBpp0070279,FlyBase_Annotation_IDs:CG14792-PD,REFSEQ:NP_	15.3	35.341	313	5.8	5	12066000
135	FBpp0084202	>FBpp0084202 type=protein; loc=3R:join(21115649..21116714,21116778..21116962); ID=FBpp0084202; name=CG11893-PA; parent=FBgn0039316,FBtr0084827; dbxref=FlyBase:FBpp0084202,FlyBase_Annotation_IDs:CG11893-PA,GB_protein:AAF56445.1,REFSEQ:NP_651375,GB_protein:A	2.4	48.951	416	3	1	11940000
42	FBpp0071846	>FBpp0071846 type=protein; loc=2R:complement(18528205..18528600); ID=FBpp0071846; name=RpS24-PA; parent=FBgn0034751,FBtr0071935; dbxref=FlyBase:FBpp0071846,FlyBase_Annotation_IDs:CG3751-PA,GB_protein:AAF46871.1,REFSEQ:NP_611693,GB_protein:AAF46871,FlyMine:	20.6	15.048	131	6.4	5	10351000
41	FBpp0071808	>FBpp0071808 type=protein; loc=2R:join(18742040..18742052,18742170..18742381,18742968..18743165); ID=FBpp0071808; name=RpL23-PA; parent=FBgn0010078,FBtr0071897; dbxref=GB_protein:AAF46914.1,FlyBase:FBpp0071808,FlyBase_Annotation_IDs:CG3661-PA,REFSEQ:NP_523	32.9	14.936	140	7	4	9171700
54	FBpp0073285;FBpp0073286;FBpp0073287	>FBpp0073285 type=protein; loc=X:10987078..10988337; ID=FBpp0073285; name=CG2061-PA; parent=FBgn0027498,FBtr0073429; dbxref=FlyBase:FBpp0073285,FlyBase_Annotation_IDs:CG2061-PA,GB_protein:AAF47995.1,REFSEQ:NP_572682,GB_protein:AAF47995,FlyMine:FBpp0073285,	2.9	47.61	419	3	1	9141100
45	FBpp0072128	>FBpp0072128 type=protein; loc=2R:complement(19792837..19793064,19793128..19793316,19793379..19793519,19793583..19794051,19794138..19794223); ID=FBpp0072128; name=Nap1-PA; parent=FBgn0015268,FBtr0072219; dbxref=FlyBase:FBpp0072128,FlyBase_Annotation_IDs:CG	12.7	42.767	370	5.25	4	9040600
142	FBpp0085249;FBpp0091055;FBpp0091060;FBpp0091063;FBpp0091066;FBpp0091069;FBpp0091072;FBpp0091075;FBpp0091078;FBpp0091081;FBpp0091084;FBpp0091087;FBpp0091090;FBpp0091093;FBpp0091096;FBpp0091099;FBpp0091102;FBpp0091105;FBpp0091108;FBpp0091111	>FBpp0085249 type=protein; loc=2L:21423789..21424163; ID=FBpp0085249; name=His2A:CG31618-PA; parent=FBgn0051618,FBtr0085893; dbxref=FlyBase:FBpp0085249,FlyBase_Annotation_IDs:CG31618-PA,GB_protein:AAN11125.1,REFSEQ:NP_724343,GB_protein:AAN11125; MD5=3612d7	18.5	13.363	124	7	2	8830500
76	FBpp0075865;FBpp0075866	>FBpp0075865 type=protein; loc=3L:complement(11639522..11639899,11639961..11641280,11641340..11641399); ID=FBpp0075865; name=CG11660-PA; parent=FBgn0036187,FBtr0076134; dbxref=FlyBase:FBpp0075865,FlyBase_Annotation_IDs:CG11660-PA,GB_protein:AAF50033.1,REFS	4.4	67.493	585	5	2	8578500
39	FBpp0071766	>FBpp0071766 type=protein; loc=2R:join(18493663..18493674,18493752..18493793,18494014..18494145,18494439..18494553,18495260..18495405); ID=FBpp0071766; name=RpS16-PA; parent=FBgn0034743,FBtr0071855; dbxref=FlyBase:FBpp0071766,FlyBase_Annotation_IDs:CG4046-	16.2	16.774	148	6.75	4	8442800
168	FBpp0099686	>FBpp0099686 type=protein; loc=3R:join(25687653..25687656,25687921..25688027,25688507..25688918,25689137..25689240); ID=FBpp0099686; name=RpS8-PC; parent=FBgn0039713,FBtr0085489; dbxref=FlyBase_Annotation_IDs:CG7808-PC,FlyBase:FBpp0099686,GB_protein:AAN141	26.4	23.759	208	6	4	8413100
127	FBpp0082787;FBpp0082788;FBpp0291565;FBpp0291566	>FBpp0082787 type=protein; loc=3R:join(12473618..12473651,12473710..12473771,12473857..12474356,12474423..12475461); ID=FBpp0082787; name=Cctgamma-PA; parent=FBgn0015019,FBtr0083337; dbxref=FlyBase:FBpp0082787,FlyBase_Annotation_IDs:CG8977-PA,GB_protein:AA	3.1	59.394	544	3	1	8108600
56	FBpp0073623;FBpp0073624;FBpp0073625;FBpp0073626;FBpp0290052	>FBpp0073623 type=protein; loc=X:complement(13230018..13230410); ID=FBpp0073623; name=RpS15Aa-PC; parent=FBgn0010198,FBtr0073792; dbxref=FlyBase:FBpp0073623,FlyBase_Annotation_IDs:CG2033-PC,GB_protein:AAN09322.1,REFSEQ:NP_727692,GB_protein:AAN09322; MD5=cf	18.5	14.771	130	7	3	7921100
28	FBpp0070717	>FBpp0070717 type=protein; loc=X:5206493..5206816; ID=FBpp0070717; name=dhd-PA; parent=FBgn0011761,FBtr0070749; dbxref=FlyBase:FBpp0070717,FlyBase_Annotation_IDs:CG4193-PA,GB_protein:AAF46019.1,REFSEQ:NP_511046,GB_protein:AAF46019,FlyMine:FBpp0070717,modMi	11.2	12.384	107	7	2	7787800
75	FBpp0075764;FBpp0291345	>FBpp0075764 type=protein; loc=3L:join(11815986..11815990,11816300..11816455,11816758..11817250); ID=FBpp0075764; name=RpL10Ab-PA; parent=FBgn0036213,FBtr0076032; dbxref=FlyBase:FBpp0075764,FlyBase_Annotation_IDs:CG7283-PA,GB_protein:AAF50002.2,REFSEQ:NP_6	6	24.273	217	6	1	7618200
143	FBpp0085281;FBpp0091113;FBpp0091115;FBpp0091117;FBpp0091119;FBpp0091121;FBpp0091123;FBpp0091125;FBpp0091127;FBpp0091129;FBpp0091131;FBpp0091133;FBpp0091135;FBpp0091137;FBpp0091139;FBpp0091141;FBpp0091143;FBpp0091145;FBpp0091147;FBpp0091149;FBpp0091151;FBpp0091153;FBpp0091155	>FBpp0085281 type=protein; loc=2L:complement(21423191..21423562); ID=FBpp0085281; name=His2B:CG17949-PA; parent=FBgn0061209,FBtr0085927; dbxref=FlyBase:FBpp0085281,GB_protein:AAN11124.1,FlyBase_Annotation_IDs:CG17949-PA,REFSEQ:NP_724342,GB_protein:AAN11124	12.2	13.696	123	7	1	7521700
49	FBpp0072571	>FBpp0072571 type=protein; loc=3L:join(1331782..1331818,1331874..1332253); ID=FBpp0072571; name=msd1-PA; parent=FBgn0035209,FBtr0072678; dbxref=FlyBase:FBpp0072571,FlyBase_Annotation_IDs:CG13914-PA,GB_protein:AAF47481.1,GB_protein:AAF47481.2,REFSEQ:NP_6121	15.2	15.669	138	1	1	7295100
108	FBpp0080723;FBpp0080724	>FBpp0080723 type=protein; loc=2L:complement(19008375..19008543,19008949..19009115); ID=FBpp0080723; name=RpL30-PB; parent=FBgn0086710,FBtr0081181; dbxref=FlyBase:FBpp0080723,FlyBase_Annotation_IDs:CG10652-PB,GB_protein:AAN11021.1,REFSEQ:NP_724149,GB_prote	36	12.234	111	7	3	7010600
106	FBpp0080622	>FBpp0080622 type=protein; loc=2L:join(18606924..18607090,18607154..18609455); ID=FBpp0080622; name=CG10333-PA; parent=FBgn0032690,FBtr0081072; dbxref=FlyBase:FBpp0080622,FlyBase_Annotation_IDs:CG10333-PA,GB_protein:AAF53680.2,REFSEQ:NP_609888,GB_protein:A	1.2	94.545	822	2	1	6291700
161	FBpp0087608;FBpp0087609;FBpp0087610	>FBpp0087608 type=protein; loc=2R:join(5474988..5475211,5475282..5475432); ID=FBpp0087608; name=RpL31-PA; parent=FBgn0025286,FBtr0088525; dbxref=FlyBase:FBpp0087608,FlyBase_Annotation_IDs:CG1821-PA,GB_protein:AAM71073.1,REFSEQ:NP_724804,GB_protein:AAM71073	11.3	14.532	124	6.5	2	6109800
84	FBpp0076359	>FBpp0076359 type=protein; loc=3L:join(8594135..8594137,8594414..8594515,8594748..8594942,8595203..8595403); ID=FBpp0076359; name=RpL14-PA; parent=FBgn0017579,FBtr0076633; dbxref=FlyBase:FBpp0076359,FlyBase_Annotation_IDs:CG6253-PA,GB_protein:AAF50393.1,RE	14.5	19.173	166	6	2	5922000
73	FBpp0075691	>FBpp0075691 type=protein; loc=3L:join(12508552..12508672,12509659..12510159,12510528..12511057,12511124..12511354,12511538..12511767,12511833..12512170,12512244..12512251); ID=FBpp0075691; name=tral-PA; parent=FBgn0041775,FBtr0075959; dbxref=GB_protein:AA	9	69.339	652	4.8	5	5379200
153	FBpp0086701	>FBpp0086701 type=protein; loc=2R:complement(10102940..10103207,10103456..10103615,10104035..10104038); ID=FBpp0086701; name=RpS23-PA; parent=FBgn0033912,FBtr0087575; dbxref=FlyBase:FBpp0086701,FlyBase_Annotation_IDs:CG8415-PA,GB_protein:AAF58277.2,REFSEQ:	7.7	16.016	143	6	1	5353900
80	FBpp0076207	>FBpp0076207 type=protein; loc=3L:complement(9421974..9422214,9422274..9422425,9422795..9422797); ID=FBpp0076207; name=RpS17-PB; parent=FBgn0005533,FBtr0076479; dbxref=FlyBase:FBpp0076207,FlyBase_Annotation_IDs:CG3922-PB,GB_protein:AAF50272.1,REFSEQ:NP_524	34.4	15.285	131	7	5	4903400
128	FBpp0083001	>FBpp0083001 type=protein; loc=3R:complement(14207671..14209942,14210031..14210354,14210419..14210723); ID=FBpp0083001; name=CG14309-PA; parent=FBgn0038611,FBtr0083580; dbxref=FlyBase:FBpp0083001,FlyBase_Annotation_IDs:CG14309-PA,GB_protein:AAF55548.1,REFS	3	110.61	966	5.33	3	4738800
163	FBpp0088242;FBpp0088243;FBpp0088244	>FBpp0088242 type=protein; loc=4:complement(86899..87364,87466..87806); ID=FBpp0088242; name=RpS3A-PA; parent=FBgn0017545,FBtr0089175; dbxref=FlyBase:FBpp0088242,GB_protein:AAF59372.1,FlyBase_Annotation_IDs:CG2168-PA,REFSEQ:NP_524618,GB_protein:AAF59372,Fl	13.4	30.34	268	5.5	4	4647900
124	FBpp0082563	>FBpp0082563 type=protein; loc=3R:complement(11193658..11194228,11194285..11194423,11194482..11194569,11194628..11194735,11194788..11195372,11195435..11195500); ID=FBpp0082563; name=CG14868-PA; parent=FBgn0038330,FBtr0083109; dbxref=FlyBase:FBpp0082563,Fly	2.3	58.008	518	2	1	4430100
27	FBpp0070350	>FBpp0070350 type=protein; loc=X:complement(1766628..1766939,1767006..1767563); ID=FBpp0070350; name=Pgam5-PA; parent=FBgn0023517,FBtr0070366; dbxref=FlyBase:FBpp0070350,FlyBase_Annotation_IDs:CG14816-PA,GB_protein:AAF45678.1,REFSEQ:NP_569951,GB_protein:AA	12.1	33.165	289	6	3	4394900
103	FBpp0079874	>FBpp0079874 type=protein; loc=2L:join(11999725..11999854,11999913..12001171); ID=FBpp0079874; name=CG12264-PA; parent=FBgn0032393,FBtr0080290; dbxref=FlyBase:FBpp0079874,FlyBase_Annotation_IDs:CG12264-PA,GB_protein:AAF53143.1,REFSEQ:NP_609533,GB_protein:A	4.8	51.074	462	4	3	4355000
31	FBpp0071050;FBpp0071051;FBpp0071052	>FBpp0071050 type=protein; loc=X:join(7828067..7828303,7828363..7828581); ID=FBpp0071050; name=RpS14a-PB; parent=FBgn0004403,FBtr0071094; dbxref=FlyBase:FBpp0071050,FlyBase_Annotation_IDs:CG1524-PB,GB_protein:AAF46297.1,REFSEQ:NP_524884,GB_protein:AAF46297	30.5	16.265	151	6.71	7	4243700
144	FBpp0085585;FBpp0085586	>FBpp0085585 type=protein; loc=2R:join(16151613..16151615,16151752..16151937,16151998..16152267); ID=FBpp0085585; name=RpS18-PB; parent=FBgn0010411,FBtr0086273; dbxref=FlyBase:FBpp0085585,FlyBase_Annotation_IDs:CG8900-PB,GB_protein:AAM68401.1,REFSEQ:NP_725	15.8	17.611	152	6	2	4191200
104	FBpp0080102	>FBpp0080102 type=protein; loc=2L:complement(13394413..13394799,13394865..13394940,13395056..13395060); ID=FBpp0080102; name=RpL24-PA; parent=FBgn0032518,FBtr0080524; dbxref=FlyBase:FBpp0080102,FlyBase_Annotation_IDs:CG9282-PA,GB_protein:AAF53299.1,REFSEQ:	8.4	17.52	155	6	1	4037800
150	FBpp0086269;FBpp0086270	>FBpp0086269 type=protein; loc=2R:complement(12457764..12457889,12458131..12458353,12458422..12458510,12458694..12458702); ID=FBpp0086269; name=RpS15-PA; parent=FBgn0034138,FBtr0087123; dbxref=FlyBase:FBpp0086269,FlyBase_Annotation_IDs:CG8332-PA,GB_protein	27.7	17.037	148	6	2	3984500
166	FBpp0088441;FBpp0088439;FBpp0088440;FBpp0088970	>FBpp0088441 type=protein; loc=3R:complement(26033563..26034147,26034212..26034379); ID=FBpp0088441; name=RpS7-PB; parent=FBgn0039757,FBtr0089424; dbxref=FlyBase:FBpp0088441,FlyBase_Annotation_IDs:CG1883-PB,GB_protein:AAN14225.1,REFSEQ:NP_733356,GB_protein	4.8	28.346	250	6	1	3891100
116	FBpp0081822;FBpp0081824;FBpp0081825	>FBpp0081822 type=protein; loc=3R:join(7047652..7047654,7047897..7048089,7048283..7048451,7049117..7049252,7049580..7049969,7050213..7050572); ID=FBpp0081822; name=RpL3-PA; parent=FBgn0020910,FBtr0082346; dbxref=FlyBase:FBpp0081822,FlyBase_Annotation_IDs:C	5.3	46.915	416	5	1	3836200
159	FBpp0087472	>FBpp0087472 type=protein; loc=2R:join(5798760..5798787,5798899..5799125,5799182..5799753,5799819..5800268,5800333..5800870); ID=FBpp0087472; name=CG12140-PA; parent=FBgn0033465,FBtr0088384; dbxref=FlyBase:FBpp0087472,FlyBase_Annotation_IDs:CG12140-PA,GB_p	2	65.987	604	3	1	3568200
88	FBpp0077999	>FBpp0077999 type=protein; loc=3L:join(21337208..21337762,21343115..21343361,21343439..21343562,21343649..21346113,21346209..21348031); ID=FBpp0077999; name=CG32436-PA; parent=FBgn0052436,FBtr0078343; dbxref=GB_protein:AAF51713.2,FlyBase:FBpp0077999,FlyBas	1.1	201.05	1737	5	1	3407600
98	FBpp0079484;FBpp0099517	>FBpp0079484 type=protein; loc=2L:join(9967635..9967877,9967939..9968247,9968317..9968421); ID=FBpp0079484; name=RpL13-PA; parent=FBgn0011272,FBtr0079888; dbxref=GB_protein:AAF52842.1,FlyBase:FBpp0079484,FlyBase_Annotation_IDs:CG4651-PA,REFSEQ:NP_523530,GB	4.1	24.951	218	6	1	3355900
29	FBpp0070787;FBpp0070788;FBpp0071448;FBpp0078131;FBpp0082253;FBpp0082254;FBpp0085365;FBpp0100124;FBpp0100125;FBpp0290168;FBpp0082597;CON__P60712	>FBpp0070787 type=protein; loc=X:5796731..5797861; ID=FBpp0070787; name=Act5C-PA; parent=FBgn0000042,FBtr0070822; dbxref=FlyBase_Annotation_IDs:CG4027-PA,FlyBase:FBpp0070787,GB_protein:AAF46098.1,REFSEQ:NP_727048,GB_protein:AAF46098; MD5=88db72d41de81d7f21	12.8	41.821	376	5	2	3350700
87	FBpp0077716	>FBpp0077716 type=protein; loc=2L:join(420075..420146,420292..420558); ID=FBpp0077716; name=RpLP1-PA; parent=FBgn0002593,FBtr0078056; dbxref=FlyBase:FBpp0077716,FlyBase_Annotation_IDs:CG4087-PA,GB_protein:AAF51499.1,REFSEQ:NP_476630,GB_protein:AAF51499,Fly	28.6	11.513	112	7	1	3316400
51	FBpp0072958;FBpp0072957;FBpp0072959;FBpp0072960;FBpp0291506;FBpp0291507	>FBpp0072958 type=protein; loc=3L:complement(3221305..3221709,3221882..3221974); ID=FBpp0072958; name=RpL28-PC; parent=FBgn0035422,FBtr0073096; dbxref=FlyBase:FBpp0072958,FlyBase_Annotation_IDs:CG12740-PC,GB_protein:AAF47743.1,REFSEQ:NP_728841,GB_protein:A	17.6	18.736	165	6	2	3071300
72	FBpp0075618;FBpp0075619	>FBpp0075618 type=protein; loc=3L:join(13035112..13035114,13035210..13035468,13035542..13035639,13036266..13036437,13036674..13036927); ID=FBpp0075618; name=RpS4-PA; parent=FBgn0011284,FBtr0075884; dbxref=FlyBase:FBpp0075618,FlyBase_Annotation_IDs:CG11276-	16.1	29.134	261	6	3	2911300
126	FBpp0082729;FBpp0099503	>FBpp0082729 type=protein; loc=3R:complement(12030036..12030258,12030616..12030724,12030783..12030870,12030938..12030958); ID=FBpp0082729; name=mtSSB-PA; parent=FBgn0010438,FBtr0083277; dbxref=FlyBase:FBpp0082729,FlyBase_Annotation_IDs:CG4337-PA,GB_protein	22.6	16.367	146	7	2	2752300
152	FBpp0086591	>SMC2; FBpp0086591 type=protein; loc=2R:complement(10736177..10737614,10737668..10737861,10737918..10738187,10738245..10738672,10738729..10739458,10739521..10739832,10739892..10740059); ID=FBpp0086591; name=SMC2-PA; parent=FBgn0027783,FBtr0087461; dbxref=FlyBase	4.9	134.33	1179	4.2	5	2748500
170	FBpp0112113	>FBpp0112113 type=protein; loc=3R:join(3057374..3057396,3061379..3061426,3062948..3062994,3063065..3063318,3063380..3066409); ID=FBpp0112113; name=CG14608-PB; parent=FBgn0037487,FBtr0113201; dbxref=FlyBase:FBpp0112113,FlyBase_Annotation_IDs:CG14608-PB,REFS	1.7	124.21	1133	7	1	2675300
46	FBpp0072429	>FBpp0072429 type=protein; loc=3L:complement(202214..202429,202489..203619,205368..205445); ID=FBpp0072429; name=Gyk-PB; parent=FBgn0025592,FBtr0072530; dbxref=FlyBase:FBpp0072429,FlyBase_Annotation_IDs:CG18374-PB,GB_protein:AAN11423.1,REFSEQ:NP_728486,GB_	3.6	51.827	474	6	1	2598100
136	FBpp0084231;FBpp0084232;FBpp0084233	>FBpp0084231 type=protein; loc=3R:complement(21132227..21132423,21132484..21133350,21133411..21133624); ID=FBpp0084231; name=CG10550-PB; parent=FBgn0039321,FBtr0084857; dbxref=FlyBase:FBpp0084231,FlyBase_Annotation_IDs:CG10550-PB,GB_protein:AAF56451.1,REFS	5.2	49.133	425	4	1	2580800
164	FBpp0111817;FBpp0088303;FBpp0288389	>FBpp0111817 type=protein; loc=4:complement(936118..936179,936243..936344,936463..936685,936747..936893,937493..937716,937901..938369,938950..939107,939162..939402,939529..941825,945709..945764,946201..946312,946394..946574,946637..947287,948019..948777,95	1.1	211.12	1919	5	5	2527300
113	FBpp0081592	>FBpp0081592 type=protein; loc=3R:complement(5383632..5384090,5384150..5384971); ID=FBpp0081592; name=AP-47-PA; parent=FBgn0024833,FBtr0082114; dbxref=FlyBase:FBpp0081592,FlyBase_Annotation_IDs:CG9388-PA,GB_protein:AAF54399.1,REFSEQ:NP_649906,GB_protein:AA	2.8	48.94	426	2	1	2398400
109	FBpp0080880;FBpp0080881	>Barren; FBpp0080880 type=protein; loc=2L:complement(20058385..20058729,20058802..20060352,20060412..20060723); ID=FBpp0080880; name=barr-PA; parent=FBgn0014127,FBtr0081348; dbxref=GB_protein:AAF53866.1,FlyBase:FBpp0080880,FlyBase_Annotation_IDs:CG10726-PA,REFSEQ:	7.1	82.761	735	5.4	5	2380000
167	FBpp0088945;FBpp0088490	>FBpp0088945 type=protein; loc=2L:complement(409388..409465,409532..409736,409790..410073,410127..411060,411129..411718,411782..412237,412447..412658,412725..412824); ID=FBpp0088945; name=alpha-Adaptin-PB; parent=FBgn0015567,FBtr0089489; dbxref=FlyBase:FBp	4.6	106.93	952	4	3	2202200
154	FBpp0086769;FBpp0086770	>FBpp0086769 type=protein; loc=2R:complement(9740555..9740620,9740686..9741410,9741607..9741703); ID=FBpp0086769; name=CG6543-PA; parent=FBgn0033879,FBtr0087643; dbxref=FlyBase:FBpp0086769,FlyBase_Annotation_IDs:CG6543-PA,GB_protein:AAF58326.1,REFSEQ:NP_61	11.9	31.582	295	6	2	2170900
145	FBpp0085717	>FBpp0085717 type=protein; loc=2R:join(15329989..15329994,15330123..15330245,15330306..15330603,15330818..15330945); ID=FBpp0085717; name=RpL11-PA; parent=FBgn0013325,FBtr0086533; dbxref=FlyBase:FBpp0085717,FlyBase_Annotation_IDs:CG7726-PA,GB_protein:AAF57	7.6	21.112	184	6	1	2157900
133	FBpp0083645;FBpp0083646;FBpp0291080	>FBpp0083645 type=protein; loc=3R:join(18288325..18288501,18288570..18289008,18289065..18289762); ID=FBpp0083645; name=AP-50-PA; parent=FBgn0024832,FBtr0084252; dbxref=FlyBase:FBpp0083645,FlyBase_Annotation_IDs:CG7057-PA,GB_protein:AAF56001.1,REFSEQ:NP_732	6.9	49.855	437	5	2	2053500
33	FBpp0071151;FBpp0289676	>FBpp0071151 type=protein; loc=X:join(8375947..8375991,8376218..8377093); ID=FBpp0071151; name=Cp38-PA; parent=FBgn0000360,FBtr0071204; dbxref=FlyBase:FBpp0071151,FlyBase_Annotation_IDs:CG11213-PA,GB_protein:AAF46383.1,REFSEQ:NP_511088,GB_protein:AAF46383,	8.5	30.447	306	6	1	2017500
151	FBpp0110296;FBpp0086556;FBpp0110295	>FBpp0110296 type=protein; loc=2R:complement(10834021..10834108,10834684..10834805,10835147..10835341,10835399..10836355,10836422..10836507,10836879..10836929,10848891..10849011,10849073..10849279); ID=FBpp0110296; name=aPKC-PD; parent=FBgn0022131,FBtr0110	3.9	69.661	608	6	2	2014900
94	FBpp0079182	>FBpp0079182 type=protein; loc=2L:complement(7885059..7885343); ID=FBpp0079182; name=CG18591-PA; parent=FBgn0031962,FBtr0079560; dbxref=FlyBase:FBpp0079182,FlyBase_Annotation_IDs:CG18591-PA,GB_protein:AAF52576.1,REFSEQ:NP_609162,GB_protein:AAF52576,FlyMine	27.7	11.096	94	7	2	2010800
147	FBpp0085915;FBpp0085916;FBpp0085917;FBpp0085918;FBpp0085919;FBpp0085920;FBpp0085921;FBpp0085922	>FBpp0085915 type=protein; loc=2R:join(14029012..14029177,14030918..14032402,14032472..14032725); ID=FBpp0085915; name=pAbp-PC; parent=FBgn0003031,FBtr0086736; dbxref=GB_protein:AAF57746.1,FlyBase:FBpp0085915,FlyBase_Annotation_IDs:CG5119-PC,REFSEQ:NP_7257	8.4	69.925	634	4.67	3	2008300
24	FBpp0070143	>FBpp0070143 type=protein; loc=X:complement(656758..657024,658335..658955,659117..659128); ID=FBpp0070143; name=RpL22-PA; parent=FBgn0015288,FBtr0070148; dbxref=FlyBase:FBpp0070143,FlyBase_Annotation_IDs:CG7434-PA,GB_protein:AAF45546.1,REFSEQ:NP_477134,GB_	8.7	30.61	299	5.25	4	1962300
32	FBpp0071148	>FBpp0071148 type=protein; loc=X:join(8367907..8368234,8368377..8369551); ID=FBpp0071148; name=Cp7Fb-PA; parent=FBgn0014465,FBtr0071201; dbxref=FlyBase:FBpp0071148,FlyBase_Annotation_IDs:CG15350-PA,GB_protein:AAF46380.2,REFSEQ:NP_572484,GB_protein:AAF46380	3.6	56.094	500	7	1	1949400
68	FBpp0074642;FBpp0074643;FBpp0074644	>FBpp0074642 type=protein; loc=3L:join(19788010..19789492,19789553..19790358,19790428..19790819,19790880..19791006,19791233..19791400,19791474..19791839); ID=FBpp0074642; name=HLH106-PA; parent=FBgn0261283,FBtr0074873; dbxref=GB_protein:AAF49115.1,FlyBase:	2.7	124.45	1113	4	2	1942900
58	FBpp0074017	>FBpp0074017 type=protein; loc=X:complement(16212215..16212640,16214112..16214369); ID=FBpp0074017; name=Cyp1-PA; parent=FBgn0004432,FBtr0074238; dbxref=GB_protein:AAF48589.1,FlyBase:FBpp0074017,FlyBase_Annotation_IDs:CG9916-PA,GB_protein:AAF48589.2,REFSEQ	12.8	24.666	227	7	3	1829800
119	FBpp0082316;FBpp0289817;FBpp0082317	>FBpp0082316 type=protein; loc=3R:complement(9484189..9484286,9484359..9485370,9486062..9486109); ID=FBpp0082316; name=Hrb87F-PA; parent=FBgn0004237,FBtr0082851; dbxref=FlyBase:FBpp0082316,FlyBase_Annotation_IDs:CG12749-PA,GB_protein:AAF54967.1,REFSEQ:NP_4	3.9	39.499	385	5	1	1784600
121	FBpp0082421;FBpp0082422;FBpp0082423;FBpp0085280;FBpp0091114;FBpp0091116;FBpp0091118;FBpp0091120;FBpp0091122;FBpp0091124;FBpp0091126;FBpp0091128;FBpp0091130;FBpp0091132;FBpp0091134;FBpp0091136;FBpp0091138;FBpp0091140;FBpp0091142;FBpp0091144;FBpp0091146;FBpp0091148;FBpp0091150;FBpp0091152;FBpp0091154	>FBpp0082421 type=protein; loc=3R:join(10451772..10451951,10452016..10452147); ID=FBpp0082421; name=His4r-PA; parent=FBgn0013981,FBtr0082962; dbxref=FlyBase:FBpp0082421,FlyBase_Annotation_IDs:CG3379-PA,GB_protein:AAF55080.1,REFSEQ:NP_731927,GB_protein:AAF5	7.8	11.381	103	7	1	1765600
55	FBpp0073513;FBpp0073514;FBpp0073515;FBpp0289609	>FBpp0073513 type=protein; loc=X:join(12549271..12549349,12549411..12550185,12550367..12550526); ID=FBpp0073513; name=CkIalpha-PB; parent=FBgn0015024,FBtr0073680; dbxref=FlyBase:FBpp0073513,FlyBase_Annotation_IDs:CG2028-PB,GB_protein:AAF48193.1,REFSEQ:NP_5	3	39.535	337	5	1	1751900
50	FBpp0072830;FBpp0089310;FBpp0089311;FBpp0089312;FBpp0089313	>FBpp0072830 type=protein; loc=3L:complement(2556556..2556729,2556792..2556866,2556942..2557076,2557136..2557285,2557341..2557508,2557572..2557727,2557793..2558389,2560116..2560295,2561932..2562843,2563818..2563959,2564397..2564695,2565601..2565621,2566202	1.5	162.38	1504	5	1	1713200
125	FBpp0082574	>FBpp0082574 type=protein; loc=3R:complement(11157426..11158270,11158338..11158550,11158735..11158750); ID=FBpp0082574; name=FK506-bp1-PA; parent=FBgn0013269,FBtr0083120; dbxref=FlyBase:FBpp0082574,FlyBase_Annotation_IDs:CG6226-PA,GB_protein:AAF55171.2,REF	6.7	39.343	357	7	2	1671300
99	FBpp0079500	>FBpp0079500 type=protein; loc=2L:complement(9896327..9897130); ID=FBpp0079500; name=sop-PA; parent=FBgn0004867,FBtr0079905; dbxref=FlyBase:FBpp0079500,FlyBase_Annotation_IDs:CG5920-PA,GB_protein:AAF52822.1,REFSEQ:NP_476874,GB_protein:AAF52822,FlyMine:FBpp	4.9	28.899	267	6	1	1660800
176	REV__FBpp0075310	>FBpp0075310 type=protein; loc=3L:15513720..15514748; ID=FBpp0075310; name=yellow-k-PA; parent=FBgn0036504,FBtr0075556; dbxref=FlyBase:FBpp0075310,FlyBase_Annotation_IDs:CG7463-PA,GB_protein:AAF49627.1,REFSEQ:NP_648772,GB_protein:AAF49627,FlyMine:FBpp00753	4.7	38.376	342	2	1	1638500
77	FBpp0076122	>FBpp0076122 type=protein; loc=3L:join(9674514..9674516,9675003..9676388); ID=FBpp0076122; name=alphaTub67C-PA; parent=FBgn0087040,FBtr0076393; dbxref=FlyBase:FBpp0076122,FlyBase_Annotation_IDs:CG8308-PA,GB_protein:AAF50226.2,REFSEQ:NP_524009,GB_protein:AA	3.9	51.18	462	5	1	1609000
120	FBpp0082320;FBpp0082319;FBpp0082321	>FBpp0082320 type=protein; loc=3R:complement(9462177..9462247,9462693..9462800,9468021..9468149,9468234..9468477,9468551..9468825,9468891..9468931,9471475..9471641); ID=FBpp0082320; name=sqd-PB; parent=FBgn0086897,FBtr0082855; dbxref=FlyBase:FBpp0082320,Fl	5.2	36.184	344	5	1	1571000
62	FBpp0074229	>FBpp0074229 type=protein; loc=X:join(17597684..17597758,17598405..17598633,17598701..17599452); ID=FBpp0074229; name=par-6-PA; parent=FBgn0026192,FBtr0074455; dbxref=FlyBase:FBpp0074229,FlyBase_Annotation_IDs:CG5884-PA,GB_protein:AAF48757.1,REFSEQ:NP_5732	9.4	38.52	351	7	2	1539100
23	FBpp0070041;FBpp0070042;FBpp0070043	>FBpp0070041 type=protein; loc=3L:23095352..23096362; ID=FBpp0070041; name=CkIIalpha-PA; parent=FBgn0000258,FBtr0070042; dbxref=FlyBase:FBpp0070041,FlyBase_Annotation_IDs:CG17520-PA,GB_protein:AAN11415.1,REFSEQ:NP_730774,GB_protein:AAN11415; MD5=c486e73baf	3.9	39.959	336	5	1	1500300
149	FBpp0086252;FBpp0089424	>FBpp0086252 type=protein; loc=2R:12473728..12474069; ID=FBpp0086252; name=RpLP2-PA; parent=FBgn0003274,FBtr0087105; dbxref=FlyBase:FBpp0086252,FlyBase_Annotation_IDs:CG4918-PA,GB_protein:AAF57979.1,REFSEQ:NP_523764,GB_protein:AAF57979,FlyMine:FBpp0086252,	36.3	11.757	113	7	2	1490300
64	FBpp0074500;FBpp0074501	>FBpp0074500 type=protein; loc=X:19492467..19492949; ID=FBpp0074500; name=RpS10b-PB; parent=FBgn0031035,FBtr0074731; dbxref=FlyBase:FBpp0074500,FlyBase_Annotation_IDs:CG14206-PB,GB_protein:AAF48978.2,REFSEQ:NP_728273,GB_protein:AAF48978,FlyMine:FBpp0074500	8.8	17.878	160	6	1	1329600
47	FBpp0072483	>FBpp0072483 type=protein; loc=3L:join(844366..844683,844741..844914,844968..845375,845441..846266,846326..847260,847319..847451,847514..847667,847725..848411,848476..849135,849189..849321,849380..850368,850434..850761,850825..851016); ID=FBpp0072483; name	0.7	227.96	1978	1	1	1259200
44	FBpp0072083;FBpp0072084;FBpp0072085	>FBpp0072083 type=protein; loc=2R:join(19948061..19948097,19948199..19948272,19948336..19948516,19948673..19948878); ID=FBpp0072083; name=RpL12-PC; parent=FBgn0034968,FBtr0072174; dbxref=FlyBase:FBpp0072083,FlyBase_Annotation_IDs:CG3195-PC,GB_protein:AAF47	11.5	17.673	165	6	1	1196000
118	FBpp0082264;FBpp0082265;FBpp0082266;FBpp0082267;FBpp0082268	>FBpp0082264 type=protein; loc=3R:join(9474791..9476219,9476531..9476781,9476896..9477288); ID=FBpp0082264; name=rin-PA; parent=FBgn0015778,FBtr0082796; dbxref=GB_protein:AAF54965.2,FlyBase:FBpp0082264,FlyBase_Annotation_IDs:CG9412-PA,GB_protein:AAF54965.3	2.6	74.942	690	6	1	1110900
78	FBpp0076172	>FBpp0076172 type=protein; loc=3L:9357517..9358281; ID=FBpp0076172; name=CG4447-PA; parent=FBgn0035980,FBtr0076444; dbxref=FlyBase:FBpp0076172,FlyBase_Annotation_IDs:CG4447-PA,GB_protein:AAF50297.1,REFSEQ:NP_648302,GB_protein:AAF50297,FlyMine:FBpp0076172,m	7.1	28.485	254	6	1	1027800
115	FBpp0081795	>FBpp0081795 type=protein; loc=3R:complement(6533197..6533508,6533580..6533984); ID=FBpp0081795; name=CG31278-PA; parent=FBgn0051278,FBtr0082319; dbxref=FlyBase:FBpp0081795,FlyBase_Annotation_IDs:CG31278-PA,GB_protein:AAF54540.2,REFSEQ:NP_731494,GB_protein	9.2	27.12	238	6	2	985840
86	FBpp0077407	>FBpp0077407 type=protein; loc=2L:complement(2823600..2825504); ID=FBpp0077407; name=CG3123-PA; parent=FBgn0031465,FBtr0077723; dbxref=FlyBase:FBpp0077407,FlyBase_Annotation_IDs:CG3123-PA,GB_protein:AAF51200.1,REFSEQ:NP_608716,GB_protein:AAF51200,FlyMine:F	3	74.482	634	6	1	890180
25	FBpp0070150;FBpp0070151;FBpp0070152;FBpp0070153	>FBpp0070150 type=protein; loc=X:complement(522495..522719,522784..522906); ID=FBpp0070150; name=RpL36-PA; parent=FBgn0002579,FBtr0070155; dbxref=FlyBase:FBpp0070150,FlyBase_Annotation_IDs:CG7622-PA,GB_protein:AAN09019.1,REFSEQ:NP_476629,GB_protein:AAN0901	9.6	13.502	115	7	1	878580
71	FBpp0075612	>FBpp0075612 type=protein; loc=3L:join(13016609..13016625,13016832..13016966,13017470..13017737); ID=FBpp0075612; name=RpS12-PB; parent=FBgn0260441,FBtr0075878; dbxref=FlyBase:FBpp0075612,GB_protein:AAF49851.1,FlyBase_Annotation_IDs:CG11271-PB,FlyBase:FBpp	9.4	15.168	139	7	1	842690
173	FBpp0289220;FBpp0289222;FBpp0289221;FBpp0289219	>FBpp0289220 type=protein; loc=2R:complement(14644697..14644893,14644953..14645027,14645128..14645433,14645536..14645631,14645730..14645789,14645956..14646088,14646146..14646385,14646449..14646798,14646892..14647117); ID=FBpp0289220; name=CG42351-PC; paren	2.7	62.652	560	6	1	828510
148	FBpp0086000	>FBpp0086000 type=protein; loc=2R:complement(13765110..13767362); ID=FBpp0086000; name=CG30325-PA; parent=FBgn0050325,FBtr0086821; dbxref=FlyBase:FBpp0086000,FlyBase_Annotation_IDs:CG30325-PA,GB_protein:AAM68477.1,REFSEQ:NP_725733,GB_protein:AAM68477,FlyMi	1.7	86.585	750	6	1	789550
107	FBpp0080639;FBpp0080640;FBpp0080641	>FBpp0080639 type=protein; loc=2L:complement(18442718..18443062); ID=FBpp0080639; name=RpS26-PA; parent=FBgn0004413,FBtr0081089; dbxref=FlyBase:FBpp0080639,FlyBase_Annotation_IDs:CG10305-PA,GB_protein:AAN11004.1,REFSEQ:NP_724109,GB_protein:AAN11004,FlyMine	13.2	13.266	114	7	1	786340
69	FBpp0074963;FBpp0089253;FBpp0074962	>FBpp0074963 type=protein; loc=3L:complement(17631605..17633153,17634126..17634355,17636463..17636826,17637079..17637086); ID=FBpp0074963; name=Pep-PB; parent=FBgn0004401,FBtr0075199; dbxref=FlyBase:FBpp0074963,FlyBase_Annotation_IDs:CG6143-PB,GB_protein:A	6.7	78.047	716	3	2	782600
37	FBpp0071562	>FBpp0071562 type=protein; loc=2R:complement(16983632..16983774,16983832..16984212,16984547..16984736); ID=FBpp0071562; name=CG4038-PA; parent=FBgn0011824,FBtr0071639; dbxref=FlyBase:FBpp0071562,FlyBase_Annotation_IDs:CG4038-PA,GB_protein:AAF46672.1,REFSEQ	7.6	22.665	237	6	2	769320
30	FBpp0073034;FBpp0073035;FBpp0089269;FBpp0070894;FBpp0079606;FBpp0077159	>FBpp0073034 type=protein; loc=3L:complement(3899468..3901759); ID=FBpp0073034; name=Ubi-p63E-PA; parent=FBgn0003943,FBtr0073177; dbxref=FlyBase:FBpp0073034,FlyBase_Annotation_IDs:CG11624-PA,GB_protein:AAF47806.3,REFSEQ:NP_728908,GB_protein:AAF47806,FlyMin	21	85.798	763	6.5	2	746490
85	FBpp0076679;FBpp0076680;FBpp0076681;FBpp0076682;FBpp0076683;FBpp0076684	>FBpp0076679 type=protein; loc=3L:join(6544933..6545049,6555422..6555518,6583704..6583935,6583994..6584099,6584159..6584260,6584314..6584517,6584579..6584821); ID=FBpp0076679; name=CG18769-PA; parent=FBgn0042185,FBtr0076970; dbxref=GB_protein:AAN12082.2,GB	2.7	42.477	366	1.5	2	740880
74	FBpp0075759	>FBpp0075759 type=protein; loc=3L:complement(12115207..12115254,12115776..12115873,12115937..12116674,12117812..12117986); ID=FBpp0075759; name=yps-PA; parent=FBgn0022959,FBtr0076027; dbxref=FlyBase:FBpp0075759,FlyBase_Annotation_IDs:CG5654-PA,GB_protein:A	6.5	38.18	352	5.33	3	700190
134	FBpp0084070	>FBpp0084070 type=protein; loc=3R:join(20575518..20575715,20575778..20575839,20575985..20576329,20576384..20577204,20577256..20577517,20577571..20578139,20578196..20579142); ID=FBpp0084070; name=tld-PA; parent=FBgn0003719,FBtr0084691; dbxref=GB_protein:AAF	1.1	121.78	1067	3	1	678720
96	FBpp0079328;FBpp0099990	>FBpp0079328 type=protein; loc=2L:complement(8363821..8364125,8364188..8364315,8364541..8364563); ID=FBpp0079328; name=RpS13-PA; parent=FBgn0010265,FBtr0079724; dbxref=FlyBase:FBpp0079328,GB_protein:AAF52649.1,FlyBase_Annotation_IDs:CG13389-PA,REFSEQ:NP_47	11.3	17.178	151	6	1	678090
60	FBpp0089381;FBpp0074055;FBpp0074056	>FBpp0089381 type=protein; loc=X:join(16342731..16342762,16343907..16344212,16344347..16344633,16345308..16345592,16345952..16346118); ID=FBpp0089381; name=Rbp2-PC; parent=FBgn0010256,FBtr0074281; dbxref=FlyBase:FBpp0089381,GB_protein:AAS65388.1,FlyBase_An	3.1	38.263	358	6	1	661770
97	FBpp0079454;FBpp0079453;FBpp0079455	>FBpp0079454 type=protein; loc=2L:complement(9573770..9574406,9574469..9575238,9575295..9575435,9575502..9576229,9576518..9576593); ID=FBpp0079454; name=CG4389-PA; parent=FBgn0028479,FBtr0079858; dbxref=FlyBase:FBpp0079454,FlyBase_Annotation_IDs:CG4389-PA,	1.9	84.073	783	4	1	659230
156	FBpp0087115;FBpp0087114	>FBpp0087115 type=protein; loc=2R:complement(8086971..8087094,8087339..8087544,8087621..8087746,8088280..8088291); ID=FBpp0087115; name=RpS11-PC; parent=FBgn0033699,FBtr0088007; dbxref=FlyBase:FBpp0087115,FlyBase_Annotation_IDs:CG8857-PC,GB_protein:AAM7102	11.6	18.105	155	6	1	617080
140	FBpp0085166;FBpp0085165	>FBpp0085166 type=protein; loc=3R:complement(27420646..27421323,27421770..27421880); ID=FBpp0085166; name=RpL6-PB; parent=FBgn0039857,FBtr0085805; dbxref=FlyBase:FBpp0085166,FlyBase_Annotation_IDs:CG11522-PB,GB_protein:AAF57167.1,REFSEQ:NP_651876,GB_protei	5.3	29.736	262	6	1	592230
38	FBpp0071697;FBpp0071698	>FBpp0071697 type=protein; loc=2R:complement(18077865..18078008,18078087..18079072,18079167..18079332); ID=FBpp0071697; name=CG3074-PB; parent=FBgn0034709,FBtr0071784; dbxref=FlyBase:FBpp0071697,FlyBase_Annotation_IDs:CG3074-PB,GB_protein:AAM68213.1,REFSEQ	3.2	48.786	431	5	1	590170
83	FBpp0076300	>FBpp0076300 type=protein; loc=3L:join(8723008..8723022,8723112..8723618); ID=FBpp0076300; name=Cp19-PA; parent=FBgn0000358,FBtr0076573; dbxref=FlyBase:FBpp0076300,FlyBase_Annotation_IDs:CG6524-PA,GB_protein:AAF50373.1,REFSEQ:NP_523980,GB_protein:AAF50373,	14.5	18.524	173	6.5	2	572260
101	FBpp0079752;FBpp0079753	>FBpp0079752 type=protein; loc=2L:complement(11002907..11003238,11003511..11003751); ID=FBpp0079752; name=RpL9-PA; parent=FBgn0015756,FBtr0080163; dbxref=FlyBase:FBpp0079752,FlyBase_Annotation_IDs:CG6141-PA,GB_protein:AAF53048.2,REFSEQ:NP_477161,GB_protein	5.3	21.392	190	6	1	558900
61	FBpp0074180	>FBpp0074180 type=protein; loc=X:complement(17037736..17037804,17038651..17038749,17039049..17039165,17040831..17041232); ID=FBpp0074180; name=RpS5a-PA; parent=FBgn0002590,FBtr0074406; dbxref=FlyBase:FBpp0074180,FlyBase_Annotation_IDs:CG8922-PA,GB_protein:	6.6	25.434	228	6	1	550960
81	FBpp0076215;FBpp0076217;FBpp0076218;FBpp0076219;FBpp0076220;FBpp0076221;FBpp0076216	>FBpp0076215 type=protein; loc=3L:complement(9392970..9393133,9393197..9393284,9393519..9393618,9393683..9394053,9394140..9394196); ID=FBpp0076215; name=eIF-4E-PB; parent=FBgn0015218,FBtr0076487; dbxref=FlyBase:FBpp0076215,FlyBase_Annotation_IDs:CG4035-PB,	9.3	29.223	259	5	1	534470
67	FBpp0074608;FBpp0099722	>FBpp0074608 type=protein; loc=3L:join(20303410..20303508,20304149..20304373,20304435..20305217,20305283..20305711,20305779..20305973); ID=FBpp0074608; name=polo-PA; parent=FBgn0003124,FBtr0074839; dbxref=FlyBase_Annotation_IDs:CG12306-PA,FlyBase:FBpp00746	2.3	66.973	576	5	1	494450
131	FBpp0083502	>FBpp0083502 type=protein; loc=3R:complement(17095131..17095406,17095467..17095616,17095673..17095675); ID=FBpp0083502; name=AP-2sigma-PA; parent=FBgn0043012,FBtr0084103; dbxref=FlyBase:FBpp0083502,FlyBase_Annotation_IDs:CG6056-PA,GB_protein:AAF55874.1,REF	10.6	16.963	142	7	1	451470
43	FBpp0071970	>FBpp0071970 type=protein; loc=2R:join(19435813..19435909,19436061..19436293); ID=FBpp0071970; name=levy-PA; parent=FBgn0034877,FBtr0072061; dbxref=FlyBase:FBpp0071970,FlyBase_Annotation_IDs:CG17280-PA,GB_protein:AAF47024.1,REFSEQ:NP_611805,GB_protein:AAF4	15.6	12.482	109	7	1	434080
129	FBpp0083356;FBpp0083355	>FBpp0083356 type=protein; loc=3R:complement(16401217..16401343,16401868..16402595); ID=FBpp0083356; name=TFAM-PB; parent=FBgn0038805,FBtr0083949; dbxref=FlyBase:FBpp0083356,FlyBase_Annotation_IDs:CG4217-PB,GB_protein:AAF55779.2,REFSEQ:NP_732527,GB_protein	4.6	32.998	284	6	1	418670
130	FBpp0083371	>FBpp0083371 type=protein; loc=3R:join(16647993..16647995,16648140..16648295,16648524..16648613,16648854..16648967); ID=FBpp0083371; name=RpS20-PA; parent=FBgn0019936,FBtr0083964; dbxref=FlyBase:FBpp0083371,FlyBase_Annotation_IDs:CG15693-PA,GB_protein:AAF5	10	13.488	120	6.5	2	418670
65	FBpp0074550;FBpp0074549	>FBpp0074550 type=protein; loc=X:complement(19413320..19413658,19413729..19413864,19413937..19414331,19414693..19414860,19415361..19415429,19415706..19415732); ID=FBpp0074550; name=l(1)G0156-PB; parent=FBgn0027291,FBtr0074781; dbxref=FlyBase:FBpp0074550,Fl	4.5	40.844	377	5	3	410430
110	FBpp0081012;FBpp0113094;FBpp0081013	>FBpp0081012 type=protein; loc=2L:join(21273596..21273771,21273828..21274139,21274200..21274429,21275379..21275656,21275724..21275806,21277278..21278429,21279884..21280447,21281132..21281337,21281396..21281514); ID=FBpp0081012; name=CG8671-PA; parent=FBgn0	1.5	111.79	1039	3	1	404960
70	FBpp0075069	>FBpp0075069 type=protein; loc=3L:join(16577500..16577544,16577689..16577822,16577879..16578182,16578285..16579124); ID=FBpp0075069; name=CG4169-PA; parent=FBgn0250814,FBtr0075309; dbxref=GB_protein:AAF49444.1,FlyBase:FBpp0075069,FlyBase_Annotation_IDs:CG4	3.4	45.415	440	5	1	394200
52	FBpp0112048;FBpp0073124;FBpp0073125;FBpp0073122;FBpp0073121	>FBpp0112048 type=protein; loc=3L:complement(4124836..4124852,4124919..4125079,4125136..4125500,4125578..4125808,4125881..4126702,4126762..4126931,4126989..4127162,4128308..4128973,4129651..4129791,4130389..4130643,4131121..4131236,4131750..4131889,4131956	1.7	135.77	1241	6	2	370640
102	FBpp0079755	>FBpp0079755 type=protein; loc=2L:complement(10982658..10983540,10983666..10983776,10983896..10984087,10984141..10984341,10984946..10985100,10985167..10985487,10985544..10986128,10987249..10987332); ID=FBpp0079755; name=piwi-PA; parent=FBgn0004872,FBtr0080	1.2	97.176	843	3	1	365520
169	FBpp0099888;FBpp0099889;FBpp0099890;FBpp0099892	>FBpp0099888 type=protein; loc=3R:complement(7385887..7386514,7386574..7386899); ID=FBpp0099888; name=CG6782-PA; parent=FBgn0037912,FBtr0100461; dbxref=FlyBase_Annotation_IDs:CG6782-PA,FlyBase:FBpp0099888,GB_protein:AAN13508.1,REFSEQ:NP_001027178,GB_protei	2.5	34.093	317	6	1	364100
66	FBpp0074558	>FBpp0074558 type=protein; loc=X:join(19625433..19626857,19626923..19628263); ID=FBpp0074558; name=Bap-PA; parent=FBgn0010380,FBtr0074789; dbxref=FlyBase:FBpp0074558,FlyBase_Annotation_IDs:CG12532-PA,GB_protein:AAF49013.1,REFSEQ:NP_523415,GB_protein:AAF490	3.5	101.18	921	4	2	359790
160	FBpp0087548	>FBpp0087548 type=protein; loc=2R:join(5493592..5493709,5493785..5493887,5493952..5494268,5494330..5494478); ID=FBpp0087548; name=CG30000-PA; parent=FBgn0050000,FBtr0088463; dbxref=FlyBase:FBpp0087548,FlyBase_Annotation_IDs:CG30000-PA,GB_protein:AAF58913.2	4.8	26.571	228	6	1	339040
158	FBpp0087217	>FBpp0087217 type=protein; loc=2R:7172003..7172464; ID=FBpp0087217; name=CG13220-PA; parent=FBgn0033608,FBtr0088116; dbxref=FlyBase:FBpp0087217,FlyBase_Annotation_IDs:CG13220-PA,GB_protein:AAF58682.1,REFSEQ:NP_610664,GB_protein:AAF58682,FlyMine:FBpp0087217	15.7	16.385	153	7	1	305160
95	FBpp0079187	>FBpp0079187 type=protein; loc=2L:complement(7825701..7826336,7826770..7826981,7827061..7827169); ID=FBpp0079187; name=Rack1-PA; parent=FBgn0020618,FBtr0079565; dbxref=FlyBase:FBpp0079187,FlyBase_Annotation_IDs:CG7111-PA,GB_protein:AAF52566.1,REFSEQ:NP_477	4.7	35.618	318	6	1	282680
132	FBpp0083551	>FBpp0083551 type=protein; loc=3R:complement(17709788..17710153); ID=FBpp0083551; name=fit-PA; parent=FBgn0038914,FBtr0084153; dbxref=FlyBase:FBpp0083551,FlyBase_Annotation_IDs:CG17820-PA,GB_protein:AAF55934.1,REFSEQ:NP_650993,GB_protein:AAF55934,FlyMine:F	9.1	13.878	121	7	1	271780
123	FBpp0082550	>FBpp0082550 type=protein; loc=3R:join(11197874..11197939,11198117..11198294,11198353..11198485,11198571..11198735,11199108..11199192); ID=FBpp0082550; name=CG5073-PA; parent=FBgn0038331,FBtr0083094; dbxref=FlyBase:FBpp0082550,FlyBase_Annotation_IDs:CG5073	8.7	23.592	208	6	1	212780
155	FBpp0086971;FBpp0086972;FBpp0086973	>FBpp0086971 type=protein; loc=2R:complement(8647367..8648020); ID=FBpp0086971; name=Nacalpha-PB; parent=FBgn0086904,FBtr0087858; dbxref=FlyBase:FBpp0086971,FlyBase_Annotation_IDs:CG8759-PB,GB_protein:AAF58457.1,REFSEQ:NP_477216,GB_protein:AAF58457,FlyMine	20.3	23.021	217	5.33	3	175450
138	FBpp0084813	>FBpp0084813 type=protein; loc=3R:join(25445253..25445372,25445444..25446277); ID=FBpp0084813; name=CG1907-PA; parent=FBgn0039674,FBtr0085447; dbxref=FlyBase:FBpp0084813,FlyBase_Annotation_IDs:CG1907-PA,GB_protein:AAF56907.1,REFSEQ:NP_651703,GB_protein:AAF	5	34.619	317	6	1	174230
36	FBpp0071373	>FBpp0071373 type=protein; loc=X:join(10107320..10107518,10107593..10107804,10108132..10108194); ID=FBpp0071373; name=l(1)G0230-PA; parent=FBgn0028342,FBtr0071438; dbxref=FlyBase:FBpp0071373,FlyBase_Annotation_IDs:CG2968-PA,GB_protein:AAF46561.1,REFSEQ:NP_	9.6	16.728	157	7	1	146400
137	FBpp0084585	>FBpp0084585 type=protein; loc=3R:23503406..23504644; ID=FBpp0084585; name=CG5590-PA; parent=FBgn0039537,FBtr0085215; dbxref=FlyBase:FBpp0084585,FlyBase_Annotation_IDs:CG5590-PA,GB_protein:AAF56735.1,REFSEQ:NP_651578,GB_protein:AAF56735,FlyMine:FBpp0084585	5.6	44.354	412	5	1	92477
93	FBpp0078888;FBpp0078889	>FBpp0078888 type=protein; loc=2L:join(6456471..6456682,6456744..6456864,6456921..6457113,6457338..6457489,6457540..6457916,6458171..6458585); ID=FBpp0078888; name=CG9526-PA; parent=FBgn0031815,FBtr0079258; dbxref=FlyBase:FBpp0078888,FlyBase_Annotation_IDs	4.7	56.307	489	3	1	0
117	FBpp0082219;FBpp0082220;FBpp0082221;FBpp0082222;FBpp0082223	>FBpp0082219 type=protein; loc=3R:join(9209201..9210301,9210392..9210502); ID=FBpp0082219; name=Droj2-PA; parent=FBgn0038145,FBtr0082751; dbxref=FlyBase:FBpp0082219,FlyBase_Annotation_IDs:CG8863-PA,GB_protein:AAF54939.1,REFSEQ:NP_650283,GB_protein:AAF54939	3.2	45.23	403	5	1	0
141	FBpp0085240;FBpp0289491;FBpp0289494;FBpp0111777;FBpp0085237;FBpp0085238;FBpp0085241;FBpp0085242;FBpp0085243;FBpp0085244;FBpp0085245;FBpp0085247;FBpp0111779;FBpp0289492;FBpp0289498	>FBpp0085240 type=protein; loc=3R:complement(27677577..27677709,27677820..27677897,27678314..27678530,27683601..27683693,27690319..27690352,27690854..27691047,27691473..27691758,27691841..27692158,27699556..27699821,27707470..27707593,27757794..27758336,27	2	84.616	789	2	1	0
162	FBpp0088012;FBpp0111751;FBpp0111750	>FBpp0088012 type=protein; loc=2R:complement(3592808..3592862,3592921..3593094,3593151..3593288,3593349..3593471,3593525..3593619,3593687..3594185,3594247..3594418,3594476..3594811,3594868..3595173,3595242..3595410,3595467..3595549,3595610..3595847,3596000	2	105.2	923	1	1	0
174	FBpp0290184	>FBpp0290184 type=protein; loc=3R:join(26431917..26432110,26432160..26432311,26432365..26432515,26432576..26432769,26432825..26433471,26433534..26433702,26433769..26433872); ID=FBpp0290184; name=CG31016-PB; parent=FBgn0051016,FBtr0300962; dbxref=FlyBase:FB	3.2	61.432	536	3	1	0
