# Supplementary material for: Functional Dissection of the Drosophila melanogaster Condensin Subunit Cap-G Reveals Its Exclusive Association with Condensin I
Source: PLoS Genet. 2013 Apr 18;9(4):e1003463. doi: 10.1371/journal.pgen.1003463 (PMC3630105; doi:10.1371/journal.pgen.1003463)
Supplement: Table S8 — Complete list of proteins identified in mock immunoprecipitates from w1-embryos. The hits are ranked according to their cumulated peptide intensities. (XLSX) [file pgen.1003463.s018.xlsx]

## Sheet: Reference
Name	Fraction	Experiment
Orbi_1146_22	1	D
Orbi_1146_23	2	D
Orbi_1146_24	3	D
Orbi_1146_25	4	D
Orbi_1146_26	5	D
Orbi_1146_27	6	D
Orbi_1146_28	7	D

## Sheet: Orbi_1146_D
id	Protein IDs	Protein Descriptions	Unique + Razor Sequence Coverage [%]	Mol. Weight [kDa]	Sequence Length	Slice Average	peptides	Intensity D
158	FBpp0079653	>FBpp0079653 type=protein; loc=2L:complement(10304162..10304769,10304827..10305082,10305149..10305505); ID=FBpp0079653; name=CG5390-PA; parent=FBgn0032213,FBtr0080064; dbxref=GB_protein:AAF52904.1,FlyBase:FBpp0079653,FlyBase_Annotation_IDs:CG5390-PA,REFSEQ	4.9	44.819	406	4.25	4	292450000
196	FBpp0082514;FBpp0082515;FBpp0082516;FBpp0082517;FBpp0082518;FBpp0082519;FBpp0081956;FBpp0081986;FBpp0075504;FBpp0082105;FBpp0082106;FBpp0082107;FBpp0082147;FBpp0083974;FBpp0075503;FBpp0075505	>FBpp0082514 type=protein; loc=3R:11070082..11072037; ID=FBpp0082514; name=Hsc70-4-PE; parent=FBgn0001219,FBtr0083055; dbxref=FlyBase:FBpp0082514,FlyBase_Annotation_IDs:CG4264-PE,GB_protein:AAO41567.1,REFSEQ:NP_788679,GB_protein:AAO41567; MD5=050fd5b4b4ff0	38.1	71.131	651	4.15	33	114830000
52	FBpp0071359	>FBpp0071359 type=protein; loc=X:complement(9945220..9946313,9946382..9946616); ID=FBpp0071359; name=Yp2-PA; parent=FBgn0005391,FBtr0071424; dbxref=GB_protein:AAF46547.1,GB_protein:AAF46547.2,FlyBase:FBpp0071359,FlyBase_Annotation_IDs:CG2979-PA,GB_protein:	41.2	49.66	442	5.3	27	98369000
61	FBpp0072128	>FBpp0072128 type=protein; loc=2R:complement(19792837..19793064,19793128..19793316,19793379..19793519,19793583..19794051,19794138..19794223); ID=FBpp0072128; name=Nap1-PA; parent=FBgn0015268,FBtr0072219; dbxref=FlyBase:FBpp0072128,FlyBase_Annotation_IDs:CG	15.9	42.767	370	5.15	13	80398000
36	FBpp0070279;FBpp0070277;FBpp0070278	>FBpp0070279 type=protein; loc=X:complement(1375920..1376513,1376706..1377053); ID=FBpp0070279; name=sta-PD; parent=FBgn0003517,FBtr0070291; dbxref=GB_protein:AAN09050.1,GB_protein:AAN09050.2,FlyBase:FBpp0070279,FlyBase_Annotation_IDs:CG14792-PD,REFSEQ:NP_	45.7	35.341	313	5.35	20	74129000
51	FBpp0071354	>FBpp0071354 type=protein; loc=X:join(9947950..9948169,9948247..9949346); ID=FBpp0071354; name=Yp1-PA; parent=FBgn0004045,FBtr0071419; dbxref=FlyBase:FBpp0071354,FlyBase_Annotation_IDs:CG2985-PA,GB_protein:AAF46548.1,REFSEQ:NP_511103,GB_protein:AAF46548,Fl	30.8	48.711	439	4.61	23	73953000
304	REV__FBpp0289257	>FBpp0289257 type=protein; loc=3L:join(278200..278331,278401..281056,281121..281734,282087..282658,286598..288474,288770..289280,289371..290334); ID=FBpp0289257; name=CG42377-PA; parent=FBgn0259744,FBtr0299980; dbxref=FlyBase_Annotation_IDs:CG13882-PA,FlyB	0.4	265.23	2441	4	1	62505000
133	FBpp0078405	>FBpp0078405 type=protein; loc=3R:complement(1378684..1378767,1378993..1379397,1379653..1379789,1379851..1379905); ID=FBpp0078405; name=Pcmt-PA; parent=FBgn0086768,FBtr0078758; dbxref=FlyBase_Annotation_IDs:CG2152-PA,FlyBase:FBpp0078405,GB_protein:AAF52012	70.4	24.59	226	6.4	30	60928000
82	FBpp0073652	>FBpp0073652 type=protein; loc=X:join(13653635..13653839,13653902..13654284,13654357..13655031); ID=FBpp0073652; name=Yp3-PA; parent=FBgn0004047,FBtr0073821; dbxref=GB_protein:AAF48314.2,FlyBase:FBpp0073652,FlyBase_Annotation_IDs:CG11129-PA,REFSEQ:NP_51114	44	46.101	420	5.22	23	50331000
94	FBpp0074500;FBpp0074501;FBpp0084564	>FBpp0074500 type=protein; loc=X:19492467..19492949; ID=FBpp0074500; name=RpS10b-PB; parent=FBgn0031035,FBtr0074731; dbxref=FlyBase:FBpp0074500,FlyBase_Annotation_IDs:CG14206-PB,GB_protein:AAF48978.2,REFSEQ:NP_728273,GB_protein:AAF48978,FlyMine:FBpp0074500	32.5	17.878	160	6.64	11	43197000
263	FBpp0087142;FBpp0087143;FBpp0085193;FBpp0085194;FBpp0089103;FBpp0089104	>FBpp0087142 type=protein; loc=2R:7781080..7782471; ID=FBpp0087142; name=Ef1alpha48D-PA; parent=FBgn0000556,FBtr0088035; dbxref=FlyBase:FBpp0087142,FlyBase_Annotation_IDs:CG8280-PA,GB_protein:AAF58608.1,REFSEQ:NP_477375,GB_protein:AAF58608,FlyMine:FBpp0087	19.2	50.306	463	4.86	14	42982000
238	FBpp0085720;FBpp0085721;FBpp0085722;FBpp0085723;FBpp0081524;CON__ENSEMBL:ENSBTAP00000025008	>FBpp0085720 type=protein; loc=2R:complement(15334965..15336251,15338938..15338994); ID=FBpp0085720; name=betaTub56D-PB; parent=FBgn0003887,FBtr0086536; dbxref=FlyBase:FBpp0085720,FlyBase_Annotation_IDs:CG9277-PB,GB_protein:AAF57555.1,REFSEQ:NP_523795,GB_p	38	50.147	447	5.19	16	40837000
274	FBpp0088242;FBpp0088243;FBpp0088244	>FBpp0088242 type=protein; loc=4:complement(86899..87364,87466..87806); ID=FBpp0088242; name=RpS3A-PA; parent=FBgn0017545,FBtr0089175; dbxref=FlyBase:FBpp0088242,GB_protein:AAF59372.1,FlyBase_Annotation_IDs:CG2168-PA,REFSEQ:NP_524618,GB_protein:AAF59372,Fl	28.4	30.34	268	5.5	14	35969000
128	FBpp0078134	>FBpp0078134 type=protein; loc=3L:join(22069388..22069441,22069516..22070415); ID=FBpp0078134; name=RpLP0-PA; parent=FBgn0000100,FBtr0078481; dbxref=FlyBase:FBpp0078134,FlyBase_Annotation_IDs:CG7490-PA,GB_protein:AAF51807.1,REFSEQ:NP_524211,GB_protein:AAF5	34.1	34.202	317	5.1	10	34789000
243	FBpp0085915;FBpp0085916;FBpp0085917;FBpp0085918;FBpp0085919;FBpp0085920;FBpp0085921;FBpp0085922	>FBpp0085915 type=protein; loc=2R:join(14029012..14029177,14030918..14032402,14032472..14032725); ID=FBpp0085915; name=pAbp-PC; parent=FBgn0003031,FBtr0086736; dbxref=GB_protein:AAF57746.1,FlyBase:FBpp0085915,FlyBase_Annotation_IDs:CG5119-PC,REFSEQ:NP_7257	35	69.925	634	4.26	23	32333000
106	FBpp0075618;FBpp0075619	>FBpp0075618 type=protein; loc=3L:join(13035112..13035114,13035210..13035468,13035542..13035639,13036266..13036437,13036674..13036927); ID=FBpp0075618; name=RpS4-PA; parent=FBgn0011284,FBtr0075884; dbxref=FlyBase:FBpp0075618,FlyBase_Annotation_IDs:CG11276-	39.5	29.134	261	6	13	31455000
257	FBpp0086887;FBpp0086888	>FBpp0086887 type=protein; loc=2R:complement(9040499..9040871,9040930..9041257,9041319..9042314,9042375..9042486,9042552..9042715,9042774..9042979,9043042..9043198,9043253..9043374,9043581..9044135,9044392..9044941,9045001..9045337,9045525..9045781,9046272	22.4	158.74	1441	3.3	37	31206000
46	FBpp0071050;FBpp0071051;FBpp0071052	>FBpp0071050 type=protein; loc=X:join(7828067..7828303,7828363..7828581); ID=FBpp0071050; name=RpS14a-PB; parent=FBgn0004403,FBtr0071094; dbxref=FlyBase:FBpp0071050,FlyBase_Annotation_IDs:CG1524-PB,GB_protein:AAF46297.1,REFSEQ:NP_524884,GB_protein:AAF46297	46.4	16.265	151	7	9	30791000
110	FBpp0075764;FBpp0291345	>FBpp0075764 type=protein; loc=3L:join(11815986..11815990,11816300..11816455,11816758..11817250); ID=FBpp0075764; name=RpL10Ab-PA; parent=FBgn0036213,FBtr0076032; dbxref=FlyBase:FBpp0075764,FlyBase_Annotation_IDs:CG7283-PA,GB_protein:AAF50002.2,REFSEQ:NP_6	31.3	24.273	217	6.29	14	28513000
43	FBpp0070787;FBpp0070788;FBpp0085365;FBpp0100124;FBpp0100125;CON__P60712;FBpp0071448;FBpp0082253;FBpp0082254;FBpp0290168;FBpp0082597;FBpp0078131	>FBpp0070787 type=protein; loc=X:5796731..5797861; ID=FBpp0070787; name=Act5C-PA; parent=FBgn0000042,FBtr0070822; dbxref=FlyBase_Annotation_IDs:CG4027-PA,FlyBase:FBpp0070787,GB_protein:AAF46098.1,REFSEQ:NP_727048,GB_protein:AAF46098; MD5=88db72d41de81d7f21	30.6	41.821	376	5.18	11	27220000
34	FBpp0070143	>FBpp0070143 type=protein; loc=X:complement(656758..657024,658335..658955,659117..659128); ID=FBpp0070143; name=RpL22-PA; parent=FBgn0015288,FBtr0070148; dbxref=FlyBase:FBpp0070143,FlyBase_Annotation_IDs:CG7434-PA,GB_protein:AAF45546.1,REFSEQ:NP_477134,GB_	23.4	30.61	299	5.1	10	26437000
57	FBpp0071808	>FBpp0071808 type=protein; loc=2R:join(18742040..18742052,18742170..18742381,18742968..18743165); ID=FBpp0071808; name=RpL23-PA; parent=FBgn0010078,FBtr0071897; dbxref=GB_protein:AAF46914.1,FlyBase:FBpp0071808,FlyBase_Annotation_IDs:CG3661-PA,REFSEQ:NP_523	35	14.936	140	7	7	25387000
115	FBpp0076207	>FBpp0076207 type=protein; loc=3L:complement(9421974..9422214,9422274..9422425,9422795..9422797); ID=FBpp0076207; name=RpS17-PB; parent=FBgn0005533,FBtr0076479; dbxref=FlyBase:FBpp0076207,FlyBase_Annotation_IDs:CG3922-PB,GB_protein:AAF50272.1,REFSEQ:NP_524	45	15.285	131	7	7	24760000
281	FBpp0088439;FBpp0088440;FBpp0088970;FBpp0088441	>FBpp0088439 type=protein; loc=3R:complement(26032360..26032443,26033815..26034147,26034212..26034379); ID=FBpp0088439; name=RpS7-PA; parent=FBgn0039757,FBtr0089422; dbxref=FlyBase:FBpp0088439,FlyBase_Annotation_IDs:CG1883-PA,GB_protein:AAF57023.1,REFSEQ:N	30.9	22.17	194	6.18	11	24348000
119	FBpp0076359	>FBpp0076359 type=protein; loc=3L:join(8594135..8594137,8594414..8594515,8594748..8594942,8595203..8595403); ID=FBpp0076359; name=RpL14-PA; parent=FBgn0017579,FBtr0076633; dbxref=FlyBase:FBpp0076359,FlyBase_Annotation_IDs:CG6253-PA,GB_protein:AAF50393.1,RE	20.5	19.173	166	6	4	23774000
81	FBpp0073623;FBpp0073624;FBpp0073625;FBpp0073626;FBpp0290052	>FBpp0073623 type=protein; loc=X:complement(13230018..13230410); ID=FBpp0073623; name=RpS15Aa-PC; parent=FBgn0010198,FBtr0073792; dbxref=FlyBase:FBpp0073623,FlyBase_Annotation_IDs:CG2033-PC,GB_protein:AAN09322.1,REFSEQ:NP_727692,GB_protein:AAN09322; MD5=cf	40.8	14.771	130	7	5	22768000
55	FBpp0071766	>FBpp0071766 type=protein; loc=2R:join(18493663..18493674,18493752..18493793,18494014..18494145,18494439..18494553,18495260..18495405); ID=FBpp0071766; name=RpS16-PA; parent=FBgn0034743,FBtr0071855; dbxref=FlyBase:FBpp0071766,FlyBase_Annotation_IDs:CG4046-	35.8	16.774	148	7	7	22098000
170	FBpp0080723;FBpp0080724	>FBpp0080723 type=protein; loc=2L:complement(19008375..19008543,19008949..19009115); ID=FBpp0080723; name=RpL30-PB; parent=FBgn0086710,FBtr0081181; dbxref=FlyBase:FBpp0080723,FlyBase_Annotation_IDs:CG10652-PB,GB_protein:AAN11021.1,REFSEQ:NP_724149,GB_prote	53.2	12.234	111	7	5	21500000
269	FBpp0087608;FBpp0087609;FBpp0087610	>FBpp0087608 type=protein; loc=2R:join(5474988..5475211,5475282..5475432); ID=FBpp0087608; name=RpL31-PA; parent=FBgn0025286,FBtr0088525; dbxref=FlyBase:FBpp0087608,FlyBase_Annotation_IDs:CG1821-PA,GB_protein:AAM71073.1,REFSEQ:NP_724804,GB_protein:AAM71073	11.3	14.532	124	7	2	18179000
244	FBpp0085947	>FBpp0085947 type=protein; loc=2R:complement(14163310..14164584); ID=FBpp0085947; name=Ote-PA; parent=FBgn0003022,FBtr0086768; dbxref=FlyBase:FBpp0085947,FlyBase_Annotation_IDs:CG5581-PA,GB_protein:AAF57722.3,REFSEQ:NP_476664,GB_protein:AAF57722,FlyMine:FB	32.1	46.583	424	5	11	17746000
148	FBpp0079328;FBpp0099990	>FBpp0079328 type=protein; loc=2L:complement(8363821..8364125,8364188..8364315,8364541..8364563); ID=FBpp0079328; name=RpS13-PA; parent=FBgn0010265,FBtr0079724; dbxref=FlyBase:FBpp0079328,GB_protein:AAF52649.1,FlyBase_Annotation_IDs:CG13389-PA,REFSEQ:NP_47	18.5	17.178	151	6.4	10	16675000
250	FBpp0086252;FBpp0089424	>FBpp0086252 type=protein; loc=2R:12473728..12474069; ID=FBpp0086252; name=RpLP2-PA; parent=FBgn0003274,FBtr0087105; dbxref=FlyBase:FBpp0086252,FlyBase_Annotation_IDs:CG4918-PA,GB_protein:AAF57979.1,REFSEQ:NP_523764,GB_protein:AAF57979,FlyMine:FBpp0086252,	49.6	11.757	113	7	7	16201000
175	FBpp0081062;FBpp0081063;FBpp0081153;FBpp0081565	>FBpp0081062 type=protein; loc=3R:3356981..3358333; ID=FBpp0081062; name=alphaTub84D-PA; parent=FBgn0003885,FBtr0081538; dbxref=FlyBase:FBpp0081062,FlyBase_Annotation_IDs:CG2512-PA,GB_protein:AAF54007.1,REFSEQ:NP_524264,GB_protein:AAF54007,FlyMine:FBpp0081	24.2	49.89	450	5.09	11	16028000
152	FBpp0079500	>FBpp0079500 type=protein; loc=2L:complement(9896327..9897130); ID=FBpp0079500; name=sop-PA; parent=FBgn0004867,FBtr0079905; dbxref=FlyBase:FBpp0079500,FlyBase_Annotation_IDs:CG5920-PA,GB_protein:AAF52822.1,REFSEQ:NP_476874,GB_protein:AAF52822,FlyMine:FBpp	29.6	28.899	267	6.22	9	15228000
204	FBpp0083371	>FBpp0083371 type=protein; loc=3R:join(16647993..16647995,16648140..16648295,16648524..16648613,16648854..16648967); ID=FBpp0083371; name=RpS20-PA; parent=FBgn0019936,FBtr0083964; dbxref=FlyBase:FBpp0083371,FlyBase_Annotation_IDs:CG15693-PA,GB_protein:AAF5	10.8	13.488	120	7	4	14948000
58	FBpp0071846	>FBpp0071846 type=protein; loc=2R:complement(18528205..18528600); ID=FBpp0071846; name=RpS24-PA; parent=FBgn0034751,FBtr0071935; dbxref=FlyBase:FBpp0071846,FlyBase_Annotation_IDs:CG3751-PA,GB_protein:AAF46871.1,REFSEQ:NP_611693,GB_protein:AAF46871,FlyMine:	33.6	15.048	131	6.88	8	14758000
59	FBpp0072083;FBpp0072084;FBpp0072085	>FBpp0072083 type=protein; loc=2R:join(19948061..19948097,19948199..19948272,19948336..19948516,19948673..19948878); ID=FBpp0072083; name=RpL12-PC; parent=FBgn0034968,FBtr0072174; dbxref=FlyBase:FBpp0072083,FlyBase_Annotation_IDs:CG3195-PC,GB_protein:AAF47	33.3	17.673	165	6.2	5	14485000
212	FBpp0084242	>FBpp0084242 type=protein; loc=3R:complement(21072075..21072103,21072170..21072389,21073155..21073160); ID=FBpp0084242; name=RpS27-PA; parent=FBgn0039300,FBtr0084868; dbxref=FlyBase:FBpp0084242,FlyBase_Annotation_IDs:CG10423-PA,GB_protein:AAF56428.1,REFSEQ	29.8	9.364	84	7	5	14393000
215	FBpp0084617	>FBpp0084617 type=protein; loc=3R:join(23748639..23748641,23748847..23749027,23749092..23749462,23749862..23750512); ID=FBpp0084617; name=RpL4-PA; parent=FBgn0003279,FBtr0085248; dbxref=FlyBase:FBpp0084617,FlyBase_Annotation_IDs:CG5502-PA,GB_protein:AAG221	24.7	45.025	401	5	6	14203000
236	FBpp0085585;FBpp0085586	>FBpp0085585 type=protein; loc=2R:join(16151613..16151615,16151752..16151937,16151998..16152267); ID=FBpp0085585; name=RpS18-PB; parent=FBgn0010411,FBtr0086273; dbxref=FlyBase:FBpp0085585,FlyBase_Annotation_IDs:CG8900-PB,GB_protein:AAM68401.1,REFSEQ:NP_725	28.3	17.611	152	6.57	7	14202000
157	FBpp0079606;FBpp0073034;FBpp0073035;FBpp0089269;FBpp0070894;FBpp0077159	>FBpp0079606 type=protein; loc=2L:join(10409731..10410051,10410241..10410390); ID=FBpp0079606; name=RpS27A-PA; parent=FBgn0003942,FBtr0080016; dbxref=FlyBase:FBpp0079606,FlyBase_Annotation_IDs:CG5271-PA,GB_protein:AAF52941.1,REFSEQ:NP_476778,GB_protein:AAF	18.6	17.94	156	4.56	9	12815000
126	FBpp0077716	>FBpp0077716 type=protein; loc=2L:join(420075..420146,420292..420558); ID=FBpp0077716; name=RpLP1-PA; parent=FBgn0002593,FBtr0078056; dbxref=FlyBase:FBpp0077716,FlyBase_Annotation_IDs:CG4087-PA,GB_protein:AAF51499.1,REFSEQ:NP_476630,GB_protein:AAF51499,Fly	59.8	11.513	112	7	6	12706000
289	FBpp0099686	>FBpp0099686 type=protein; loc=3R:join(25687653..25687656,25687921..25688027,25688507..25688918,25689137..25689240); ID=FBpp0099686; name=RpS8-PC; parent=FBgn0039713,FBtr0085489; dbxref=FlyBase_Annotation_IDs:CG7808-PC,FlyBase:FBpp0099686,GB_protein:AAN141	19.2	23.759	208	6.25	4	12621000
207	FBpp0083802	>FBpp0083802 type=protein; loc=3R:join(19184577..19184612,19184876..19185580); ID=FBpp0083802; name=RpS3-PA; parent=FBgn0002622,FBtr0084410; dbxref=FlyBase:FBpp0083802,FlyBase_Annotation_IDs:CG6779-PA,GB_protein:AAF56129.1,REFSEQ:NP_476632,GB_protein:AAF56	28	27.471	246	6.22	9	12253000
137	FBpp0078584	>FBpp0078584 type=protein; loc=3R:complement(255841..255890,255950..258188,258239..259323,259421..259469); ID=FBpp0078584; name=eIF3-S10-PA; parent=FBgn0037249,FBtr0078944; dbxref=FlyBase:FBpp0078584,FlyBase_Annotation_IDs:CG9805-PA,GB_protein:AAF52126.1,R	14.6	133.88	1140	3.06	16	12227000
73	FBpp0072958;FBpp0072957;FBpp0072959;FBpp0072960;FBpp0291506;FBpp0291507	>FBpp0072958 type=protein; loc=3L:complement(3221305..3221709,3221882..3221974); ID=FBpp0072958; name=RpL28-PC; parent=FBgn0035422,FBtr0073096; dbxref=FlyBase:FBpp0072958,FlyBase_Annotation_IDs:CG12740-PC,GB_protein:AAF47743.1,REFSEQ:NP_728841,GB_protein:A	17.6	18.736	165	6.6	5	11827000
216	FBpp0084623	>FBpp0084623 type=protein; loc=3R:join(23774584..23774623,23774706..23774795,23774893..23774975,23775064..23776316,23776650..23777547); ID=FBpp0084623; name=Gp93-PA; parent=FBgn0039562,FBtr0085254; dbxref=FlyBase:FBpp0084623,FlyBase_Annotation_IDs:CG5520-P	20.7	90.238	787	4	13	11601000
237	FBpp0085717	>FBpp0085717 type=protein; loc=2R:join(15329989..15329994,15330123..15330245,15330306..15330603,15330818..15330945); ID=FBpp0085717; name=RpL11-PA; parent=FBgn0013325,FBtr0086533; dbxref=FlyBase:FBpp0085717,FlyBase_Annotation_IDs:CG7726-PA,GB_protein:AAF57	7.6	21.112	184	6.5	2	11404000
278	FBpp0088355;FBpp0289286	>FBpp0088355 type=protein; loc=3R:complement(1374109..1374910,1375315..1375484,1375545..1376342); ID=FBpp0088355; name=mia-PA; parent=FBgn0014342,FBtr0089313; dbxref=GB_protein:AAF52013.2,FlyBase:FBpp0088355,FlyBase_Annotation_IDs:CG10390-PA,GB_protein:AAF	2.2	65.984	589	4.33	3	10965000
101	FBpp0074865	>FBpp0074865 type=protein; loc=3L:complement(18662134..18664288,18664368..18664534,18664590..18664772,18665731..18666111); ID=FBpp0074865; name=CG18811-PA; parent=FBgn0042134,FBtr0075098; dbxref=FlyBase:FBpp0074865,FlyBase_Annotation_IDs:CG18811-PA,GB_prot	10.4	103.59	961	3.5	14	10518000
153	FBpp0079527	>FBpp0079527 type=protein; loc=2L:join(10057697..10057759,10057821..10058134,10058199..10058769,10058847..10059467); ID=FBpp0079527; name=Pen-PA; parent=FBgn0011823,FBtr0079937; dbxref=FlyBase:FBpp0079527,FlyBase_Annotation_IDs:CG4799-PA,GB_protein:AAF5285	9.8	57.821	522	4.6	5	10431000
159	FBpp0079752;FBpp0079753	>FBpp0079752 type=protein; loc=2L:complement(11002907..11003238,11003511..11003751); ID=FBpp0079752; name=RpL9-PA; parent=FBgn0015756,FBtr0080163; dbxref=FlyBase:FBpp0079752,FlyBase_Annotation_IDs:CG6141-PA,GB_protein:AAF53048.2,REFSEQ:NP_477161,GB_protein	36.8	21.392	190	6	6	9974500
187	FBpp0082065	>FBpp0082065 type=protein; loc=3R:complement(8258317..8258794,8258851..8259279,8259347..8259453); ID=FBpp0082065; name=Aos1-PA; parent=FBgn0029512,FBtr0082593; dbxref=FlyBase:FBpp0082065,FlyBase_Annotation_IDs:CG12276-PA,GB_protein:AAF54815.1,REFSEQ:NP_650	6.2	37.673	337	3.33	3	9773100
232	FBpp0085314	>FBpp0085314 type=protein; loc=2L:complement(22247226..22247705); ID=FBpp0085314; name=RpL21-PA; parent=FBgn0032987,FBtr0085961; dbxref=GB_protein:AAF57259.1,FlyBase:FBpp0085314,FlyBase_Annotation_IDs:CG12775-PA,REFSEQ:NP_610144,GB_protein:AAF57259,FlyMine	27.7	18.476	159	6	5	9626100
131	FBpp0078301;FBpp0078298;FBpp0078300;FBpp0078302;FBpp0078303;FBpp0078299;FBpp0291159;FBpp0076649;FBpp0290159	>FBpp0078301 type=protein; loc=3R:complement(1826885..1827082,1827280..1827458,1829395..1829633,1829739..1830848,1833759..1834192); ID=FBpp0078301; name=Rm62-PA; parent=FBgn0003261,FBtr0078652; dbxref=FlyBase:FBpp0078301,FlyBase_Annotation_IDs:CG10279-PA,G	15.3	78.547	719	4.89	9	9587100
77	FBpp0073278;FBpp0073280;FBpp0073277;FBpp0073279;FBpp0073281;FBpp0073282	>FBpp0073278 type=protein; loc=X:complement(10675654..10676128,10676206..10676333,10676413..10676713,10676810..10676844); ID=FBpp0073278; name=sesB-PC; parent=FBgn0003360,FBtr0073422; dbxref=FlyBase:FBpp0073278,FlyBase_Annotation_IDs:CG16944-PC,GB_protein:	21.5	34.214	312	6.3	10	9533300
302	REV__FBpp0099808;REV__FBpp0074688;REV__FBpp0291256	>FBpp0099808 type=protein; loc=3L:complement(19875549..19875688,19875754..19881204,19881332..19881578,19881638..19881714,19903143..19903179); ID=FBpp0099808; name=Mi-2-PB; parent=FBgn0013591,FBtr0100394; dbxref=FlyBase_Annotation_IDs:CG8103-PB,FlyBase:FBpp	1	224.33	1983	1	1	9078900
189	FBpp0082264;FBpp0082265;FBpp0082266;FBpp0082267;FBpp0082268	>FBpp0082264 type=protein; loc=3R:join(9474791..9476219,9476531..9476781,9476896..9477288); ID=FBpp0082264; name=rin-PA; parent=FBgn0015778,FBtr0082796; dbxref=GB_protein:AAF54965.2,FlyBase:FBpp0082264,FlyBase_Annotation_IDs:CG9412-PA,GB_protein:AAF54965.3	10	74.942	690	4	7	8868100
293	FBpp0110421;FBpp0110424;FBpp0290776	>FBpp0110421 type=protein; loc=2L:complement(22427601..22427795,22428349..22428786,22428847..22429110,22429269..22429271); ID=FBpp0110421; name=RpL5-PA; parent=FBgn0064225,FBtr0111129; dbxref=FlyBase_Annotation_IDs:CG17489-PA,GB_protein:EAA46019.1,FlyBase:	16.7	34.036	299	5	6	8367600
185	FBpp0081822;FBpp0081824;FBpp0081825;FBpp0081823;FBpp0081826	>FBpp0081822 type=protein; loc=3R:join(7047652..7047654,7047897..7048089,7048283..7048451,7049117..7049252,7049580..7049969,7050213..7050572); ID=FBpp0081822; name=RpL3-PA; parent=FBgn0020910,FBtr0082346; dbxref=FlyBase:FBpp0081822,FlyBase_Annotation_IDs:C	17.8	46.915	416	5	4	8364000
182	FBpp0081675;FBpp0081676;FBpp0081677;FBpp0081674;FBpp0290600;FBpp0081678	>FBpp0081675 type=protein; loc=3R:complement(5928954..5929324,5929395..5929469,5930011..5930518,5930601..5930732,5930782..5931091,5931156..5931223,5931281..5931446,5931512..5931835,5933152..5933201,5934417..5934467); ID=FBpp0081675; name=Fmr1-PA; parent=FB	18.9	76.075	684	4	12	8266500
72	FBpp0072904;FBpp0085482	>FBpp0072904 type=protein; loc=3L:3194499..3196652; ID=FBpp0072904; name=Hsp83-PA; parent=FBgn0001233,FBtr0073040; dbxref=FlyBase:FBpp0072904,FlyBase_Annotation_IDs:CG1242-PA,GB_protein:AAF47734.1,REFSEQ:NP_523899,GB_protein:AAF47734,FlyMine:FBpp0072904,mo	11.6	81.864	717	4	6	7934200
294	FBpp0111619;FBpp0290539;FBpp0290538;FBpp0111616;FBpp0111618	>FBpp0111619 type=protein; loc=X:join(6437137..6437193,6445939..6446326,6446672..6448804,6448942..6449292,6449899..6455583,6455659..6456192,6456258..6456397,6470823..6470990,6471070..6471145,6471977..6477384); ID=FBpp0111619; name=CG34417-PH; parent=FBgn00	0.2	557.61	4979	3	2	7758000
79	FBpp0073445;FBpp0073446;FBpp0073447;FBpp0073448;FBpp0082175	>FBpp0073445 type=protein; loc=X:complement(11696646..11698491,11698930..11699054); ID=FBpp0073445; name=Hsc70-3-PB; parent=FBgn0001218,FBtr0073608; dbxref=FlyBase:FBpp0073445,FlyBase_Annotation_IDs:CG4147-PB,GB_protein:AAN09299.1,REFSEQ:NP_511132,GB_prote	12.7	72.26	656	4	7	7731000
107	FBpp0075691	>FBpp0075691 type=protein; loc=3L:join(12508552..12508672,12509659..12510159,12510528..12511057,12511124..12511354,12511538..12511767,12511833..12512170,12512244..12512251); ID=FBpp0075691; name=tral-PA; parent=FBgn0041775,FBtr0075959; dbxref=GB_protein:AA	16.7	69.339	652	4.1	10	7554100
105	FBpp0075612	>FBpp0075612 type=protein; loc=3L:join(13016609..13016625,13016832..13016966,13017470..13017737); ID=FBpp0075612; name=RpS12-PB; parent=FBgn0260441,FBtr0075878; dbxref=FlyBase:FBpp0075612,GB_protein:AAF49851.1,FlyBase_Annotation_IDs:CG11271-PB,FlyBase:FBpp	33.8	15.168	139	7	3	7505300
144	FBpp0079157	>FBpp0079157 type=protein; loc=2L:join(8029608..8029733,8029816..8029962); ID=FBpp0079157; name=baf-PA; parent=FBgn0031977,FBtr0079535; dbxref=FlyBase:FBpp0079157,FlyBase_Annotation_IDs:CG7380-PA,GB_protein:AAF52592.1,REFSEQ:NP_609176,GB_protein:AAF52592,F	38.9	10.116	90	7	5	7377100
35	FBpp0070150;FBpp0070151;FBpp0070152;FBpp0070153	>FBpp0070150 type=protein; loc=X:complement(522495..522719,522784..522906); ID=FBpp0070150; name=RpL36-PA; parent=FBgn0002579,FBtr0070155; dbxref=FlyBase:FBpp0070150,FlyBase_Annotation_IDs:CG7622-PA,GB_protein:AAN09019.1,REFSEQ:NP_476629,GB_protein:AAN0901	17.4	13.502	115	7	2	7342000
154	FBpp0079536	>FBpp0079536 type=protein; loc=2L:join(10201230..10201528,10201599..10202058); ID=FBpp0079536; name=RpL7-PA; parent=FBgn0005593,FBtr0079946; dbxref=FlyBase:FBpp0079536,FlyBase_Annotation_IDs:CG4897-PA,GB_protein:AAF52868.1,REFSEQ:NP_523531,GB_protein:AAF52	18.7	29.552	252	6.29	7	6953000
45	FBpp0070940;FBpp0070941;FBpp0070942;FBpp0070943	>FBpp0070940 type=protein; loc=X:complement(6635810..6636289,6637091..6637171); ID=FBpp0070940; name=RpL17-PB; parent=FBgn0029897,FBtr0070980; dbxref=FlyBase:FBpp0070940,FlyBase_Annotation_IDs:CG3203-PB,GB_protein:AAN09182.1,REFSEQ:NP_727119,GB_protein:AAN	5.9	21.593	186	6	3	6678500
143	FBpp0079072;FBpp0079073	>FBpp0079072 type=protein; loc=2L:join(7427201..7427361,7428047..7428216,7428281..7428679,7428878..7429104,7429167..7429515,7429582..7429684,7429743..7429872); ID=FBpp0079072; name=CG5261-PB; parent=FBgn0031912,FBtr0079444; dbxref=FlyBase:FBpp0079072,FlyBa	13.5	54.251	512	5	5	6455500
91	FBpp0074086;FBpp0074087;FBpp0074088	>FBpp0074086 type=protein; loc=X:join(16532266..16532336,16532439..16532838); ID=FBpp0074086; name=RpS19a-PA; parent=FBgn0010412,FBtr0074311; dbxref=FlyBase:FBpp0074086,FlyBase_Annotation_IDs:CG4464-PA,REFSEQ:NP_523376,GB_protein:AAF48633; MD5=3c25226b5235	21.8	17.291	156	6.83	6	6327600
69	FBpp0072687	>FBpp0072687 type=protein; loc=3L:complement(1667346..1667735,1667809..1668221,1668596..1668626); ID=FBpp0072687; name=RpL23A-PA; parent=FBgn0026372,FBtr0072805; dbxref=FlyBase:FBpp0072687,FlyBase_Annotation_IDs:CG7977-PA,GB_protein:AAF47545.1,REFSEQ:NP_52	5.4	29.463	277	5.5	4	6302600
151	FBpp0079484;FBpp0099517	>FBpp0079484 type=protein; loc=2L:join(9967635..9967877,9967939..9968247,9968317..9968421); ID=FBpp0079484; name=RpL13-PA; parent=FBgn0011272,FBtr0079888; dbxref=GB_protein:AAF52842.1,FlyBase:FBpp0079484,FlyBase_Annotation_IDs:CG4651-PA,REFSEQ:NP_523530,GB	7.8	24.951	218	6	2	6214500
171	FBpp0080769;FBpp0077326	>FBpp0080769 type=protein; loc=2L:complement(19184043..19184573,19184633..19185223,19185332..19185534,19185604..19185652); ID=FBpp0080769; name=gammaTub37C-PA; parent=FBgn0010097,FBtr0081228; dbxref=GB_protein:AAF53774.1,FlyBase:FBpp0080769,FlyBase_Annotat	17.1	51.296	457	5	6	6204400
251	FBpp0086269;FBpp0086270	>FBpp0086269 type=protein; loc=2R:complement(12457764..12457889,12458131..12458353,12458422..12458510,12458694..12458702); ID=FBpp0086269; name=RpS15-PA; parent=FBgn0034138,FBtr0087123; dbxref=FlyBase:FBpp0086269,FlyBase_Annotation_IDs:CG8332-PA,GB_protein	45.9	17.037	148	6	3	5935300
140	FBpp0078733	>FBpp0078733 type=protein; loc=2L:join(5543332..5543794,5544038..5544741,5544807..5545508); ID=FBpp0078733; name=Lam-PA; parent=FBgn0002525,FBtr0079100; dbxref=FlyBase:FBpp0078733,FlyBase_Annotation_IDs:CG6944-PA,GB_protein:AAF52262.1,REFSEQ:NP_476616,GB_p	15.4	71.299	622	4	7	5725500
275	FBpp0088250;FBpp0075203	>FBpp0088250 type=protein; loc=4:join(1052516..1052579,1053533..1053844,1053898..1055039); ID=FBpp0088250; name=ATPsyn-beta-PA; parent=FBgn0010217,FBtr0089186; dbxref=FlyBase:FBpp0088250,FlyBase_Annotation_IDs:CG11154-PA,GB_protein:AAF59391.1,REFSEQ:NP_726	18.2	54.107	505	5	6	5597300
117	FBpp0076224	>FBpp0076224 type=protein; loc=3L:complement(9369662..9370288); ID=FBpp0076224; name=Hsp26-PA; parent=FBgn0001225,FBtr0076496; dbxref=FlyBase:FBpp0076224,FlyBase_Annotation_IDs:CG4183-PA,GB_protein:AAF50288.1,REFSEQ:NP_523997,GB_protein:AAF50288,FlyMine:FB	22.1	22.994	208	6.14	7	5404700
255	FBpp0086701	>FBpp0086701 type=protein; loc=2R:complement(10102940..10103207,10103456..10103615,10104035..10104038); ID=FBpp0086701; name=RpS23-PA; parent=FBgn0033912,FBtr0087575; dbxref=FlyBase:FBpp0086701,FlyBase_Annotation_IDs:CG8415-PA,GB_protein:AAF58277.2,REFSEQ:	7.7	16.016	143	6.5	2	5163300
135	FBpp0078532	>FBpp0078532 type=protein; loc=3R:complement(538965..539807); ID=FBpp0078532; name=CG9769-PA; parent=FBgn0037270,FBtr0078892; dbxref=FlyBase:FBpp0078532,FlyBase_Annotation_IDs:CG9769-PA,GB_protein:AAF52101.1,REFSEQ:NP_649489,GB_protein:AAF52101,FlyMine:FBp	12.9	31.104	280	6	4	5103300
295	FBpp0112117	>FBpp0112117 type=protein; loc=3R:join(3948575..3949225,3949281..3949789,3949852..3950487,3950545..3950860); ID=FBpp0112117; name=CG7878-PA; parent=FBgn0037549,FBtr0113205; dbxref=FlyBase:FBpp0112117,FlyBase_Annotation_IDs:CG7878-PA,REFSEQ:NP_649767,GB_pro	2.6	78.567	703	6	1	5071600
147	FBpp0079187	>FBpp0079187 type=protein; loc=2L:complement(7825701..7826336,7826770..7826981,7827061..7827169); ID=FBpp0079187; name=Rack1-PA; parent=FBgn0020618,FBtr0079565; dbxref=FlyBase:FBpp0079187,FlyBase_Annotation_IDs:CG7111-PA,GB_protein:AAF52566.1,REFSEQ:NP_477	28.6	35.618	318	6	5	5063200
47	FBpp0071087;FBpp0071088	>FBpp0071087 type=protein; loc=X:complement(7793787..7794322,7794836..7795040,7795276..7795281); ID=FBpp0071087; name=RpS6-PB; parent=FBgn0004922,FBtr0071135; dbxref=FlyBase:FBpp0071087,FlyBase_Annotation_IDs:CG10944-PB,GB_protein:AAN09218.1,REFSEQ:NP_5110	17.7	28.407	248	6	3	4968800
226	FBpp0085166;FBpp0085165	>FBpp0085166 type=protein; loc=3R:complement(27420646..27421323,27421770..27421880); ID=FBpp0085166; name=RpL6-PB; parent=FBgn0039857,FBtr0085805; dbxref=FlyBase:FBpp0085166,FlyBase_Annotation_IDs:CG11522-PB,GB_protein:AAF57167.1,REFSEQ:NP_651876,GB_protei	15.6	29.736	262	6.17	6	4676100
125	FBpp0077307;FBpp0077309;FBpp0271801	>FBpp0077307 type=protein; loc=2L:join(2856256..2856305,2856377..2856568,2856631..2856640); ID=FBpp0077307; name=oho23B-PA; parent=FBgn0015521,FBtr0077621; dbxref=FlyBase_Annotation_IDs:CG2986-PA,FlyBase:FBpp0077307,GB_protein:AAF51191,REFSEQ:NP_722853,Fly	39.8	9.1672	83	7	2	4631300
108	FBpp0075754	>FBpp0075754 type=protein; loc=3L:complement(12136651..12136785,12136845..12137817,12137872..12138350,12139056..12139088); ID=FBpp0075754; name=CG5642-PA; parent=FBgn0036258,FBtr0076022; dbxref=FlyBase:FBpp0075754,FlyBase_Annotation_IDs:CG5642-PA,GB_protei	9.3	63.223	539	5	4	4214800
213	FBpp0084306	>FBpp0084306 type=protein; loc=3R:complement(21509817..21510224); ID=FBpp0084306; name=RpL27-PA; parent=FBgn0039359,FBtr0084932; dbxref=FlyBase:FBpp0084306,FlyBase_Annotation_IDs:CG4759-PA,GB_protein:AAF56495.1,REFSEQ:NP_651417,GB_protein:AAF56495,FlyMine:	21.5	15.903	135	6	3	4209100
142	FBpp0078974;FBpp0078975;FBpp0078976;FBpp0290617;FBpp0290618	>FBpp0078974 type=protein; loc=2L:join(6923906..6924400,6924685..6925455); ID=FBpp0078974; name=Hrb27C-PA; parent=FBgn0004838,FBtr0079346; dbxref=FlyBase:FBpp0078974,FlyBase_Annotation_IDs:CG10377-PA,GB_protein:AAF52456.1,REFSEQ:NP_476869,GB_protein:AAF524	10.7	44.769	421	5	3	3897400
56	FBpp0071794	>FBpp0071794 type=protein; loc=2R:join(18686709..18686774,18687401..18687981,18688074..18688875,18688988..18689197); ID=FBpp0071794; name=blw-PA; parent=FBgn0011211,FBtr0071883; dbxref=FlyBase:FBpp0071794,FlyBase_Annotation_IDs:CG3612-PA,GB_protein:AAF4690	11.1	59.421	552	4.33	6	3806500
53	FBpp0071587	>FBpp0071587 type=protein; loc=2R:join(17572881..17572951,17573018..17573615); ID=FBpp0071587; name=CG10306-PA; parent=FBgn0034654,FBtr0071670; dbxref=FlyBase:FBpp0071587,FlyBase_Annotation_IDs:CG10306-PA,GB_protein:AAF46753.1,REFSEQ:NP_611604,GB_protein:A	32	25.665	222	6	5	3794700
218	FBpp0084735;FBpp0084738;FBpp0084736;FBpp0084737	>FBpp0084735 type=protein; loc=3R:join(24938980..24939171,24939716..24939877,24940816..24941227,24941289..24941408,24941470..24941681); ID=FBpp0084735; name=CG11876-PA; parent=FBgn0039635,FBtr0085366; dbxref=FlyBase:FBpp0084735,FlyBase_Annotation_IDs:CG118	11	39.351	365	5	3	3772400
145	FBpp0079171	>FBpp0079171 type=protein; loc=2L:complement(8004651..8005560,8006432..8007132); ID=FBpp0079171; name=Spn28D-PA; parent=FBgn0031973,FBtr0079549; dbxref=FlyBase:FBpp0079171,FlyBase_Annotation_IDs:CG7219-PA,GB_protein:AAF52588.2,REFSEQ:NP_609172,GB_protein:A	1.3	59.349	536	2	1	3734000
156	FBpp0079565;FBpp0079566	>FBpp0079565 type=protein; loc=2L:join(10239536..10239585,10240492..10240591,10240680..10241058,10241133..10241780,10241846..10242048); ID=FBpp0079565; name=me31B-PA; parent=FBgn0004419,FBtr0079975; dbxref=FlyBase:FBpp0079565,FlyBase_Annotation_IDs:CG4916-	13.5	51.945	459	5	4	3660100
103	FBpp0075104	>FBpp0075104 type=protein; loc=3L:complement(16778446..16779270,16779357..16779749,16779844..16779933); ID=FBpp0075104; name=Int6-PA; parent=FBgn0025582,FBtr0075345; dbxref=FlyBase:FBpp0075104,FlyBase_Annotation_IDs:CG9677-PA,GB_protein:AAF49412.1,REFSEQ:N	10.1	51.162	435	5	3	3594800
41	FBpp0070679;FBpp0070676;FBpp0070677;FBpp0070678	>FBpp0070679 type=protein; loc=X:join(4596565..4596624,4596725..4596925,4597588..4598152,4598228..4598550,4598621..4598803); ID=FBpp0070679; name=l(1)G0334-PC; parent=FBgn0028325,FBtr0070711; dbxref=FlyBase:FBpp0070679,FlyBase_Annotation_IDs:CG7010-PC,GB_p	10.6	48.876	443	5	4	3514500
130	FBpp0078150;FBpp0078151;FBpp0078152	>FBpp0078150 type=protein; loc=3L:join(22281897..22282039,22282104..22283355,22283413..22284263,22284329..22284821,22284883..22285833); ID=FBpp0078150; name=Aats-ile-PA; parent=FBgn0027086,FBtr0078498; dbxref=FlyBase:FBpp0078150,FlyBase_Annotation_IDs:CG11	10.5	141.1	1229	3	10	3423300
230	FBpp0085265;FBpp0085266;FBpp0085267	>FBpp0085265 type=protein; loc=2L:complement(21678311..21679402,21679484..21680180,21680757..21681284,21681344..21681558,21682039..21682041); ID=FBpp0085265; name=Ef2b-PA; parent=FBgn0000559,FBtr0085911; dbxref=GB_protein:AAF57226.2,FlyBase:FBpp0085265,Fly	7.9	94.458	844	4	5	3403200
183	FBpp0081703	>FBpp0081703 type=protein; loc=3R:join(6077302..6077478,6077611..6077689,6077893..6078419,6078520..6079253,6079312..6080641,6080703..6080813); ID=FBpp0081703; name=CG3999-PA; parent=FBgn0037801,FBtr0082225; dbxref=FlyBase:FBpp0081703,FlyBase_Annotation_IDs	1.9	109.71	985	2.5	2	3324200
277	FBpp0111817;FBpp0088303;FBpp0288389	>FBpp0111817 type=protein; loc=4:complement(936118..936179,936243..936344,936463..936685,936747..936893,937493..937716,937901..938369,938950..939107,939162..939402,939529..941825,945709..945764,946201..946312,946394..946574,946637..947287,948019..948777,95	7.5	211.12	1919	2.5	14	3126900
202	FBpp0082987;FBpp0082988;FBpp0082990;FBpp0082989	>FBpp0082987 type=protein; loc=3R:join(14068568..14068631,14073155..14073624,14073693..14073873,14073937..14074010); ID=FBpp0082987; name=14-3-3epsilon-PA; parent=FBgn0020238,FBtr0083565; dbxref=FlyBase:FBpp0082987,FlyBase_Annotation_IDs:CG31196-PA,GB_prot	20.6	29.798	262	5.83	6	3048900
113	FBpp0076152;FBpp0076154;FBpp0076153	>FBpp0076152 type=protein; loc=3L:complement(9503081..9503258,9503565..9503751,9504156..9504378); ID=FBpp0076152; name=RpS9-PA; parent=FBgn0010408,FBtr0076423; dbxref=FlyBase:FBpp0076152,FlyBase_Annotation_IDs:CG3395-PA,GB_protein:AAF50249.1,REFSEQ:NP_5240	9.7	22.623	195	6	2	3003800
200	FBpp0082729;FBpp0099503	>FBpp0082729 type=protein; loc=3R:complement(12030036..12030258,12030616..12030724,12030783..12030870,12030938..12030958); ID=FBpp0082729; name=mtSSB-PA; parent=FBgn0010438,FBtr0083277; dbxref=FlyBase:FBpp0082729,FlyBase_Annotation_IDs:CG4337-PA,GB_protein	28.1	16.367	146	7	5	2885100
111	FBpp0076122	>FBpp0076122 type=protein; loc=3L:join(9674514..9674516,9675003..9676388); ID=FBpp0076122; name=alphaTub67C-PA; parent=FBgn0087040,FBtr0076393; dbxref=FlyBase:FBpp0076122,FlyBase_Annotation_IDs:CG8308-PA,GB_protein:AAF50226.2,REFSEQ:NP_524009,GB_protein:AA	7.1	51.18	462	5	2	2817400
76	FBpp0110267;FBpp0290623;FBpp0073269;FBpp0073270;FBpp0073271;FBpp0073272;FBpp0073273;FBpp0073274;FBpp0073275;FBpp0073276	>FBpp0110267 type=protein; loc=X:complement(10691102..10691470,10691541..10691696,10691869..10692598,10692652..10693026,10693784..10693920); ID=FBpp0110267; name=Imp-PI; parent=FBgn0030235,FBtr0110967; dbxref=FlyBase:FBpp0110267,FlyBase_Annotation_IDs:CG16	7.5	64.451	588	4	3	2783900
179	FBpp0081374;FBpp0071084;FBpp0075106	>FBpp0081374 type=protein; loc=3R:complement(4481507..4481628,4481709..4483565,4483737..4484109,4485685..4485729); ID=FBpp0081374; name=bel-PA; parent=FBgn0000171,FBtr0081888; dbxref=FlyBase:FBpp0081374,FlyBase_Annotation_IDs:CG9748-PA,GB_protein:AAF54262.	9.5	85.08	798	4	6	2761100
246	FBpp0086097;FBpp0086098	>FBpp0086097 type=protein; loc=2R:join(13423970..13424084,13424201..13424516,13424575..13426127,13426199..13426287); ID=FBpp0086097; name=eIF3-S9-PB; parent=FBgn0034237,FBtr0086941; dbxref=FlyBase:FBpp0086097,FlyBase_Annotation_IDs:CG4878-PB,GB_protein:AAG	10.9	80.44	690	4	5	2751900
172	FBpp0080825	>FBpp0080825 type=protein; loc=2L:complement(19447738..19448061,19448143..19451180,19451247..19451670,19451728..19452285); ID=FBpp0080825; name=Top2-PA; parent=FBgn0003732,FBtr0081287; dbxref=GB_protein:AAF53802.2,FlyBase:FBpp0080825,FlyBase_Annotation_IDs	7.2	164.39	1447	3	8	2749900
180	FBpp0081601	>FBpp0081601 type=protein; loc=3R:complement(5331866..5331921,5331980..5333108,5334013..5334151,5335158..5335732); ID=FBpp0081601; name=rump-PA; parent=FBgn0260010,FBtr0082123; dbxref=FlyBase:FBpp0081601,FlyBase_Annotation_IDs:CG9373-PA,GB_protein:AAF54387	7.9	66.73	632	4.25	4	2693200
283	FBpp0088988;FBpp0088990;FBpp0088496	>FBpp0088988 type=protein; loc=3R:complement(19762096..19762367,19762703..19762741,19763145..19763349,19763454..19763773,19763843..19764277,19768316..19768733); ID=FBpp0088988; name=Gdh-PA; parent=FBgn0001098,FBtr0089498; dbxref=GB_protein:AAF56209.4,FlyBa	9.4	62.536	562	5	4	2616400
66	FBpp0072419	>FBpp0072419 type=protein; loc=3L:complement(259503..259913,260311..261746,261978..262818,264118..264210); ID=FBpp0072419; name=Tudor-SN-PA; parent=FBgn0035121,FBtr0072519; dbxref=FlyBase:FBpp0072419,FlyBase_Annotation_IDs:CG7008-PA,GB_protein:AAF47366.1,R	10.4	103.1	926	4	6	2495300
114	FBpp0076182	>FBpp0076182 type=protein; loc=3L:9377286..9377927; ID=FBpp0076182; name=Hsp27-PA; parent=FBgn0001226,FBtr0076454; dbxref=FlyBase:FBpp0076182,FlyBase_Annotation_IDs:CG4466-PA,GB_protein:AAF50285.1,REFSEQ:NP_524000,GB_protein:AAF50285,FlyMine:FBpp0076182,mo	26.3	23.616	213	6	4	2463300
139	FBpp0078689	>FBpp0078689 type=protein; loc=2L:complement(4966481..4966968,4967024..4967513,4967691..4967693); ID=FBpp0078689; name=Trip1-PA; parent=FBgn0015834,FBtr0079053; dbxref=GB_protein:AAF52183.1,FlyBase:FBpp0078689,FlyBase_Annotation_IDs:CG8882-PA,REFSEQ:NP_523	9.2	36.159	326	5	2	2431100
146	FBpp0079182	>FBpp0079182 type=protein; loc=2L:complement(7885059..7885343); ID=FBpp0079182; name=CG18591-PA; parent=FBgn0031962,FBtr0079560; dbxref=FlyBase:FBpp0079182,FlyBase_Annotation_IDs:CG18591-PA,GB_protein:AAF52576.1,REFSEQ:NP_609162,GB_protein:AAF52576,FlyMine	27.7	11.096	94	7	3	2336700
64	FBpp0072306;FBpp0099896;FBpp0072305;FBpp0099894	>FBpp0072306 type=protein; loc=2R:complement(20878660..20878795,20879333..20879496,20879556..20880851,20880914..20881444,20881535..20881839,20881930..20884669,20884732..20884824,20885101..20885220,20885801..20885824,20887562..20887683,20889811..20889967,20	6.2	236.63	2056	2	11	2316500
138	FBpp0078667;FBpp0089133	>FBpp0078667 type=protein; loc=2L:complement(5051313..5051570,5051637..5052314,5052655..5052735); ID=FBpp0078667; name=eIF-3p40-PA; parent=FBgn0022023,FBtr0079030; dbxref=GB_protein:AAF52210.2,FlyBase:FBpp0078667,FlyBase_Annotation_IDs:CG9124-PA,GB_protein	7.7	38.407	338	5	3	2275000
136	FBpp0078561;FBpp0078562	>FBpp0078561 type=protein; loc=3R:join(228924..229002,230191..230361,230423..231141,231202..231270,231323..231533,231589..231977); ID=FBpp0078561; name=growl-PA; parent=FBgn0037245,FBtr0078921; dbxref=FlyBase:FBpp0078561,FlyBase_Annotation_IDs:CG14648-PA,G	11.2	59.742	545	4	4	2205900
271	FBpp0100030;FBpp0087852;FBpp0087854;FBpp0087853;FBpp0291129;FBpp0291130;FBpp0291131	>FBpp0100030 type=protein; loc=2R:join(3957404..3957784,3957840..3958017,3958326..3959743,3959868..3960283,3960632..3960739,3960872..3960976,3961105..3961205,3961479..3962005,3962978..3963112,3963170..3963295,3963365..3963613,3963798..3964181); ID=FBpp0100	10.8	139.49	1375	3	8	2160800
249	FBpp0086190	>FBpp0086190 type=protein; loc=2R:join(12755700..12755896,12755996..12756584); ID=FBpp0086190; name=Ef1beta-PA; parent=FBgn0028737,FBtr0087041; dbxref=GB_protein:AAF57941.1,FlyBase:FBpp0086190,FlyBase_Annotation_IDs:CG6341-PA,GB_protein:AAF57941.2,REFSEQ:N	11.5	28.608	261	6.33	3	2097500
120	FBpp0076602	>FBpp0076602 type=protein; loc=3L:complement(7233401..7233877,7233955..7234041,7234326..7234328); ID=FBpp0076602; name=RpL18-PA; parent=FBgn0035753,FBtr0076892; dbxref=GB_protein:AAF50596.1,FlyBase:FBpp0076602,FlyBase_Annotation_IDs:CG8615-PA,REFSEQ:NP_648	14.4	21.664	188	6	3	2040900
242	FBpp0085902	>FBpp0085902 type=protein; loc=2R:complement(14334972..14335116,14336977..14338330,14338395..14338413); ID=FBpp0085902; name=Prp19-PA; parent=FBgn0261119,FBtr0086723; dbxref=FlyBase:FBpp0085902,FlyBase_Annotation_IDs:CG5519-PA,GB_protein:AAF57684.1,REFSEQ:	14.1	55.198	505	5	3	2000200
225	FBpp0084995;FBpp0084996;FBpp0084997;FBpp0084998;FBpp0084999	>FBpp0084995 type=protein; loc=3R:complement(26211706..26211978,26212041..26212318,26213186..26213252); ID=FBpp0084995; name=Fer1HCH-PA; parent=FBgn0015222,FBtr0085631; dbxref=FlyBase:FBpp0084995,FlyBase_Annotation_IDs:CG2216-PA,GB_protein:AAF57034.1,REFSE	15.6	23.145	205	6	2	1994900
49	FBpp0071295	>FBpp0071295 type=protein; loc=X:9448743..9448940; ID=FBpp0071295; name=RpS28b-PA; parent=FBgn0030136,FBtr0071360; dbxref=FlyBase:FBpp0071295,FlyBase_Annotation_IDs:CG2998-PA,GB_protein:AAF46503.2,REFSEQ:NP_572568,GB_protein:AAF46503,FlyMine:FBpp0071295,mo	18.5	7.4766	65	7	1	1968800
276	FBpp0088252	>FBpp0088252 type=protein; loc=4:join(1085734..1085809,1086482..1086511,1086566..1093731,1093787..1094007,1094065..1096183,1096242..1096362,1096418..1096740); ID=FBpp0088252; name=Rfabg-PA; parent=FBgn0087002,FBtr0089188; dbxref=FlyBase:FBpp0088252,GB_prot	2.2	372.67	3351	1.57	7	1965600
194	FBpp0082465	>FBpp0082465 type=protein; loc=3R:complement(10726249..10726416,10726675..10727199); ID=FBpp0082465; name=RpS5b-PA; parent=FBgn0038277,FBtr0083006; dbxref=FlyBase:FBpp0082465,FlyBase_Annotation_IDs:CG7014-PA,GB_protein:AAF55116.1,REFSEQ:NP_650407,GB_protei	6.5	25.716	230	6.5	2	1949800
168	FBpp0080639;FBpp0080640;FBpp0080641	>FBpp0080639 type=protein; loc=2L:complement(18442718..18443062); ID=FBpp0080639; name=RpS26-PA; parent=FBgn0004413,FBtr0081089; dbxref=FlyBase:FBpp0080639,FlyBase_Annotation_IDs:CG10305-PA,GB_protein:AAN11004.1,REFSEQ:NP_724109,GB_protein:AAN11004,FlyMine	21.1	13.266	114	7	3	1865700
150	FBpp0079454;FBpp0079453;FBpp0079455	>FBpp0079454 type=protein; loc=2L:complement(9573770..9574406,9574469..9575238,9575295..9575435,9575502..9576229,9576518..9576593); ID=FBpp0079454; name=CG4389-PA; parent=FBgn0028479,FBtr0079858; dbxref=FlyBase:FBpp0079454,FlyBase_Annotation_IDs:CG4389-PA,	8.7	84.073	783	4	6	1850900
184	FBpp0081704	>FBpp0081704 type=protein; loc=3R:join(6088065..6088881,6088939..6089137,6089199..6089553); ID=FBpp0081704; name=pont-PA; parent=FBgn0040078,FBtr0082226; dbxref=FlyBase:FBpp0081704,FlyBase_Annotation_IDs:CG4003-PA,GB_protein:AAF54514.1,REFSEQ:NP_652608,GB_	10.5	50.242	456	5	3	1837300
245	FBpp0086013	>FBpp0086013 type=protein; loc=2R:join(13553572..13553664,13553727..13556366); ID=FBpp0086013; name=eIF3-S8-PA; parent=FBgn0034258,FBtr0086836; dbxref=FlyBase:FBpp0086013,FlyBase_Annotation_IDs:CG4954-PA,GB_protein:AAF57818.1,REFSEQ:NP_611242,GB_protein:AA	6.4	105.65	910	4	4	1833300
176	FBpp0081156	>FBpp0081156 type=protein; loc=3R:complement(2903975..2904129,2904544..2904741,2904976..2905177,2905686..2905931); ID=FBpp0081156; name=Aly-PA; parent=FBgn0010774,FBtr0081642; dbxref=FlyBase:FBpp0081156,FlyBase_Annotation_IDs:CG1101-PA,GB_protein:AAF54070.	15	27.851	266	5	3	1822000
265	FBpp0087321	>FBpp0087321 type=protein; loc=2R:6709318..6709710; ID=FBpp0087321; name=RpS15Ab-PA; parent=FBgn0033555,FBtr0088226; dbxref=FlyBase:FBpp0087321,FlyBase_Annotation_IDs:CG12324-PA,GB_protein:AAM68752.1,REFSEQ:NP_610616,GB_protein:AAM68752,FlyMine:FBpp0087321	10.8	14.741	130	7	1	1794000
123	FBpp0077251	>FBpp0077251 type=protein; loc=2L:complement(3510589..3511026,3511088..3512328,3512385..3512843,3512903..3513474,3513542..3514377,3514530..3514532); ID=FBpp0077251; name=CG33123-PA; parent=FBgn0053123,FBtr0077562; dbxref=FlyBase:FBpp0077251,FlyBase_Annotat	9	134.87	1182	3	7	1761800
88	FBpp0073966;FBpp0073967;FBpp0089397;FBpp0089398;FBpp0111709;FBpp0111710	>FBpp0073966 type=protein; loc=X:complement(15722305..15722535,15722596..15722682,15722749..15722915,15722985..15727286,15727525..15727732,15728156..15728197); ID=FBpp0073966; name=Chc-PA; parent=FBgn0000319,FBtr0074179; dbxref=FlyBase:FBpp0073966,FlyBase_	6.6	191.18	1678	3	8	1758800
254	FBpp0086694	>FBpp0086694 type=protein; loc=2R:complement(10140695..10140793,10140857..10140997,10141058..10142162,10142334..10142912,10143174..10143220,10143339..10143428); ID=FBpp0086694; name=Hsc70-5-PA; parent=FBgn0001220,FBtr0087568; dbxref=FlyBase:FBpp0086694,Fly	5.7	74.065	686	4	3	1743200
256	FBpp0086705	>FBpp0086705 type=protein; loc=2R:complement(10050703..10051641,10051696..10051875,10051992..10052036); ID=FBpp0086705; name=Tango7-PA; parent=FBgn0033902,FBtr0087579; dbxref=FlyBase:FBpp0086705,FlyBase_Annotation_IDs:CG8309-PA,GB_protein:AAF58289.1,REFSEQ	3.9	44.086	387	5	1	1725500
161	FBpp0079755	>FBpp0079755 type=protein; loc=2L:complement(10982658..10983540,10983666..10983776,10983896..10984087,10984141..10984341,10984946..10985100,10985167..10985487,10985544..10986128,10987249..10987332); ID=FBpp0079755; name=piwi-PA; parent=FBgn0004872,FBtr0080	6.2	97.176	843	4	5	1639300
217	FBpp0084630;FBpp0289838	>FBpp0084630 type=protein; loc=3R:complement(23792828..23792923,23792991..23793313,23794649..23794913,23795078..23795272,23795382..23795549,23798643..23798872,23799830..23800064,23813821..23813877); ID=FBpp0084630; name=betaTub97EF-PA; parent=FBgn0003890,F	2.9	58.57	522	5	1	1626900
174	FBpp0080967	>FBpp0080967 type=protein; loc=2L:complement(20925096..20925174,20925264..20925850,20925914..20925975,20926034..20926046); ID=FBpp0080967; name=RPA2-PA; parent=FBgn0032906,FBtr0081438; dbxref=FlyBase:FBpp0080967,FlyBase_Annotation_IDs:CG9273-PA,GB_protein:	31.7	26.41	246	6	4	1622400
205	FBpp0083376;FBpp0083377	>FBpp0083376 type=protein; loc=3R:join(16676588..16676665,16676753..16677073); ID=FBpp0083376; name=RpS30-PA; parent=FBgn0038834,FBtr0083969; dbxref=FlyBase:FBpp0083376,FlyBase_Annotation_IDs:CG15697-PA,GB_protein:AAF55815.1,REFSEQ:NP_650922,GB_protein:AAF	7.6	14.585	132	7	1	1595700
229	FBpp0085249;FBpp0091055;FBpp0091060;FBpp0091063;FBpp0091066;FBpp0091069;FBpp0091072;FBpp0091075;FBpp0091078;FBpp0091081;FBpp0091084;FBpp0091087;FBpp0091090;FBpp0091093;FBpp0091096;FBpp0091099;FBpp0091102;FBpp0091105;FBpp0091108;FBpp0091111;FBpp0084434	>FBpp0085249 type=protein; loc=2L:21423789..21424163; ID=FBpp0085249; name=His2A:CG31618-PA; parent=FBgn0051618,FBtr0085893; dbxref=FlyBase:FBpp0085249,FlyBase_Annotation_IDs:CG31618-PA,GB_protein:AAN11125.1,REFSEQ:NP_724343,GB_protein:AAN11125; MD5=3612d7	25.8	13.363	124	7	3	1577900
104	FBpp0075508	>FBpp0075508 type=protein; loc=3L:join(13987452..13987500,13987891..13988880,13988960..13989570); ID=FBpp0075508; name=26-29-p-PA; parent=FBgn0250848,FBtr0075766; dbxref=FlyBase:FBpp0075508,FlyBase_Annotation_IDs:CG8947-PA,GB_protein:AAF49777.1,REFSEQ:NP_6	5.1	62.129	549	6.33	3	1540300
132	FBpp0078354	>FBpp0078354 type=protein; loc=3R:join(1450222..1450242,1450612..1450852,1451236..1451591); ID=FBpp0078354; name=RpL13A-PB; parent=FBgn0037351,FBtr0078705; dbxref=FlyBase:FBpp0078354,FlyBase_Annotation_IDs:CG1475-PB,GB_protein:AAF51987.1,REFSEQ:NP_649560,G	18.5	23.647	205	6	3	1531100
188	FBpp0082219;FBpp0082220;FBpp0082221;FBpp0082222;FBpp0082223	>FBpp0082219 type=protein; loc=3R:join(9209201..9210301,9210392..9210502); ID=FBpp0082219; name=Droj2-PA; parent=FBgn0038145,FBtr0082751; dbxref=FlyBase:FBpp0082219,FlyBase_Annotation_IDs:CG8863-PA,GB_protein:AAF54939.1,REFSEQ:NP_650283,GB_protein:AAF54939	6.9	45.23	403	5	2	1523100
192	FBpp0082421;FBpp0082422;FBpp0082423;FBpp0085280;FBpp0091116;FBpp0091118;FBpp0091120;FBpp0091128;FBpp0091130;FBpp0091132;FBpp0091134;FBpp0091136;FBpp0091138;FBpp0091140;FBpp0091142;FBpp0091144;FBpp0091146;FBpp0091148;FBpp0091150;FBpp0091152;FBpp0091154;FBpp0091114;FBpp0091122;FBpp0091124;FBpp0091126	>FBpp0082421 type=protein; loc=3R:join(10451772..10451951,10452016..10452147); ID=FBpp0082421; name=His4r-PA; parent=FBgn0013981,FBtr0082962; dbxref=FlyBase:FBpp0082421,FlyBase_Annotation_IDs:CG3379-PA,GB_protein:AAF55080.1,REFSEQ:NP_731927,GB_protein:AAF5	29.1	11.381	103	7	3	1507200
284	FBpp0088565	>FBpp0088565 type=protein; loc=3R:join(19505913..19506111,19506234..19506869,19506939..19507231,19507308..19507862); ID=FBpp0088565; name=eIF-3p66-PB; parent=FBgn0040227,FBtr0089622; dbxref=FlyBase:FBpp0088565,FlyBase_Annotation_IDs:CG10161-PB,GB_protein:A	10	63.797	560	4	3	1452600
39	FBpp0070596	>FBpp0070596 type=protein; loc=X:complement(3849908..3850005,3850082..3850278,3850340..3850460,3850546..3854443,3854510..3854617,3854675..3858385,3858450..3858530,3858600..3858671,3858734..3858787); ID=FBpp0070596; name=lva-PC; parent=FBgn0029688,FBtr00706	3.6	315.9	2779	1.75	8	1411400
186	FBpp0081834	>FBpp0081834 type=protein; loc=3R:join(7070164..7070238,7070509..7070612,7070667..7070768,7070843..7071382,7071461..7071605,7071810..7072115,7072180..7072314); ID=FBpp0081834; name=CG5214-PA; parent=FBgn0037891,FBtr0082358; dbxref=FlyBase:FBpp0081834,FlyBa	14.1	49.924	468	5	3	1394500
80	FBpp0073594;FBpp0073595	>FBpp0073594 type=protein; loc=X:13225155..13225739; ID=FBpp0073594; name=Jafrac1-PB; parent=FBgn0040309,FBtr0073763; dbxref=FlyBase:FBpp0073594,FlyBase_Annotation_IDs:CG1633-PB,GB_protein:AAF48254.1,REFSEQ:NP_727689,GB_protein:AAF48254,FlyMine:FBpp0073594	12.9	21.738	194	6	2	1354600
219	FBpp0084761;FBpp0084762;FBpp0291632	>FBpp0084761 type=protein; loc=3R:join(25046019..25046030,25046152..25046301,25046365..25047498); ID=FBpp0084761; name=Ef1gamma-PB; parent=FBgn0029176,FBtr0085392; dbxref=FlyBase:FBpp0084761,FlyBase_Annotation_IDs:CG11901-PB,GB_protein:AAN14165.1,REFSEQ:NP	4.6	48.967	431	5	2	1342300
222	FBpp0084918	>FBpp0084918 type=protein; loc=3R:join(25830756..25830777,25831010..25831143,25835400..25835702); ID=FBpp0084918; name=Nlp-PA; parent=FBgn0016685,FBtr0085552; dbxref=FlyBase:FBpp0084918,FlyBase_Annotation_IDs:CG7917-PA,GB_protein:AAF56988.1,REFSEQ:NP_52455	16.4	16.996	152	6	2	1328400
33	FBpp0070041;FBpp0070042;FBpp0070043	>FBpp0070041 type=protein; loc=3L:23095352..23096362; ID=FBpp0070041; name=CkIIalpha-PA; parent=FBgn0000258,FBtr0070042; dbxref=FlyBase:FBpp0070041,FlyBase_Annotation_IDs:CG17520-PA,GB_protein:AAN11415.1,REFSEQ:NP_730774,GB_protein:AAN11415; MD5=c486e73baf	8.3	39.959	336	5	2	1310600
287	FBpp0099389	>FBpp0099389 type=protein; loc=4:complement(179844..180338,180393..180901,181475..185021,185088..185282,185341..185745,186559..186676,187786..194362,194737..194790,195411..195594,196519..196605); ID=FBpp0099389; name=CG33978-PA; parent=FBgn0053978,FBtr0100	0.5	456.86	4056	1	1	1300500
95	FBpp0074544;FBpp0290523;FBpp0074545;FBpp0290522;FBpp0074546	>FBpp0074544 type=protein; loc=X:complement(19455610..19455828,19456444..19456542,19456725..19457046,19457109..19458151,19458219..19458725,19458806..19459340,19459447..19459502); ID=FBpp0074544; name=Grip84-PA; parent=FBgn0026430,FBtr0074775; dbxref=FlyBas	4.2	106.78	926	4	3	1298800
92	FBpp0074180	>FBpp0074180 type=protein; loc=X:complement(17037736..17037804,17038651..17038749,17039049..17039165,17040831..17041232); ID=FBpp0074180; name=RpS5a-PA; parent=FBgn0002590,FBtr0074406; dbxref=FlyBase:FBpp0074180,FlyBase_Annotation_IDs:CG8922-PA,GB_protein:	12.3	25.434	228	6.25	4	1281300
84	FBpp0111896;FBpp0073810	>FBpp0111896 type=protein; loc=X:join(14987286..14987408,14987589..14988025,14988127..14988646,14988700..14989061,14989120..14989246,14991489..14991583,14991661..14992798,14992867..14993070,14993846..14994215,14994276..14994661,14994723..14995205,14995633.	0.5	230.26	2124	3.5	2	1224000
98	FBpp0074608;FBpp0099722	>FBpp0074608 type=protein; loc=3L:join(20303410..20303508,20304149..20304373,20304435..20305217,20305283..20305711,20305779..20305973); ID=FBpp0074608; name=polo-PA; parent=FBgn0003124,FBtr0074839; dbxref=FlyBase_Annotation_IDs:CG12306-PA,FlyBase:FBpp00746	4.5	66.973	576	5	2	1212100
223	FBpp0084959;FBpp0084958;FBpp0084960;FBpp0113047;FBpp0113048	>FBpp0084959 type=protein; loc=3R:complement(25871035..25871346,25871409..25871508,25871612..25871643); ID=FBpp0084959; name=RpL32-PC; parent=FBgn0002626,FBtr0085593; dbxref=FlyBase:FBpp0084959,FlyBase_Annotation_IDs:CG7939-PC,GB_protein:AAN14210.1,REFSEQ:	16.3	17.43	147	6.5	4	1194000
224	FBpp0084986;FBpp0084987;FBpp0084988	>FBpp0084986 type=protein; loc=3R:join(26214933..26215050,26215419..26215984); ID=FBpp0084986; name=Fer2LCH-PA; parent=FBgn0015221,FBtr0085622; dbxref=FlyBase:FBpp0084986,FlyBase_Annotation_IDs:CG1469-PA,GB_protein:AAF57038.1,REFSEQ:NP_524802,GB_protein:AA	11.5	25.242	227	6	2	1166300
199	FBpp0082724	>FBpp0082724 type=protein; loc=3R:complement(12166376..12166484,12166544..12166668,12166951..12167320,12167450..12167613); ID=FBpp0082724; name=SF2-PA; parent=FBgn0040284,FBtr0083272; dbxref=FlyBase:FBpp0082724,FlyBase_Annotation_IDs:CG6987-PA,GB_protein:A	11.4	28.35	255	6	2	1154700
112	FBpp0076145;FBpp0076144	>FBpp0076145 type=protein; loc=3L:complement(9677466..9677558,9677622..9677955,9678021..9678145,9679465..9679563,9681631..9681699,9682365..9682548,9687333..9687558,9688296..9688332); ID=FBpp0076145; name=CG6767-PB; parent=FBgn0036030,FBtr0076416; dbxref=GB	6.2	42.696	388	6	2	1114100
195	FBpp0082496;FBpp0082494;FBpp0082495	>FBpp0082496 type=protein; loc=3R:complement(10967925..10968016,10968451..10968586,10968681..10969548,10969988..10970961,10971040..10971099); ID=FBpp0082496; name=CG6904-PA; parent=FBgn0038293,FBtr0083037; dbxref=GB_protein:AAF55132.1,FlyBase:FBpp0082496,F	5.9	81.753	709	4	3	1109500
290	FBpp0099974;FBpp0099975	>FBpp0099974 type=protein; loc=2L:join(8366311..8366394,8367096..8367249,8367312..8367730,8367797..8367871,8367931..8368696,8368758..8369030,8369716..8369720); ID=FBpp0099974; name=Pp2A-29B-PA; parent=FBgn0260439,FBtr0005088; dbxref=FlyBase_Annotation_IDs:	5.1	65.423	591	5	3	1082700
285	FBpp0088675;FBpp0088674	>FBpp0088675 type=protein; loc=X:join(16550431..16551189,16551254..16554505,16554571..16554675,16559221..16559360,16560068..16561892,16561970..16562353,16562418..16562627); ID=FBpp0088675; name=r-PA; parent=FBgn0003189,FBtr0089734; dbxref=FlyBase:FBpp00886	2.3	246.67	2224	2	4	1067200
282	FBpp0088945;FBpp0088490	>FBpp0088945 type=protein; loc=2L:complement(409388..409465,409532..409736,409790..410073,410127..411060,411129..411718,411782..412237,412447..412658,412725..412824); ID=FBpp0088945; name=alpha-Adaptin-PB; parent=FBgn0015567,FBtr0089489; dbxref=FlyBase:FBp	3.8	106.93	952	4	3	1032900
240	FBpp0085809	>FBpp0085809 type=protein; loc=2R:complement(14734588..14735338,14735399..14736550,14736607..14736711,14736770..14737605,14737684..14737805,14737893..14737995); ID=FBpp0085809; name=CG15100-PA; parent=FBgn0034401,FBtr0086627; dbxref=FlyBase:FBpp0085809,Fly	7.8	112.48	1022	4	4	1006900
214	FBpp0084465;FBpp0084466	>FBpp0084465 type=protein; loc=3R:complement(22690391..22691956,22692013..22692246); ID=FBpp0084465; name=ball-PA; parent=FBgn0027889,FBtr0085095; dbxref=FlyBase:FBpp0084465,FlyBase_Annotation_IDs:CG6386-PA,GB_protein:AAF56630.2,REFSEQ:NP_651508,GB_protein	3.7	65.993	599	4	2	999080
221	FBpp0084901;FBpp0084902	>FBpp0084901 type=protein; loc=3R:complement(25627671..25628381,25628512..25628562); ID=FBpp0084901; name=CG7834-PA; parent=FBgn0039697,FBtr0085535; dbxref=FlyBase:FBpp0084901,FlyBase_Annotation_IDs:CG7834-PA,GB_protein:AAN14188.1,REFSEQ:NP_651727,GB_prote	13	27.217	253	6	2	932790
247	FBpp0086103	>FBpp0086103 type=protein; loc=2R:complement(13433976..13434491,13434914..13434931); ID=FBpp0086103; name=RpL18A-PA; parent=FBgn0010409,FBtr0086947; dbxref=FlyBase:FBpp0086103,FlyBase_Annotation_IDs:CG6510-PA,GB_protein:AAF57838.1,REFSEQ:NP_523774,GB_prote	7.3	21.029	177	6	1	913740
173	FBpp0080922	>FBpp0080922 type=protein; loc=2L:join(20735373..20735430,20736103..20736344,20736418..20737446,20737515..20738441,20738504..20738902); ID=FBpp0080922; name=Fs(2)Ket-PA; parent=FBgn0000986,FBtr0081392; dbxref=FlyBase:FBpp0080922,FlyBase_Annotation_IDs:CG26	7	98.695	884	4	4	899550
203	FBpp0083356;FBpp0083355	>FBpp0083356 type=protein; loc=3R:complement(16401217..16401343,16401868..16402595); ID=FBpp0083356; name=TFAM-PB; parent=FBgn0038805,FBtr0083949; dbxref=FlyBase:FBpp0083356,FlyBase_Annotation_IDs:CG4217-PB,GB_protein:AAF55779.2,REFSEQ:NP_732527,GB_protein	4.6	32.998	284	6	1	896530
297	FBpp0288761	>FBpp0288761 type=protein; loc=2L:join(6664150..6664587,6664931..6665791,6668342..6668887,6668946..6669690,6669764..6670513,6674301..6674314); ID=FBpp0288761; name=cup-PB; parent=FBgn0000392,FBtr0290322; dbxref=FlyBase:FBpp0288761,FlyBase_Annotation_IDs:CG	2.7	125.67	1117	3	2	893880
85	FBpp0073872;FBpp0073873	>FBpp0073872 type=protein; loc=X:complement(15600966..15601097,15601162..15601698,15601766..15602271,15602347..15603007); ID=FBpp0073872; name=CG9281-PB; parent=FBgn0030672,FBtr0074056; dbxref=FlyBase:FBpp0073872,FlyBase_Annotation_IDs:CG9281-PB,GB_protein	3.4	69.501	611	4	2	886260
299	FBpp0289220;FBpp0289222;FBpp0289221;FBpp0289219	>FBpp0289220 type=protein; loc=2R:complement(14644697..14644893,14644953..14645027,14645128..14645433,14645536..14645631,14645730..14645789,14645956..14646088,14646146..14646385,14646449..14646798,14646892..14647117); ID=FBpp0289220; name=CG42351-PC; paren	2.7	62.652	560	5	1	884570
178	FBpp0081356	>FBpp0081356 type=protein; loc=3R:complement(4088084..4088395,4088475..4089693,4089751..4089995,4090057..4090092); ID=FBpp0081356; name=RpA-70-PA; parent=FBgn0010173,FBtr0081867; dbxref=FlyBase:FBpp0081356,FlyBase_Annotation_IDs:CG9633-PA,GB_protein:AAF542	2.5	66.624	603	4	1	863760
163	FBpp0079812	>FBpp0079812 type=protein; loc=2L:complement(11128991..11130001,11130112..11130171); ID=FBpp0079812; name=RfC38-PA; parent=FBgn0028700,FBtr0080225; dbxref=GB_protein:AAF53076.2,FlyBase:FBpp0079812,FlyBase_Annotation_IDs:CG6258-PA,REFSEQ:NP_609494,GB_protei	7.9	40.815	356	5	2	859950
109	FBpp0075759	>FBpp0075759 type=protein; loc=3L:complement(12115207..12115254,12115776..12115873,12115937..12116674,12117812..12117986); ID=FBpp0075759; name=yps-PA; parent=FBgn0022959,FBtr0076027; dbxref=FlyBase:FBpp0075759,FlyBase_Annotation_IDs:CG5654-PA,GB_protein:A	6.5	38.18	352	5	3	852750
228	FBpp0085235;FBpp0085234	>FBpp0085235 type=protein; loc=3R:complement(27883044..27884867,27887168..27887233,27892051..27893718); ID=FBpp0085235; name=Map205-PB; parent=FBgn0002645,FBtr0085876; dbxref=FlyBase:FBpp0085235,FlyBase_Annotation_IDs:CG1483-PB,GB_protein:AAN14301.1,REFSEQ	1.4	126.67	1185	5.5	2	839620
190	FBpp0082269;FBpp0082274;FBpp0082270;FBpp0289816;FBpp0082272;FBpp0289815;FBpp0082271;FBpp0289813	>FBpp0082269 type=protein; loc=3R:join(9487456..9487581,9487883..9487953,9488019..9488126,9488692..9488773,9491175..9491248,9491312..9491623,9491806..9491970,9492141..9492255); ID=FBpp0082269; name=B52-PA; parent=FBgn0004587,FBtr0082801; dbxref=FlyBase_Ann	7.4	39.781	350	1	2	809000
68	FBpp0072672	>FBpp0072672 type=protein; loc=3L:complement(1779182..1779310,1779385..1779985,1781095..1781698,1781759..1783682,1784907..1788896); ID=FBpp0072672; name=alpha-Spec-PA; parent=FBgn0250789,FBtr0072789; dbxref=FlyBase:FBpp0072672,FlyBase_Annotation_IDs:CG1977	2.6	278.3	2415	2	6	803190
48	FBpp0071226;FBpp0071228	>FBpp0071226 type=protein; loc=X:join(8983629..8983631,8984521..8985210,8985443..8986070,8986143..8986429); ID=FBpp0071226; name=CG7033-PA; parent=FBgn0030086,FBtr0071289; dbxref=FlyBase:FBpp0071226,FlyBase_Annotation_IDs:CG7033-PA,GB_protein:AAF46442.2,RE	6.2	58.063	535	5	2	794420
96	FBpp0074550;FBpp0074549	>FBpp0074550 type=protein; loc=X:complement(19413320..19413658,19413729..19413864,19413937..19414331,19414693..19414860,19415361..19415429,19415706..19415732); ID=FBpp0074550; name=l(1)G0156-PB; parent=FBgn0027291,FBtr0074781; dbxref=FlyBase:FBpp0074550,Fl	8.5	40.844	377	5	2	729090
118	FBpp0288542;FBpp0076276;FBpp0076277;FBpp0076278;FBpp0288543	>FBpp0288542 type=protein; loc=3L:complement(8985181..8986141,8986199..8988567); ID=FBpp0288542; name=smg-PD; parent=FBgn0016070,FBtr0290103; dbxref=FlyBase_Annotation_IDs:CG5263-PD,FlyBase:FBpp0288542,REFSEQ:NP_001137924,GB_protein:ACL83279,FlyMine:FBpp02	2.5	120.71	1109	3.33	3	718030
166	FBpp0080102	>FBpp0080102 type=protein; loc=2L:complement(13394413..13394799,13394865..13394940,13395056..13395060); ID=FBpp0080102; name=RpL24-PA; parent=FBgn0032518,FBtr0080524; dbxref=FlyBase:FBpp0080102,FlyBase_Annotation_IDs:CG9282-PA,GB_protein:AAF53299.1,REFSEQ:	12.3	17.52	155	6	2	705740
303	REV__FBpp0083712	>FBpp0083712 type=protein; loc=3R:complement(18584568..18586793); ID=FBpp0083712; name=CG4725-PA; parent=FBgn0039022,FBtr0084319; dbxref=FlyBase:FBpp0083712,FlyBase_Annotation_IDs:CG4725-PA,GB_protein:AAF56062.1,REFSEQ:NP_651096,GB_protein:AAF56062,FlyMine	2	85.771	741	7	1	701900
102	FBpp0074963;FBpp0089253;FBpp0074962	>FBpp0074963 type=protein; loc=3L:complement(17631605..17633153,17634126..17634355,17636463..17636826,17637079..17637086); ID=FBpp0074963; name=Pep-PB; parent=FBgn0004401,FBtr0075199; dbxref=FlyBase:FBpp0074963,FlyBase_Annotation_IDs:CG6143-PB,GB_protein:A	8.7	78.047	716	4	4	700410
220	FBpp0084900	>FBpp0084900 type=protein; loc=3R:complement(25630128..25631369,25631429..25632066,25632126..25632348); ID=FBpp0084900; name=ncd-PA; parent=FBgn0002924,FBtr0085534; dbxref=FlyBase:FBpp0084900,FlyBase_Annotation_IDs:CG7831-PA,GB_protein:AAF56942.1,REFSEQ:NP	4.3	77.473	700	4	2	692810
44	FBpp0070877;FBpp0070878	>FBpp0070877 type=protein; loc=X:complement(6425159..6425464,6425868..6426238,6426331..6426454,6426523..6426537); ID=FBpp0070877; name=RpL7A-PA; parent=FBgn0014026,FBtr0070915; dbxref=FlyBase:FBpp0070877,FlyBase_Annotation_IDs:CG3314-PA,GB_protein:AAN09170	9.6	30.731	271	6	2	682140
292	FBpp0100139;FBpp0086899;FBpp0086900	>FBpp0100139 type=protein; loc=2R:join(8805789..8808364,8808490..8810315,8810384..8810562); ID=FBpp0100139; name=NAT1-PC; parent=FBgn0010488,FBtr0100672; dbxref=FlyBase_Annotation_IDs:CG3845-PC,FlyBase:FBpp0100139,GB_protein:ABC66062.1,REFSEQ:NP_001033943,	2.3	166.89	1526	3	3	674520
211	FBpp0084240	>FBpp0084240 type=protein; loc=3R:complement(21089060..21091396); ID=FBpp0084240; name=Aats-gln-PA; parent=FBgn0027090,FBtr0084866; dbxref=FlyBase:FBpp0084240,FlyBase_Annotation_IDs:CG10506-PA,GB_protein:AAF56434.2,REFSEQ:NP_524841,GB_protein:AAF56434,FlyM	4.2	87.507	778	4	2	670250
280	FBpp0088433;FBpp0088431;FBpp0088432;FBpp0088434;FBpp0088435;FBpp0088963	>FBpp0088433 type=protein; loc=3R:complement(13500611..13500733,13500797..13501255,13501364..13501459,13501809..13502471,13502559..13503842); ID=FBpp0088433; name=alt-PG; parent=FBgn0038535,FBtr0089414; dbxref=FlyBase:FBpp0088433,FlyBase_Annotation_IDs:CG1	4.2	98.592	874	4	2	665130
100	FBpp0074833	>FBpp0074833 type=protein; loc=3L:18892420..18892869; ID=FBpp0074833; name=RpL26-PA; parent=FBgn0036825,FBtr0075066; dbxref=FlyBase:FBpp0074833,FlyBase_Annotation_IDs:CG6846-PA,GB_protein:AAF49215.1,REFSEQ:NP_649070,GB_protein:AAF49215,FlyMine:FBpp0074833,	16.8	17.281	149	6	2	656470
70	FBpp0072693;FBpp0072694	>FBpp0072693 type=protein; loc=3L:complement(1641197..1643955,1644012..1644957); ID=FBpp0072693; name=alphaCop-PB; parent=FBgn0025725,FBtr0072811; dbxref=FlyBase:FBpp0072693,FlyBase_Annotation_IDs:CG7961-PB,GB_protein:AAF47535.1,REFSEQ:NP_728648,GB_protein	2	139.33	1234	3	2	616920
231	FBpp0085281;FBpp0091113;FBpp0091115;FBpp0091117;FBpp0091119;FBpp0091121;FBpp0091123;FBpp0091125;FBpp0091127;FBpp0091129;FBpp0091131;FBpp0091133;FBpp0091135;FBpp0091137;FBpp0091139;FBpp0091141;FBpp0091143;FBpp0091145;FBpp0091147;FBpp0091149;FBpp0091151;FBpp0091153;FBpp0091155	>FBpp0085281 type=protein; loc=2L:complement(21423191..21423562); ID=FBpp0085281; name=His2B:CG17949-PA; parent=FBgn0061209,FBtr0085927; dbxref=FlyBase:FBpp0085281,GB_protein:AAN11124.1,FlyBase_Annotation_IDs:CG17949-PA,REFSEQ:NP_724342,GB_protein:AAN11124	12.2	13.696	123	7	1	574830
210	FBpp0084188	>FBpp0084188 type=protein; loc=3R:join(21075353..21075424,21075945..21078957,21079014..21082015,21082077..21082577,21082647..21082779,21082844..21083851,21083923..21084281); ID=FBpp0084188; name=Nup358-PA; parent=FBgn0039302,FBtr0084813; dbxref=GB_protein:	1.2	296.38	2695	2.67	3	570670
90	FBpp0074051;FBpp0074049;FBpp0074050	>FBpp0074051 type=protein; loc=X:join(16309457..16309618,16309690..16310118,16310188..16310596,16310652..16310767,16310828..16311136); ID=FBpp0074051; name=Traf-like-PA; parent=FBgn0030748,FBtr0074275; dbxref=FlyBase:FBpp0074051,FlyBase_Annotation_IDs:CG43	4.4	55.916	474	4	1	563830
191	FBpp0082320;FBpp0082319;FBpp0082321	>FBpp0082320 type=protein; loc=3R:complement(9462177..9462247,9462693..9462800,9468021..9468149,9468234..9468477,9468551..9468825,9468891..9468931,9471475..9471641); ID=FBpp0082320; name=sqd-PB; parent=FBgn0086897,FBtr0082855; dbxref=FlyBase:FBpp0082320,Fl	4.7	36.184	344	5	1	554110
291	FBpp0099982;FBpp0099981	>FBpp0099982 type=protein; loc=3R:complement(5415452..5416651); ID=FBpp0099982; name=bocksbeutel-PB; parent=FBgn0037719,FBtr0100537; dbxref=FlyBase_Annotation_IDs:CG9424-PB,FlyBase:FBpp0099982,GB_protein:AAX52941.1,REFSEQ:NP_001014611,GB_protein:AAX52941,F	3.5	44.203	399	5	1	547230
89	FBpp0073989	>FBpp0073989 type=protein; loc=X:join(16170451..16170552,16170630..16170859,16170925..16171342); ID=FBpp0073989; name=Pros28.1-PA; parent=FBgn0004066,FBtr0074210; dbxref=FlyBase:FBpp0073989,FlyBase_Annotation_IDs:CG3422-PA,GB_protein:AAF48573.1,REFSEQ:NP_5	13.7	27.973	249	6	2	530930
296	FBpp0112465;FBpp0112466;FBpp0112467;FBpp0291015	>FBpp0112465 type=protein; loc=3LHet:join(2398146..2398454,2398628..2398933); ID=FBpp0112465; name=RpL15-PA; parent=FBgn0028697,FBtr0113742; dbxref=FlyBase_Annotation_IDs:CG17420-PA,FlyBase:FBpp0112465,REFSEQ:NP_001015155,GB_protein:EAA46271; MD5=ff83a759b	6.9	24.325	204	6	1	516680
86	FBpp0073902	>FBpp0073902 type=protein; loc=X:join(15640804..15640940,15641341..15642805); ID=FBpp0073902; name=Tcp-1zeta-PA; parent=FBgn0027329,FBtr0074086; dbxref=FlyBase:FBpp0073902,FlyBase_Annotation_IDs:CG8231-PA,GB_protein:AAF48503.1,REFSEQ:NP_573066,GB_protein:A	5.8	58.246	533	5	2	506340
177	FBpp0081255	>FBpp0081255 type=protein; loc=3R:join(3746251..3746320,3746389..3747557,3747859..3748183,3748269..3749125,3749190..3749954); ID=FBpp0081255; name=lds-PA; parent=FBgn0002542,FBtr0081758; dbxref=FlyBase:FBpp0081255,FlyBase_Annotation_IDs:CG2684-PA,GB_protei	3.1	118.37	1061	3	3	503480
234	FBpp0085394;FBpp0289731;FBpp0085395;FBpp0289732	>FBpp0085394 type=protein; loc=2R:complement(1595438..1595611,1595688..1595884,1596116..1596372,1596431..1596604,1604154..1604293,1604787..1605003,1605060..1605271,1613326..1613364); ID=FBpp0085394; name=ap-PA; parent=FBgn0000099,FBtr0086058; dbxref=FlyBas	2.8	52.053	469	5	1	488340
162	FBpp0079771;FBpp0079772;FBpp0100039	>FBpp0079771 type=protein; loc=2L:complement(10847868..10848168,10848241..10848468,10848544..10848863); ID=FBpp0079771; name=porin-PA; parent=FBgn0004363,FBtr0080182; dbxref=FlyBase_Annotation_IDs:CG6647-PA,FlyBase:FBpp0079771,GB_protein:AAF53022.1,REFSEQ:	9.6	30.55	282	6	2	485390
99	FBpp0074756	>FBpp0074756 type=protein; loc=3L:19248615..19250060; ID=FBpp0074756; name=rept-PA; parent=FBgn0040075,FBtr0074988; dbxref=GB_protein:AAF49182.1,FlyBase:FBpp0074756,FlyBase_Annotation_IDs:CG9750-PA,REFSEQ:NP_524156,GB_protein:AAF49182,FlyMine:FBpp0074756,m	2.3	53.541	481	5	1	467380
83	FBpp0073672	>FBpp0073672 type=protein; loc=X:complement(13631135..13631839,13635689..13636010,13636082..13636274,13636349..13637767,13638317..13638431); ID=FBpp0073672; name=l(1)dd4-PA; parent=FBgn0001612,FBtr0073841; dbxref=FlyBase:FBpp0073672,FlyBase_Annotation_IDs:	5.7	103.71	917	4	3	450960
63	FBpp0072177	>FBpp0072177 type=protein; loc=2R:join(20193605..20193661,20198245..20198353,20198416..20198660,20198717..20199670); ID=FBpp0072177; name=betaTub60D-PA; parent=FBgn0003888,FBtr0072270; dbxref=FlyBase:FBpp0072177,FlyBase_Annotation_IDs:CG3401-PA,GB_protein:	3.7	50.849	454	5	1	436320
193	FBpp0082428	>FBpp0082428 type=protein; loc=3R:join(10489313..10490008,10490103..10490468); ID=FBpp0082428; name=CG3509-PA; parent=FBgn0038252,FBtr0082969; dbxref=FlyBase:FBpp0082428,FlyBase_Annotation_IDs:CG3509-PA,GB_protein:AAF55087.2,REFSEQ:NP_650383,GB_protein:AAF	3.7	38.663	353	5	1	415210
264	FBpp0087186;FBpp0087187	>FBpp0087186 type=protein; loc=2R:complement(7576584..7577393,7577951..7578091,7578183..7578224); ID=FBpp0087186; name=wal-PA; parent=FBgn0010516,FBtr0088082; dbxref=FlyBase:FBpp0087186,FlyBase_Annotation_IDs:CG8996-PA,GB_protein:AAF58627.1,REFSEQ:NP_72507	3.9	34.181	330	6	1	410050
97	FBpp0074558	>FBpp0074558 type=protein; loc=X:join(19625433..19626857,19626923..19628263); ID=FBpp0074558; name=Bap-PA; parent=FBgn0010380,FBtr0074789; dbxref=FlyBase:FBpp0074558,FlyBase_Annotation_IDs:CG12532-PA,GB_protein:AAF49013.1,REFSEQ:NP_523415,GB_protein:AAF490	2.7	101.18	921	4	2	402300
300	FBpp0290398;FBpp0290396;FBpp0290397;FBpp0290399	>FBpp0290398 type=protein; loc=3R:complement(24146304..24147001,24147095..24149208,24149371..24150371,24150532..24150599,24151211..24151541,24159431..24160240); ID=FBpp0290398; name=larp-PD; parent=FBgn0260724,FBtr0301180; dbxref=FlyBase:FBpp0290398,FlyBas	5	178.14	1673	2.2	5	388540
233	FBpp0085380	>FBpp0085380 type=protein; loc=2R:join(1648413..1648567,1648639..1649698,1650099..1651466,1651526..1652276,1652336..1652653,1652993..1653124,1653185..1653384,1653445..1653708,1653958..1654083,1654196..1654301,1654790..1654911,1654968..1655066,1655125..1655	1.4	209.79	1876	2	2	375040
198	FBpp0082584;FBpp0082585	>FBpp0082584 type=protein; loc=3R:complement(11084089..11084164,11084232..11085105,11085172..11085408,11088269..11088443,11089004..11089069); ID=FBpp0082584; name=Su(var)3-9-PB; parent=FBgn0003600,FBtr0083130; dbxref=FlyBase:FBpp0082584,FlyBase_Annotation_	3.4	51.484	475	5	1	373310
60	FBpp0072097	>FBpp0072097 type=protein; loc=2R:complement(19932127..19932273,19932337..19932442,19932515..19932705,19934189..19934191); ID=FBpp0072097; name=tsr-PA; parent=FBgn0011726,FBtr0072188; dbxref=FlyBase:FBpp0072097,FlyBase_Annotation_IDs:CG4254-PA,GB_protein:A	16.9	17.153	148	7	2	358910
93	FBpp0074228	>FBpp0074228 type=protein; loc=X:join(17555217..17561265,17561334..17561530,17561603..17561771,17562309..17562415,17562530..17562696,17562784..17562970); ID=FBpp0074228; name=beta-Spec-PA; parent=FBgn0250788,FBtr0074454; dbxref=FlyBase:FBpp0074228,FlyBase_	0.9	265.74	2291	2	2	357880
248	FBpp0086167;FBpp0086168;FBpp0289800	>FBpp0086167 type=protein; loc=2R:complement(12904471..12905304,12905568..12906413); ID=FBpp0086167; name=CG8963-PA; parent=FBgn0034181,FBtr0087016; dbxref=FlyBase:FBpp0086167,FlyBase_Annotation_IDs:CG8963-PA,GB_protein:AAF57917.1,REFSEQ:NP_611180,GB_prote	2.3	63.229	559	4	1	341120
87	FBpp0073965	>FBpp0073965 type=protein; loc=X:complement(15735875..15737024,15737088..15737417,15737476..15737822,15737886..15738014,15738073..15738114); ID=FBpp0073965; name=Aats-arg-PA; parent=FBgn0027093,FBtr0074178; dbxref=FlyBase:FBpp0073965,FlyBase_Annotation_IDs	2.3	75.576	665	4	1	339540
149	FBpp0079443	>FBpp0079443 type=protein; loc=2L:join(9699935..9699937,9700000..9700380); ID=FBpp0079443; name=hoip-PA; parent=FBgn0015393,FBtr0079846; dbxref=FlyBase:FBpp0079443,FlyBase_Annotation_IDs:CG3949-PA,GB_protein:AAF52798.2,REFSEQ:NP_524714,GB_protein:AAF52798,	9.4	13.883	127	7	1	333220
67	FBpp0072593	>FBpp0072593 type=protein; loc=3L:complement(1497213..1498230,1498293..1498796,1499043..1499337,1501799..1501892,1502467..1502469); ID=FBpp0072593; name=pUf68-PA; parent=FBgn0028577,FBtr0072709; dbxref=FlyBase:FBpp0072593,FlyBase_Annotation_IDs:CG12085-PA,	2	67.939	637	4	1	329860
279	FBpp0088384;FBpp0088389;FBpp0088381;FBpp0088391;FBpp0088388;FBpp0088377;FBpp0088379;FBpp0088950;FBpp0088394;FBpp0088376;FBpp0088383;FBpp0088392;FBpp0088378;FBpp0088395;FBpp0099680;FBpp0088386;FBpp0088390;FBpp0088951;FBpp0088948;FBpp0088385;FBpp0088393;FBpp0088382;FBpp0088949;FBpp0088387;FBpp0088380;FBpp0088396	>FBpp0088384 type=protein; loc=2R:complement(6395852..6397059,6397300..6397641,6419544..6419624,6419686..6420399,6420623..6421016,6421081..6421254); ID=FBpp0088384; name=lola-PI; parent=FBgn0005630,FBtr0089350; dbxref=FlyBase_Annotation_IDs:CG12052-PI,FlyB	1.9	105.81	970	4	1	329720
121	FBpp0076827;FBpp0076828	>FBpp0076827 type=protein; loc=3L:complement(5755511..5755624,5755688..5755815,5756148..5756373,5756655..5756876,5757534..5757696,5757759..5757895,5758187..5758284,5758441..5758528); ID=FBpp0076827; name=CG10576-PA; parent=FBgn0035630,FBtr0077121; dbxref=F	2.8	42.773	391	5	1	329630
235	FBpp0085564	>FBpp0085564 type=protein; loc=2R:complement(16521696..16521873,16521936..16522193,16522252..16522402,16522462..16522627,16522685..16523577,16525848..16526001,16526064..16526226,16526284..16526596,16526655..16528086); ID=FBpp0085564; name=rig-PB; parent=FB	1.9	137.83	1235	3	2	326210
209	FBpp0290582;FBpp0084020;FBpp0290581;FBpp0290584;FBpp0290585;FBpp0290583	>FBpp0290582 type=protein; loc=3R:complement(20079040..20079320,20079385..20079486,20079550..20079667,20079726..20079846,20080126..20080170,20080356..20080400,20080716..20080946,20081007..20081227,20081284..20081525,20081591..20082023,20082082..20082826,20	1.2	144.94	1268	3	1	323910
260	FBpp0087084	>FBpp0087084 type=protein; loc=2R:join(7924928..7924969,7925102..7925222,7925276..7926116,7926182..7926284); ID=FBpp0087084; name=128up-PA; parent=FBgn0010339,FBtr0087976; dbxref=FlyBase_Annotation_IDs:CG8340-PA,FlyBase:FBpp0087084,GB_protein:AAF58591.1,RE	3.8	41.131	368	5	1	323520
272	FBpp0087968;FBpp0087969;FBpp0087970;FBpp0291433	>FBpp0087968 type=protein; loc=2R:complement(3718016..3718497,3718786..3718962,3719025..3719100); ID=FBpp0087968; name=CG30382-PA; parent=FBgn0050382,FBtr0088894; dbxref=FlyBase:FBpp0087968,FlyBase_Annotation_IDs:CG30382-PA,GB_protein:AAM68869.1,REFSEQ:NP_	5.3	27.162	244	6	1	323210
266	FBpp0087475	>FBpp0087475 type=protein; loc=2R:join(5856725..5856740,5856966..5857057,5857246..5857359,5857424..5857712,5857777..5857913,5857979..5858041); ID=FBpp0087475; name=Adam-PA; parent=FBgn0027619,FBtr0088387; dbxref=FlyBase:FBpp0087475,FlyBase_Annotation_IDs:C	5.9	26.567	236	6	1	312980
262	FBpp0087140	>FBpp0087140 type=protein; loc=2R:join(7740261..7740411,7740853..7746988,7747045..7747376,7747435..7747568,7747820..7748107); ID=FBpp0087140; name=Mtor-PA; parent=FBgn0013756,FBtr0088033; dbxref=FlyBase:FBpp0087140,FlyBase_Annotation_IDs:CG8274-PA,GB_prote	1.6	262.35	2346	1.5	4	312640
38	FBpp0070430	>FBpp0070430 type=protein; loc=X:complement(2503406..2504215); ID=FBpp0070430; name=CG8636-PA; parent=FBgn0029629,FBtr0070446; dbxref=FlyBase:FBpp0070430,FlyBase_Annotation_IDs:CG8636-PA,GB_protein:AAF45796.1,REFSEQ:NP_570011,GB_protein:AAF45796,FlyMine:FB	9.3	29.946	269	6	1	297730
127	FBpp0113085;FBpp0078095	>FBpp0113085 type=protein; loc=3L:join(21818138..21818177,21818350..21819514,21819575..21820029,21820194..21820627); ID=FBpp0113085; name=CG7414-PB; parent=FBgn0037135,FBtr0114593; dbxref=FlyBase:FBpp0113085,FlyBase_Annotation_IDs:CG7414-PB,REFSEQ:NP_00113	3.3	77.061	697	4	2	285430
270	FBpp0087764	>FBpp0087764 type=protein; loc=2R:complement(4792534..4793083,4793148..4794178,4794358..4794417); ID=FBpp0087764; name=CG8258-PA; parent=FBgn0033342,FBtr0088683; dbxref=FlyBase:FBpp0087764,FlyBase_Annotation_IDs:CG8258-PA,GB_protein:AAF59029.3,REFSEQ:NP_61	2.9	59.432	546	5	1	281560
155	FBpp0079542;FBpp0079541	>FBpp0079542 type=protein; loc=2L:join(10232573..10232659,10233481..10233561,10233757..10234359); ID=FBpp0079542; name=eEF1delta-PB; parent=FBgn0032198,FBtr0079952; dbxref=FlyBase:FBpp0079542,FlyBase_Annotation_IDs:CG4912-PB,GB_protein:AAF52879.1,REFSEQ:NP	5.9	28.934	256	6	1	277240
227	FBpp0085223	>FBpp0085223 type=protein; loc=3R:complement(27570980..27571312,27571492..27571677); ID=FBpp0085223; name=awd-PA; parent=FBgn0000150,FBtr0085864; dbxref=GB_protein:AAF57188.2,FlyBase:FBpp0085223,FlyBase_Annotation_IDs:CG2210-PA,GB_protein:AAF57188.3,REFSEQ	9.9	19.208	172	7	1	269950
259	FBpp0086971;FBpp0086972;FBpp0086973	>FBpp0086971 type=protein; loc=2R:complement(8647367..8648020); ID=FBpp0086971; name=Nacalpha-PB; parent=FBgn0086904,FBtr0087858; dbxref=FlyBase:FBpp0086971,FlyBase_Annotation_IDs:CG8759-PB,GB_protein:AAF58457.1,REFSEQ:NP_477216,GB_protein:AAF58457,FlyMine	12.4	23.021	217	5	2	266210
206	FBpp0083611;FBpp0083610	>FBpp0083611 type=protein; loc=3R:join(18195246..18195287,18196500..18197889,18197948..18198104,18198191..18198203); ID=FBpp0083611; name=PyK-PA; parent=FBgn0003178,FBtr0084214; dbxref=FlyBase:FBpp0083611,FlyBase_Annotation_IDs:CG7070-PA,GB_protein:AAF5597	2.4	57.44	533	5	1	260970
160	FBpp0079754;FBpp0111705	>FBpp0079754 type=protein; loc=2L:complement(10997932..10998832,10998897..10999007,10999061..10999450,10999518..10999672,10999727..10999854,10999914..11000106,11000165..11000658,11000786..11000918,11001270..11001365); ID=FBpp0079754; name=aub-PA; parent=FB	1.5	98.558	866	4	1	241350
286	FBpp0088833	>FBpp0088833 type=protein; loc=3R:join(12898520..12898716,12898775..12898905,12898960..12899060,12899224..12899289,12899350..12899457); ID=FBpp0088833; name=mRpS11-PA; parent=FBgn0038474,FBtr0089894; dbxref=FlyBase:FBpp0088833,FlyBase_Annotation_IDs:CG5184	13.5	21.779	200	7	2	241030
167	FBpp0080475	>FBpp0080475 type=protein; loc=2L:join(16827724..16827889,16828052..16828552,16828617..16828795,16828857..16828946,16829003..16830460,16830524..16831378); ID=FBpp0080475; name=CG31739-PA; parent=FBgn0051739,FBtr0080919; dbxref=FlyBase:FBpp0080475,FlyBase_A	2.4	121.52	1082	3	2	239460
208	FBpp0083898	>FBpp0083898 type=protein; loc=3R:complement(19778012..19779100,19779168..19781027,19781428..19782490,19782548..19782719,19782868..19783785,19783965..19784007); ID=FBpp0083898; name=Aats-glupro-PA; parent=FBgn0005674,FBtr0084511; dbxref=FlyBase:FBpp0083898	1.4	189.41	1714	2	2	230680
71	FBpp0072801;FBpp0072802	>FBpp0072801 type=protein; loc=3L:join(2587753..2587890,2588084..2588716); ID=FBpp0072801; name=RpL8-PA; parent=FBgn0024939,FBtr0072924; dbxref=FlyBase:FBpp0072801,FlyBase_Annotation_IDs:CG1263-PA,GB_protein:AAF47659.1,REFSEQ:NP_524726,GB_protein:AAF47659,	10.2	27.892	256	6	1	219170
78	FBpp0073290;FBpp0073291	>FBpp0073290 type=protein; loc=X:join(11004074..11005444,11005508..11005858); ID=FBpp0073290; name=Hsp60-PA; parent=FBgn0015245,FBtr0073434; dbxref=FlyBase:FBpp0073290,FlyBase_Annotation_IDs:CG12101-PA,GB_protein:AAF47999.1,REFSEQ:NP_511115,GB_protein:AAF4	2.3	60.808	573	5	1	214160
165	FBpp0079992	>FBpp0079992 type=protein; loc=2L:complement(12690538..12690555,12690619..12691303,12691363..12691502,12691565..12692217,12692717..12692822); ID=FBpp0079992; name=CG5525-PA; parent=FBgn0032444,FBtr0080411; dbxref=FlyBase:FBpp0079992,FlyBase_Annotation_IDs:	3.2	57.116	533	5	1	212270
298	FBpp0289147;FBpp0289148	>FBpp0289147 type=protein; loc=3L:complement(23086814..23086978,23087784..23087946,23088006..23088311,23088375..23088397); ID=FBpp0289147; name=Qm-PC; parent=FBgn0024733,FBtr0299869; dbxref=FlyBase:FBpp0289147,FlyBase_Annotation_IDs:CG17521-PC,REFSEQ:NP_65	4.1	25.527	218	6	1	210760
122	FBpp0076868	>FBpp0076868 type=protein; loc=3L:join(5129572..5131392,5131449..5131739); ID=FBpp0076868; name=CG4611-PA; parent=FBgn0035591,FBtr0077165; dbxref=FlyBase:FBpp0076868,FlyBase_Annotation_IDs:CG4611-PA,GB_protein:AAF50798.1,REFSEQ:NP_647949,GB_protein:AAF5079	1.6	79.98	703	4	1	207130
181	FBpp0081664;FBpp0081665;FBpp0081666;FBpp0081667;FBpp0081668;FBpp0081669;FBpp0081670;FBpp0081671	>FBpp0081664 type=protein; loc=3R:complement(5953869..5954237,5954352..5955155,5955217..5955368,5960541..5960715); ID=FBpp0081664; name=tws-PA; parent=FBgn0004889,FBtr0082186; dbxref=FlyBase:FBpp0081664,FlyBase_Annotation_IDs:CG6235-PA,GB_protein:AAF54498.	2.8	56.966	499	5	1	196240
129	FBpp0078144	>FBpp0078144 type=protein; loc=3L:join(22256583..22256598,22256653..22256704,22256758..22258427,22258500..22258945); ID=FBpp0078144; name=Ddx1-PA; parent=FBgn0015075,FBtr0078492; dbxref=FlyBase:FBpp0078144,FlyBase_Annotation_IDs:CG9054-PA,GB_protein:AAF518	1.7	80.869	727	4	1	194000
197	FBpp0082555;FBpp0082556;FBpp0082557	>FBpp0082555 type=protein; loc=3R:join(11234847..11234911,11237843..11238243,11238301..11239234,11239291..11240696,11240826..11241274); ID=FBpp0082555; name=Atx2-PB; parent=FBgn0041188,FBtr0083099; dbxref=FlyBase:FBpp0082555,FlyBase_Annotation_IDs:CG5166-P	3.1	117.58	1084	3	1	191440
252	FBpp0086380	>FBpp0086380 type=protein; loc=2R:join(12074428..12074641,12076083..12077169,12077268..12079536,12079605..12079730,12079793..12080008,12080070..12080281,12080350..12080572); ID=FBpp0086380; name=CG8443-PA; parent=FBgn0034087,FBtr0087242; dbxref=GB_protein:	1.8	160.85	1448	3	2	189600
241	FBpp0085859;FBpp0085860;FBpp0085861;FBpp0085862;FBpp0089201;FBpp0089202	>FBpp0085859 type=protein; loc=2R:join(14302755..14302791,14302850..14303100,14303168..14305021,14305082..14306470,14306556..14306930); ID=FBpp0085859; name=Dp1-PC; parent=FBgn0027835,FBtr0086678; dbxref=FlyBase:FBpp0085859,FlyBase_Annotation_IDs:CG5170-PC	1.2	144.27	1301	3	1	189480
116	FBpp0076215;FBpp0076217;FBpp0076218;FBpp0076219;FBpp0076220;FBpp0076221	>FBpp0076215 type=protein; loc=3L:complement(9392970..9393133,9393197..9393284,9393519..9393618,9393683..9394053,9394140..9394196); ID=FBpp0076215; name=eIF-4E-PB; parent=FBgn0015218,FBtr0076487; dbxref=FlyBase:FBpp0076215,FlyBase_Annotation_IDs:CG4035-PB,	5.4	29.223	259	5	1	186100
169	FBpp0080649	>FBpp0080649 type=protein; loc=2L:join(18708938..18709127,18709187..18709481,18709544..18710385,18710441..18711054); ID=FBpp0080649; name=Grip71-PA; parent=FBgn0032705,FBtr0081099; dbxref=GB_protein:AAF53698.1,FlyBase:FBpp0080649,FlyBase_Annotation_IDs:CG1	2.2	71.78	646	4	1	178310
42	FBpp0070765	>FBpp0070765 type=protein; loc=X:join(5560439..5560501,5560590..5560831,5561243..5562365,5562431..5563259,5563335..5563978,5564084..5564179); ID=FBpp0070765; name=CG4119-PA; parent=FBgn0028474,FBtr0070799; dbxref=FlyBase:FBpp0070765,FlyBase_Annotation_IDs:	3.9	112.7	998	3	2	175160
50	FBpp0071302;FBpp0071301	>FBpp0071302 type=protein; loc=X:complement(9500506..9500586,9500653..9501600,9501662..9502325,9502455..9502585); ID=FBpp0071302; name=Aats-lys-PB; parent=FBgn0027084,FBtr0071367; dbxref=FlyBase:FBpp0071302,FlyBase_Annotation_IDs:CG12141-PB,GB_protein:AAF4	4	68.503	607	4	3	169460
75	FBpp0073120	>FBpp0073120 type=protein; loc=3L:complement(4134936..4135766,4135819..4135983); ID=FBpp0073120; name=RfC4-PA; parent=FBgn0260985,FBtr0073264; dbxref=GB_protein:AAF47843.1,FlyBase:FBpp0073120,FlyBase_Annotation_IDs:CG14999-PA,REFSEQ:NP_523915,GB_protein:AA	4.2	37.173	331	5	1	160040
74	FBpp0073003	>FBpp0073003 type=protein; loc=3L:complement(3428976..3429083,3432204..3432365,3443458..3443565,3445365..3445560,3447648..3447724,3457215..3457347,3457412..3458840,3458948..3460098,3460172..3460242); ID=FBpp0073003; name=eIF5B-PB; parent=FBgn0026259,FBtr00	1.7	127.2	1144	3	1	156830
261	FBpp0087095;FBpp0087096	>FBpp0087095 type=protein; loc=2R:join(8062426..8062533,8063242..8064223,8064283..8064821); ID=FBpp0087095; name=Cct5-PA; parent=FBgn0010621,FBtr0087987; dbxref=FlyBase:FBpp0087095,FlyBase_Annotation_IDs:CG8439-PA,GB_protein:AAF58565.1,REFSEQ:NP_523707,GB_	2.6	59.278	542	5	1	154550
273	FBpp0088040	>FBpp0088040 type=protein; loc=2R:join(3275033..3275085,3275140..3275933,3276213..3276686,3276752..3277015,3277583..3277705,3277773..3278126,3278185..3278312); ID=FBpp0088040; name=CG11107-PA; parent=FBgn0033160,FBtr0088966; dbxref=FlyBase:FBpp0088040,FlyB	1.6	82.651	729	4	1	151120
258	FBpp0086954;FBpp0086955;FBpp0086956	>FBpp0086954 type=protein; loc=2R:join(8524448..8524495,8524559..8524776,8524844..8525098,8525160..8527275,8527335..8527495,8527557..8527842); ID=FBpp0086954; name=Iswi-PA; parent=FBgn0011604,FBtr0087841; dbxref=FlyBase:FBpp0086954,FlyBase_Annotation_IDs:C	1.2	118.87	1027	3	1	143870
267	FBpp0111818;FBpp0087479;FBpp0111819	>FBpp0111818 type=protein; loc=2R:join(5877803..5877894,5877976..5878078,5878165..5880201,5880268..5880422,5880489..5880582); ID=FBpp0111818; name=TER94-PC; parent=FBgn0261014,FBtr0112905; dbxref=FlyBase:FBpp0111818,FlyBase_Annotation_IDs:CG2331-PC,REFSEQ:	2.1	92.054	826	4	1	142700
268	FBpp0087500;FBpp0087501;FBpp0087502;FBpp0087503;FBpp0087504;FBpp0087505;FBpp0089337;FBpp0089338;FBpp0099539;FBpp0099540	>FBpp0087500 type=protein; loc=2R:join(5991853..5991914,5992222..5992335,5992446..5992572,5993207..5993330,5993794..5993957,5994972..5995127); ID=FBpp0087500; name=14-3-3zeta-PB; parent=FBgn0004907,FBtr0088412; dbxref=FlyBase_Annotation_IDs:CG17870-PB,FlyB	5.6	28.282	248	6	1	133880
201	FBpp0082787;FBpp0082788;FBpp0291565;FBpp0291566	>FBpp0082787 type=protein; loc=3R:join(12473618..12473651,12473710..12473771,12473857..12474356,12474423..12475461); ID=FBpp0082787; name=Cctgamma-PA; parent=FBgn0015019,FBtr0083337; dbxref=FlyBase:FBpp0082787,FlyBase_Annotation_IDs:CG8977-PA,GB_protein:AA	3.1	59.394	544	3	1	117060
134	FBpp0099511;FBpp0078478	>FBpp0099511 type=protein; loc=3R:join(732436..732444,732511..733841,733904..734812,734871..735648); ID=FBpp0099511; name=Gnf1-PB; parent=FBgn0004913,FBtr0100159; dbxref=FlyBase_Annotation_IDs:CG1119-PB,FlyBase:FBpp0099511,GB_protein:AAX52937.1,REFSEQ:NP_0	1.5	111.35	1008	3	1	109420
239	FBpp0085736;FBpp0085737;FBpp0085738	>FBpp0085736 type=protein; loc=2R:complement(15279904..15280083,15280144..15280294,15280351..15281948,15283192..15283248); ID=FBpp0085736; name=SdhA-PB; parent=FBgn0261439,FBtr0086552; dbxref=FlyBase:FBpp0085736,FlyBase_Annotation_IDs:CG17246-PB,GB_protein	2.1	72.342	661	4	1	108760
54	FBpp0271715;FBpp0071623;FBpp0290772;FBpp0271714	>FBpp0271715 type=protein; loc=2R:complement(17282068..17282240,17282383..17282550,17285570..17286007,17286392..17286818,17299816..17299923,17367596..17367688); ID=FBpp0271715; name=Sdc-PE; parent=FBgn0010415,FBtr0273207; dbxref=FlyBase_Annotation_IDs:CG10	5.6	49.557	468	4	1	101620
288	FBpp0099642	>FBpp0099642 type=protein; loc=2L:complement(10403236..10403556,10403730..10403828,10403891..10403932,10403993..10403995); ID=FBpp0099642; name=CG17768-PA; parent=FBgn0032240,FBtr0100253; dbxref=FlyBase_Annotation_IDs:CG17768-PA,FlyBase:FBpp0099642,GB_prot	6.5	16.954	154	7	1	99986
40	FBpp0070651;FBpp0070652	>FBpp0070651 type=protein; loc=X:join(4544363..4544405,4544465..4545803,4545865..4545968,4550616..4551104,4551174..4551298,4551369..4551557,4551626..4551739); ID=FBpp0070651; name=Cbp80-PA; parent=FBgn0022942,FBtr0070683; dbxref=GB_protein:AAN09124.1,FlyBa	1.8	93.226	800	4	1	94656
37	FBpp0070350	>FBpp0070350 type=protein; loc=X:complement(1766628..1766939,1767006..1767563); ID=FBpp0070350; name=Pgam5-PA; parent=FBgn0023517,FBtr0070366; dbxref=FlyBase:FBpp0070350,FlyBase_Annotation_IDs:CG14816-PA,GB_protein:AAF45678.1,REFSEQ:NP_569951,GB_protein:AA	6.6	33.165	289	6	1	91693
164	FBpp0079818;FBpp0079819	>FBpp0079818 type=protein; loc=2L:complement(11095688..11095877,11095953..11096475,11096536..11096701,11096765..11097005,11097062..11097299,11097408..11098984,11099042..11099295,11099354..11099754,11100017..11100225,11100294..11100559); ID=FBpp0079818; nam	1	149.25	1354	3	1	73609
65	FBpp0072330	>FBpp0072330 type=protein; loc=2R:complement(20683376..20684563,20684624..20684815); ID=FBpp0072330; name=Orc4-PA; parent=FBgn0023181,FBtr0072425; dbxref=FlyBase:FBpp0072330,FlyBase_Annotation_IDs:CG2917-PA,GB_protein:AAF47276.1,REFSEQ:NP_477320,GB_protein	3.3	51.935	459	5	1	68254
301	FBpp0290483	>FBpp0290483 type=protein; loc=3R:join(2200201..2200422,2200742..2201136,2202105..2202990); ID=FBpp0290483; name=CG42564-PA; parent=FBgn0260766,FBtr0301268; dbxref=FlyBase:FBpp0290483,FlyBase:FBpp0081215,FlyBase_Annotation_IDs:CG10284-PA,FlyBase_Annotation	2	53.492	500	6	1	60194
62	FBpp0072164	>FBpp0072164 type=protein; loc=2R:join(20046994..20047149,20047203..20047480,20047540..20047748,20047811..20048394,20048452..20048737,20048802..20048893); ID=FBpp0072164; name=spag-PA; parent=FBgn0015544,FBtr0072256; dbxref=FlyBase:FBpp0072164,FlyBase_Anno	3	59.635	534	4	1	56264
124	FBpp0077292;FBpp0077294;FBpp0077293	>FBpp0077292 type=protein; loc=2L:complement(3291333..3292112,3292174..3292301,3292460..3292576,3292633..3293017,3293076..3293265,3293323..3293552); ID=FBpp0077292; name=CG9664-PB; parent=FBgn0031515,FBtr0077605; dbxref=FlyBase_Annotation_IDs:CG9664-PB,Fly	2.6	68.287	609	3	1	0
141	FBpp0078969	>FBpp0078969 type=protein; loc=2L:join(6822600..6823059,6831170..6831971,6832152..6832553,6833006..6833187,6837764..6838158); ID=FBpp0078969; name=sens-2-PA; parent=FBgn0051632,FBtr0079341; dbxref=FlyBase:FBpp0078969,FlyBase_Annotation_IDs:CG31632-PA,GB_pr	1.5	80.179	746	3	1	0
253	FBpp0086569	>FBpp0086569 type=protein; loc=2R:join(10640095..10640247,10640451..10640618); ID=FBpp0086569; name=ave-PA; parent=FBgn0050476,FBtr0087439; dbxref=FlyBase:FBpp0086569,FlyBase_Annotation_IDs:CG30476-PA,GB_protein:AAM68548.1,REFSEQ:NP_725413,GB_protein:AAM68	17.9	12.782	106	6	1	0
